# Supplementary material for: Nodal is a short-range morphogen with activity that spreads through a relay mechanism in human gastruloids
Source: Nat Commun. 2022 Jan 25;13:497. doi: 10.1038/s41467-022-28149-3 (PMC8789905; doi:10.1038/s41467-022-28149-3)
Supplement: Supplementary file 8 — Source Data [file 41467_2022_28149_MOESM8_ESM.zip]

Archive with 16 entries (15 files):
- SourceData_all/
- __MACOSX/._SourceData_all
- SourceData_all/Figure3SourceData.xlsx
- __MACOSX/SourceData_all/._Figure3SourceData.xlsx
- SourceData_all/Figure4SourceData.xlsx
- __MACOSX/SourceData_all/._Figure4SourceData.xlsx
- SourceData_all/Figure5SourceData.xlsx
- __MACOSX/SourceData_all/._Figure5SourceData.xlsx
- SourceData_all/SupplementaryFigures.xlsx
- __MACOSX/SourceData_all/._SupplementaryFigures.xlsx
- SourceData_all/Figure2SourceData.xlsx
- __MACOSX/SourceData_all/._Figure2SourceData.xlsx
- SourceData_all/Figure6SourceData.xlsx
- __MACOSX/SourceData_all/._Figure6SourceData.xlsx
- SourceData_all/Figure1SourceData.xlsx
- __MACOSX/SourceData_all/._Figure1SourceData.xlsx
