# Supplementary material for: Nodal is a short-range morphogen with activity that spreads through a relay mechanism in human gastruloids
Source: Nat Commun. 2022 Jan 25;13:497. doi: 10.1038/s41467-022-28149-3 (PMC8789905; doi:10.1038/s41467-022-28149-3)
Supplement: Supplementary file 8 — Source Data [file 41467_2022_28149_MOESM8_ESM.zip › SourceData_all/Figure3SourceData.xlsx]

## Sheet: d
distance	wt_wt_20spots	wt_wt_20error	wt_wt_9spots	wt_wt_9error	wt_nko_20spots	wt_nko_20error	wt_nko_9spots	wt_nko_9error
1	0.00669512	0.000420688	0.00652646	0.000110026	0.00487133	0.000562967	0.00461565	0.000591441
6	0.00663961	0.000882195	0.0062918	0.000279903	0.00459211	0.000459213	0.00415853	0.000160526
11	0.00638183	0.000861712	0.00590311	0.000482937	0.00464198	0.000600268	0.00431529	0.00064845
16	0.00621809	0.000485687	0.00549774	0.000883956	0.0039141	0.000515065	0.0037005	0.000342587
21	0.00624857	0.000683182	0.00503546	0.000584389	0.00456372	0.000472291	0.00380587	0.00081084
26	0.00561157	0.000789379	0.00464066	0.000850382	0.00424362	0.000686136	0.00374731	0.0008305
31	0.00556275	0.000341638	0.00461917	0.000855352	0.00384386	0.000500103	0.00368566	0.000661812
36	0.00606652	0.000151807	0.00372898	0.000561751	0.00362213	0.000679071	0.00344125	0.000359978
41	0.00567751	0.000187559	0.00435971	0.00049687	0.00369707	0.000397045	0.00339157	0.000605358
46	0.0052991	0.000557307	0.00389324	0.000344244	0.00399218	0.000432657	0.00302581	0.000923105
51	0.00561366	0.000481449	0.00377054	0.000310226	0.0036515	0.00022678	0.00306519	0.00102759
56	0.00528772	0.000300958	0.0037919	0.000673432	0.00337405	0.000378515	0.00307874	0.000661765
61	0.00532853	0.000235691	0.00347212	0.000648486	0.00349438	0.000301214	0.00297251	0.000787078
66	0.00547838	0.000692431	0.00339014	0.000490468	0.0030113	0.00047274	0.00321544	0.000852766
71	0.00507207	0.000372767	0.00316595	0.000658334	0.00347921	0.000327391	0.00315887	0.00102734
76	0.00498602	0.000159799	0.00327588	0.000631261	0.00356743	0.000493218	0.00336258	0.000924198
81	0.00526472	0.000249176	0.00307046	0.000567672	0.00363021	0.0004964	0.00297019	0.000942067
86	0.00488461	0.000429876	0.00301747	0.000459688	0.0031638	0.000178948	0.00276307	0.000473837
91	0.00495863	0.00048125	0.00290549	0.000457101	0.00367734	0.000178522	0.00289528	0.000898106
96	0.00510366	0.000199001	0.00277645	0.000554785	0.00372189	0.000334806	0.00279802	0.000539985
101	0.00475834	0.000507662	0.0028825	0.000422181	0.00344954	0.000270887	0.00287502	0.000489856
106	0.00477668	0.00017554	0.00276149	0.000465887	0.00338308	0.000486265	0.00323663	0.000679769
111	0.00461122	0.000237065	0.0030702	0.000542947	0.00328253	0.000558201	0.00336239	0.000996567
116	0.00455972	0.000653595	0.00301109	0.00030877	0.00319528	9.0101e-05	0.00250538	0.000300032
121	0.00465229	0.00046025	0.00273747	0.000808841	0.00368213	0.00033346	0.00263026	0.000814012
126	0.00461442	0.000300076	0.00302397	0.000332025	0.00322062	0.000441048	0.00289458	0.000242204
131	0.00442098	0.000187842	0.00326043	0.000741768	0.0032544	0.000249638	0.00264585	0.000543519
136	0.00489136	0.000505238	0.00301746	0.000616433	0.00300864	0.000381826	0.00296859	0.000905039
141	0.00447757	0.000491538	0.00312714	0.000570062	0.00321278	0.000390125	0.00266487	0.00066268
146	0.00458033	0.000335988	0.00275062	0.000338963	0.00302271	0.000178343	0.00302256	0.000726722
151	0.00480189	0.000920493	0.0029614	0.00070832	0.00271597	0.00039918	0.00309762	0.000692643
156	0.00479636	0.000187624	0.00297328	0.000719893	0.00311619	0.000582118	0.00276191	0.000445016
161	0.00439313	0.000761234	0.00288716	0.000754457	0.0030683	0.00056234	0.002831	0.000763564
166	0.004677	0.000780991	0.00269602	0.00105201	0.00317637	0.000727709	0.0026851	0.000771256
171	0.00446601	0.000357027	0.00279047	0.0007706	0.00335344	0.000478776	0.00275625	0.000457839
176	0.00439085	0.00095292	0.0025159	0.000636305	0.00271716	0.000564437	0.00298	0.000678948
181	0.00437003	0.000289585	0.00279088	0.000675375	0.00301486	0.000529839	0.00257042	0.000731674
186	0.00459894	0.00047034	0.00278906	0.000776012	0.00320787	0.000427504	0.00238902	0.000523467
191	0.00455065	0.000539056	0.00285183	0.000304879	0.00321376	0.000587269	0.00285424	0.000508553
