# Supplementary material for: Nodal is a short-range morphogen with activity that spreads through a relay mechanism in human gastruloids
Source: Nat Commun. 2022 Jan 25;13:497. doi: 10.1038/s41467-022-28149-3 (PMC8789905; doi:10.1038/s41467-022-28149-3)
Supplement: Supplementary file 8 — Source Data [file 41467_2022_28149_MOESM8_ESM.zip › SourceData_all/Figure4SourceData.xlsx]

## Sheet: b
Figure4b
Lefty RNA
36h																								30h																								24h
Mean			Colony1		Colony2		Colony3		Colony4		Colony5		Colony6		Colony7		Colony8		Colony9		Colony10			Mean			Colony1		Colony2		Colony3		Colony4		Colony5		Colony6		Colony7		Colony8		Colony9		Colony10			Mean
Distance	Mean	Error	Distance	Mean	Distance	Mean	Distance	Mean	Distance	Mean	Distance	Mean	Distance	Mean	Distance	Mean	Distance	Mean	Distance	Mean	Distance	Mean		Distance	Mean	Error	Distance	Mean	Distance	Mean	Distance	Mean	Distance	Mean	Distance	Mean	Distance	Mean	Distance	Mean	Distance	Mean	Distance	Mean	Distance	Mean		Distance	Mean
0	39.1749	2.20244	0	34.0358	0	44.3051	0	32.9485	0	51.3315	0	49.4919	47.725	36.5764	0	31.2791	0	35.8979	0	37.4433	0	35.3619		0	54.866	4.04382	0	48.0036	0	51.6133	0	67.4002	0	59.5346	0	34.9499	0	40.988	0	69.7437	0	60.6957	0	71.5141	0	44.2166		0	46.6184
47.725	37.3515	1.74712	47.725	33.3901	47.725	45.1985	47.725	31.5756	47.725	43.9285	47.725	45.2285	62.1965	35.609	47.725	31.8213	47.725	33.6935	47.725	38.3793	47.725	33.7233		47.725	52.5793	3.95314	47.725	46.0778	47.725	47.9537	47.725	72.378	47.725	61.2339	47.725	35.5358	47.725	40.859	47.725	59.6403	47.725	53.8225	47.725	68.1413	47.725	40.1503		47.725	44.9604
62.1965	37.6089	2.07415	62.1965	32.6794	62.1965	45.3312	62.1965	30.5661	62.1965	44.9736	62.1965	49.516	73.7765	34.9205	62.1965	31.8663	62.1965	35.0678	62.1965	36.4592	62.1965	34.0201		62.1965	52.8922	3.85762	62.1965	48.6786	62.1965	53.2612	62.1965	73.3252	62.1965	61.4751	62.1965	35.2258	62.1965	39.8354	62.1965	58.4502	62.1965	57.0478	62.1965	62.8705	62.1965	38.7523		62.1965	46.6908
73.7765	37.799	2.02131	73.7765	33.24	73.7765	44.7073	73.7765	32.0335	73.7765	44.6442	73.7765	50.4467	83.7401	34.4715	73.7765	32.2694	73.7765	35.706	73.7765	35.4344	73.7765	34.5885		73.7765	53.3269	3.45669	73.7765	48.7617	73.7765	55.3206	73.7765	72.9304	73.7765	58.1371	73.7765	36.3836	73.7765	45.1229	73.7765	57.8336	73.7765	59.6762	73.7765	59.5422	73.7765	39.5613		73.7765	46.921
83.7401	37.2936	1.78781	83.7401	33.9555	83.7401	41.4172	83.7401	31.7075	83.7401	45.0181	83.7401	48.4146	92.6258	35.3665	83.7401	32.5789	83.7401	35.6693	83.7401	34.5273	83.7401	35.176		83.7401	51.9064	3.83551	83.7401	45.9643	83.7401	53.5143	83.7401	77.9492	83.7401	57.7322	83.7401	35.7365	83.7401	43.7732	83.7401	55.3369	83.7401	55.0032	83.7401	56.444	83.7401	37.6104		83.7401	46.9125
92.6258	36.727	1.63104	92.6258	32.8156	92.6258	41.1987	92.6258	31.9113	92.6258	43.5791	92.6258	46.4291	100.725	34.2856	92.6258	31.6807	92.6258	34.735	92.6258	35.4732	92.6258	34.0807		92.6258	51.5955	3.75789	92.6258	44.3747	92.6258	48.9766	92.6258	75.1934	92.6258	60.2511	92.6258	36.2774	92.6258	42.4201	92.6258	53.2731	92.6258	57.212	92.6258	59.3174	92.6258	38.6587		92.6258	48.0248
100.725	36.8424	1.57381	100.725	34.4779	100.725	43.0294	100.725	32.4329	100.725	41.4745	100.725	46.3459	108.215	35.1169	100.725	31.9965	100.725	36.5974	100.725	34.3048	100.725	33.4791		100.725	50.8939	3.82374	100.725	43.1646	100.725	46.1974	100.725	76.263	100.725	57.2427	100.725	36.5529	100.725	40.7384	100.725	53.2193	100.725	56.244	100.725	59.7652	100.725	39.5511		100.725	47.7884
108.215	37.073	1.78547	108.215	32.747	108.215	44.3831	108.215	32.5659	108.215	43.6076	108.215	46.7967	115.218	34.4626	108.215	31.5866	108.215	36.5502	108.215	33.8886	108.215	33.4876		108.215	49.2758	3.93643	108.215	42.4977	108.215	38.6208	108.215	75.8541	108.215	54.4417	108.215	36.5913	108.215	39.8255	108.215	49.2108	108.215	58.7572	108.215	57.442	108.215	39.5168		108.215	47.8788
115.218	36.5207	1.44336	115.218	33.6648	115.218	40.7047	115.218	33.1672	115.218	40.8025	115.218	46.0094	121.818	34.5752	115.218	31.1918	115.218	36.5325	115.218	34.2001	115.218	34.4711		115.218	48.6876	3.67432	115.218	42.9629	115.218	37.7026	115.218	72.4671	115.218	54.5566	115.218	36.4854	115.218	39.9772	115.218	50.0828	115.218	55.0597	115.218	58.6491	115.218	38.9329		115.218	48.0344
121.818	37.5449	1.63897	121.818	34.5656	121.818	40.1405	121.818	35.0375	121.818	41.5839	121.818	45.1007	128.077	34.5755	121.818	30.4019	121.818	45.5331	121.818	33.4923	121.818	35.0188		121.818	48.1251	3.34812	121.818	42.1489	121.818	36.3934	121.818	68.8635	121.818	55.993	121.818	37.2261	121.818	41.5415	121.818	49.3934	121.818	52.8185	121.818	57.3129	121.818	39.5594		121.818	48.5505
128.077	38.8817	2.61623	128.077	34.8656	128.077	40.5993	128.077	33.4903	128.077	39.1031	128.077	44.9807	134.044	35.5069	128.077	30.6173	128.077	59.3017	128.077	33.9369	128.077	37.3469		128.077	47.8902	3.26263	128.077	41.3128	128.077	36.0315	128.077	67.9749	128.077	52.6087	128.077	36.3836	128.077	43.0043	128.077	49.0545	128.077	52.1925	128.077	59.168	128.077	41.171		128.077	49.0145
134.044	40.5805	3.07814	134.044	36.2572	134.044	43.1069	134.044	34.3254	134.044	37.4814	134.044	44.0851	139.755	39.0677	134.044	31.3062	134.044	64.985	134.044	34.0643	134.044	44.6868		134.044	47.8549	3.02148	134.044	42.9565	134.044	37.8106	134.044	66.4155	134.044	55.3007	134.044	37.805	134.044	43.7123	134.044	48.2424	134.044	49.4994	134.044	57.763	134.044	39.0437		134.044	48.0042
139.755	43.9684	3.74837	139.755	43.3685	139.755	45.9384	139.755	37.1027	139.755	37.6231	139.755	41.8582	145.242	41.1606	139.755	34.149	139.755	74.2086	139.755	35.0509	139.755	51.317		139.755	46.9247	2.88521	139.755	41.8243	139.755	37.1309	139.755	64.8044	139.755	54.3288	139.755	36.6105	139.755	42.0462	139.755	49.4152	139.755	47.9962	139.755	55.1102	139.755	39.98		139.755	47.4919
145.242	47.7655	4.35367	145.242	53.9888	145.242	52.858	145.242	39.1725	145.242	37.848	145.242	43.1052	150.529	44.2408	145.242	33.9068	145.242	76.2747	145.242	35.6775	145.242	63.6634		145.242	46.4224	2.58347	145.242	42.6303	145.242	37.1105	145.242	62.451	145.242	51.9963	145.242	37.1712	145.242	42.0531	145.242	50.328	145.242	46.0721	145.242	53.9265	145.242	40.4853		145.242	48.5629
150.529	55.5941	7.25084	150.529	66.9773	150.529	61.9276	150.529	39.9903	150.529	38.1966	150.529	42.093	155.636	56.95	150.529	39.6797	150.529	105.744	150.529	37.1097	150.529	79.9816		150.529	46.2521	2.24658	150.529	42.9636	150.529	37.3459	150.529	58.5042	150.529	52.3641	150.529	40.2958	150.529	40.706	150.529	48.9796	150.529	45.9659	150.529	54.7229	150.529	40.6731		150.529	48.2202
155.636	65.4869	10.124	155.636	85.8143	155.636	75.0668	155.636	42.6733	155.636	38.2195	155.636	42.4581	160.58	65.9526	155.636	44.2948	155.636	134.515	155.636	38.8839	155.636	95.9937		155.636	45.779	2.41682	155.636	41.8189	155.636	37.8388	155.636	59.0349	155.636	49.0726	155.636	38.959	155.636	40.9886	155.636	48.9051	155.636	42.8914	155.636	57.8073	155.636	40.4737		155.636	48.9128
160.58	70.8069	10.1259	160.58	95.8639	160.58	85.3644	160.58	48.5501	160.58	42.3742	160.58	43.7805	165.377	67.058	160.58	47.1862	160.58	135.374	160.58	43.5127	160.58	100.11		160.58	46.0305	2.41846	160.58	41.5991	160.58	37.2033	160.58	60.5397	160.58	49.629	160.58	39.3498	160.58	41.9064	160.58	49.1388	160.58	44.2012	160.58	56.1085	160.58	40.6295		160.58	48.2616
165.377	76.7894	10.9845	165.377	107.843	165.377	95.6446	165.377	49.9695	165.377	45.9592	165.377	43.0831	170.038	74.6773	165.377	54.1778	165.377	140.394	165.377	50.0216	165.377	113.742		165.377	45.7401	2.12588	165.377	42.0851	165.377	39.3241	165.377	59.2804	165.377	49.4928	165.377	41.0273	165.377	40.7221	165.377	47.1823	165.377	43.4991	165.377	54.2798	165.377	40.5078		165.377	48.2237
170.038	85.2925	12.0493	170.038	113.913	170.038	108.498	170.038	53.8214	170.038	53.6058	170.038	44.8564	174.575	90.3818	170.038	63.4646	170.038	151.671	170.038	55.9635	170.038	132.454		170.038	45.7003	2.00947	170.038	41.3759	170.038	37.9477	170.038	58.0116	170.038	47.7122	170.038	41.674	170.038	41.9657	170.038	46.9756	170.038	44.6116	170.038	54.7608	170.038	41.9674		170.038	48.8217
174.575	95.8428	13.4297	174.575	135.984	174.575	112.125	174.575	57.8992	174.575	56.9602	174.575	47.5447	178.997	102.473	174.575	72.1054	174.575	172.727	174.575	72.1	174.575	140.602		174.575	45.3072	1.79307	174.575	41.6626	174.575	38.006	174.575	56.7777	174.575	46.2924	174.575	42.8287	174.575	40.8388	174.575	48.4042	174.575	44.208	174.575	51.895	174.575	42.1581		174.575	48.3767
178.997	106.934	14.2867	178.997	153.501	178.997	122.42	178.997	58.9674	178.997	68.086	178.997	54.7236	183.312	112.169	178.997	80.193	178.997	190.558	178.997	92.7877	178.997	145.632		178.997	45.5836	1.62379	178.997	42.214	178.997	39.343	178.997	55.1603	178.997	46.8419	178.997	41.5678	178.997	41.5927	178.997	47.2515	178.997	45.4502	178.997	52.9553	178.997	43.4595		178.997	49.219
183.312	116.077	14.0691	183.312	163.202	183.312	134.494	183.312	57.1046	183.312	81.516	183.312	63.4414	187.527	122.826	183.312	93.3121	183.312	192.216	183.312	109.346	183.312	153.97		183.312	45.2765	1.47871	183.312	43.2537	183.312	39.3622	183.312	54.0335	183.312	46.694	183.312	42.4691	183.312	41.9573	183.312	45.4313	183.312	43.949	183.312	52.5788	183.312	43.0363		183.312	48.7822
187.527	130.038	15.7125	187.527	185.295	187.527	145.094	187.527	61.4431	187.527	97.1958	187.527	70.2291	191.65	128.595	187.527	103.189	187.527	207.475	187.527	124.847	187.527	182.783		187.527	46.3046	1.3919	187.527	43.2269	187.527	41.0786	187.527	54.719	187.527	46.0385	187.527	46.3787	187.527	45.0991	187.527	46.5664	187.527	42.5717	187.527	53.1516	187.527	44.2151		187.527	48.9044
191.65	135.848	15.1537	191.65	182.387	191.65	146.052	191.65	63.4256	191.65	112.422	191.65	76.8675	195.687	140.491	191.65	107.407	191.65	209.145	191.65	143.055	191.65	189.128		191.65	47.7832	1.53051	191.65	47.0308	191.65	40.3821	191.65	57.3032	191.65	48.9671	191.65	47.6414	191.65	46.3572	191.65	46.4071	191.65	43.3453	191.65	53.9494	191.65	46.448		191.65	50.185
195.687	146.741	15.609	195.687	204.616	195.687	159.752	195.687	65.9624	195.687	122.679	195.687	89.0471	199.641	160.571	195.687	116.457	195.687	219.084	195.687	163.995	195.687	185.328		195.687	49.3884	1.55116	195.687	49.207	195.687	41.9018	195.687	58.3118	195.687	49.2242	195.687	54.5552	195.687	45.5424	195.687	46.5064	195.687	45.3607	195.687	53.1671	195.687	50.1073		195.687	51.6241
199.641	155.875	14.7672	199.641	213.856	199.641	164.617	199.641	66.4038	199.641	140.563	199.641	105.963	203.519	162.341	199.641	132.704	199.641	217.648	199.641	171.706	199.641	184.715		199.641	50.4079	1.66248	199.641	49.2627	199.641	44.5032	199.641	57.5949	199.641	49.1175	199.641	59.4702	199.641	48.0456	199.641	45.5635	199.641	44.6417	199.641	51.9381	199.641	53.9413		199.641	53.3069
203.519	163.65	14.2777	203.519	214.813	203.519	175.585	203.519	67.5888	203.519	157.768	203.519	123.22	207.324	156.602	203.519	143.655	203.519	221.493	203.519	188.848	203.519	181.186		203.519	52.6596	2.09464	203.519	50.452	203.519	46.7995	203.519	60.0841	203.519	49.3055	203.519	66.037	203.519	51.2536	203.519	47.2898	203.519	45.1054	203.519	52.8752	203.519	57.3938		203.519	54.3017
207.324	165.266	13.8855	207.324	200.409	207.324	187.284	207.324	63.9507	207.324	170.975	207.324	134.429	211.06	147.986	207.324	145.902	207.324	220.428	207.324	187.625	207.324	185.061		207.324	55.607	2.2286	207.324	55.3271	207.324	51.0293	207.324	59.6389	207.324	52.6501	207.324	70.6199	207.324	55.8977	207.324	48.0682	207.324	46.6561	207.324	54.4723	207.324	61.7106		207.324	54.7651
211.06	167.076	14.1221	211.06	194.948	211.06	175.501	211.06	64.4558	211.06	165.341	211.06	152.519	214.732	153.57	211.06	157.031	211.06	237.506	211.06	193.906	211.06	181.561		211.06	59.6031	2.47179	211.06	59.9617	211.06	56.4579	211.06	62.9343	211.06	54.4807	211.06	76.082	211.06	61.225	211.06	51.7993	211.06	48.7943	211.06	57.809	211.06	66.487		211.06	55.5954
214.732	168.897	14.981	214.732	176.948	214.732	163.69	214.732	62.7826	214.732	177.087	214.732	155.904	218.341	158.734	214.732	163.366	214.732	245.417	214.732	218.728	214.732	171.481		214.732	64.0133	2.9468	214.732	63.2725	214.732	64.1044	214.732	65.8294	214.732	56.466	214.732	82.0341	214.732	65.6113	214.732	53.7036	214.732	53.8974	214.732	58.6919	214.732	76.5222		214.732	56.4212
218.341	168.256	15.025	218.341	173.791	218.341	168.352	218.341	57.8631	218.341	188.611	218.341	160.013	221.892	162.052	218.341	157.743	218.341	234.45	218.341	222.764	218.341	160.243		218.341	68.5308	2.99106	218.341	73.3119	218.341	69.7574	218.341	67.4242	218.341	59.6936	218.341	87.2536	218.341	68.3828	218.341	58.2514	218.341	56.286	218.341	66.8065	218.341	78.1411		218.341	57.8319
221.892	164.153	14.6769	221.892	173.343	221.892	162.678	221.892	54.83	221.892	187.584	221.892	164.695	225.387	153.989	221.892	148.484	221.892	236.297	221.892	198.961	221.892	152.606		221.892	74.7296	3.58137	221.892	78.1145	221.892	77.0617	221.892	69.8866	221.892	63.3885	221.892	98.7039	221.892	74.7279	221.892	65.651	221.892	60.9245	221.892	72.5758	221.892	86.2613		221.892	58.906
225.387	159.506	13.6911	225.387	168.013	225.387	157.708	225.387	53.2155	225.387	185.971	225.387	169.118	228.829	157.567	225.387	150.088	225.387	213.516	225.387	197.887	225.387	145.552		225.387	80.8452	4.47475	225.387	84.6802	225.387	83.8771	225.387	74.6526	225.387	65.6875	225.387	107.99	225.387	82.6047	225.387	66.9294	225.387	63.4742	225.387	81.1368	225.387	97.4195		225.387	61.12
228.829	153.81	12.106	228.829	167.086	228.829	155.185	228.829	51.6186	228.829	170.129	228.829	161.864	232.219	148.496	228.829	155.817	228.829	182.448	228.829	190.39	228.829	145.992		228.829	85.4974	3.76353	228.829	91.4496	228.829	84.5417	228.829	84.1566	228.829	71.1806	228.829	105.698	228.829	83.1349	228.829	73.3601	228.829	71.6917	228.829	87.6681	228.829	102.093		228.829	61.2546
232.219	150.823	12.247	232.219	159.947	232.219	155.052	232.219	50.669	232.219	166.609	232.219	168.866	235.561	133.254	232.219	164.946	232.219	171.945	232.219	191.997	232.219	129.703		232.219	90.5868	3.61423	232.219	97.5548	232.219	89.3414	232.219	92.3577	232.219	76.8276	232.219	105.931	232.219	89.0519	232.219	78.5618	232.219	74.899	232.219	93.5593	232.219	107.784		232.219	62.5866
235.561	143.474	11.5751	235.561	149.874	235.561	138.942	235.561	50.7422	235.561	164.121	235.561	172.698	238.856	116.289	235.561	165.625	235.561	164.643	235.561	170.258	235.561	124.583		235.561	97.3569	3.46854	235.561	99.6918	235.561	99.8347	235.561	103.115	235.561	86.2933	235.561	109.928	235.561	99.2448	235.561	84.3137	235.561	79.6112	235.561	97.7849	235.561	113.752		235.561	64.7382
238.856	134.323	11.0845	238.856	136.695	238.856	125.072	238.856	49.3657	238.856	161.47	238.856	174.615	242.107	107.589	238.856	156.464	238.856	149.786	238.856	149.432	238.856	124.044		238.856	103.246	3.12325	238.856	98.7032	238.856	109.454	238.856	111.509	238.856	94.2117	238.856	116.117	238.856	103.099	238.856	91.0988	238.856	88.1975	238.856	105.732	238.856	114.335		238.856	66.8188
242.107	124.867	10.2896	242.107	134.04	242.107	120.09	242.107	47.086	242.107	150.711	242.107	170.907	245.314	107.825	242.107	134.252	242.107	126.352	242.107	137.883	242.107	119.757		242.107	108.387	3.02784	242.107	103.544	242.107	116.969	242.107	110.101	242.107	96.1251	242.107	119.2	242.107	107.35	242.107	101.471	242.107	93.5716	242.107	120.352	242.107	115.185		242.107	68.8895
245.314	120.296	10.3807	245.314	124.501	245.314	112.031	245.314	45.6689	245.314	150.196	245.314	171.867	248.479	103.024	245.314	125.764	245.314	119.995	245.314	134.678	245.314	110.435		245.314	112.531	2.19382	245.314	112.687	245.314	116.857	245.314	108.352	245.314	99.7109	245.314	121.538	245.314	116.114	245.314	109.546	245.314	104.795	245.314	120.422	245.314	115.29		245.314	70.5144
248.479	111.861	9.43158	248.479	113.798	248.479	102.366	248.479	44.9163	248.479	136.954	248.479	158.398	251.605	99.1329	248.479	120.77	248.479	109.251	248.479	129.671	248.479	99.4654		248.479	114.696	2.12045	248.479	121.262	248.479	115.013	248.479	108.962	248.479	102.299	248.479	126.74	248.479	114.873	248.479	115.057	248.479	111.047	248.479	118.467	248.479	113.238		248.479	73.4925
251.605	104.754	9.11198	251.605	107.151	251.605	90.6803	251.605	44.874	251.605	125.337	251.605	151.206	254.693	90.7541	251.605	116.86	251.605	97.8322	251.605	128.008	251.605	86.4557		251.605	118.601	2.50675	251.605	130.774	251.605	120.789	251.605	110.539	251.605	105.47	251.605	127.605	251.605	116.595	251.605	117.649	251.605	114.827	251.605	126.561	251.605	115.2		251.605	75.8412
254.693	96.5728	8.21478	254.693	103.821	254.693	83.756	254.693	44.3071	254.693	118.86	254.693	136.022	257.743	89.3882	254.693	104.549	254.693	86.6309	254.693	119.347	254.693	77.6799		254.693	121.573	2.33176	254.693	132.684	254.693	127.459	254.693	115.179	254.693	110.315	254.693	124.321	254.693	117.652	254.693	122.54	254.693	116.013	254.693	131.426	254.693	118.144		254.693	79.3018
257.743	90.3531	7.17084	257.743	99.8276	257.743	81.4655	257.743	42.9599	257.743	110.9	257.743	126.606	260.758	83.2904	257.743	96.6962	257.743	78.2633	257.743	100.626	257.743	76.7991		257.743	124.581	2.68608	257.743	134.474	257.743	137.812	257.743	122.267	257.743	115.933	257.743	124.54	257.743	114.894	257.743	131.964	257.743	115.306	257.743	129.867	257.743	118.75		257.743	83.3199
260.758	85.5718	6.66476	260.758	94.3004	260.758	75.9258	260.758	43.6276	260.758	105.902	260.758	122.604	263.739	69.3231	260.758	86.4642	260.758	76.0032	260.758	93.3032	260.758	74.2971		260.758	124.616	2.23388	260.758	129.199	260.758	137.719	260.758	123.892	260.758	120.221	260.758	124.475	260.758	119.077	260.758	126.54	260.758	115.892	260.758	132.513	260.758	116.634		260.758	86.7774
263.739	79.2024	6.84532	263.739	87.2089	263.739	71.3595	263.739	43.1152	263.739	103.626	263.739	121.422	266.686	65.3474	263.739	74.8398	263.739	69.3026	263.739	85.2451	263.739	66.5828		263.739	125.147	2.57354	263.739	130.103	263.739	140.264	263.739	122.944	263.739	124.005	263.739	120.715	263.739	114.063	263.739	129.8	263.739	119.72	263.739	133.39	263.739	116.469		263.739	89.5869
266.686	75.1103	6.09255	266.686	80.439	266.686	70.1776	266.686	42.4399	266.686	98.7511	266.686	110.132	269.6	65.5174	266.686	67.864	266.686	63.4869	266.686	84.8856	266.686	67.5792		266.686	123.921	2.37506	266.686	124.112	266.686	137.771	266.686	119.757	266.686	125.299	266.686	118.205	266.686	115.59	266.686	132.233	266.686	125.134	266.686	127.672	266.686	113.44		266.686	92.9702
269.6	70.9618	5.92703	269.6	72.7139	269.6	60.9859	269.6	41.6394	269.6	92.442	269.6	106.483	272.484	63.8576	269.6	67.3404	269.6	56.8465	269.6	83.4817	269.6	62.167		269.6	121.641	2.35916	269.6	123.673	269.6	137.162	269.6	116.959	269.6	124.321	269.6	114.307	269.6	118.645	269.6	126.808	269.6	122.004	269.6	122.569	269.6	109.965		269.6	98.0204
272.484	67.2156	4.86643	272.484	70.1975	272.484	60.0546	272.484	40.6681	272.484	84.016	272.484	93.6259	275.338	59.771	272.484	67.4435	272.484	52.1369	272.484	78.19	272.484	61.9662		272.484	119.552	2.52011	272.484	118.867	272.484	131.81	272.484	116.547	272.484	121.472	272.484	108.789	272.484	118.283	272.484	124.716	272.484	126.407	272.484	123.321	272.484	105.31		272.484	102.63
275.338	63.4863	4.27387	275.338	64.871	275.338	59.5545	275.338	39.5973	275.338	73.3819	275.338	89.9944	278.162	55.4974	275.338	62.49	275.338	52.8426	275.338	73.6859	275.338	58.6742		275.338	117.062	3.06211	275.338	115.214	275.338	120.287	275.338	110.752	275.338	119.106	275.338	105.835	275.338	122.002	275.338	129.72	275.338	128.703	275.338	120.114	275.338	98.8809		275.338	104.937
278.162	59.949	4.00285	278.162	65.0934	278.162	59.0004	278.162	38.7529	278.162	65.6374	278.162	87.7689	280.958	53.351	278.162	57.228	278.162	51.9264	278.162	65.0662	278.162	53.5192		278.162	112.328	3.29962	278.162	112.383	278.162	110.244	278.162	105.313	278.162	118.723	278.162	101.74	278.162	119.825	278.162	120.557	278.162	122.65	278.162	121.101	278.162	90.7435		278.162	109.236
280.958	56.6147	3.72013	280.958	60.1453	280.958	54.4562	280.958	38.9812	280.958	60.3802	280.958	84.1753	283.726	50.2005	280.958	52.5282	280.958	48.866	280.958	61.9382	280.958	51.3253		280.958	108.017	3.00816	280.958	109.202	280.958	101.643	280.958	106.333	280.958	115.563	280.958	94.7471	280.958	112.837	280.958	118.1	280.958	116.819	280.958	114.137	280.958	90.7922		280.958	112.887
283.726	54.2949	3.08177	283.726	56.677	283.726	51.7784	283.726	39.9175	283.726	59.2818	283.726	74.5016	286.467	48.8684	283.726	50.1586	283.726	46.3393	283.726	63.7757	283.726	50.3184		283.726	101.898	2.6698	283.726	106.662	283.726	99.0264	283.726	99.4577	283.726	109.67	283.726	87.8938	283.726	100.806	283.726	112.676	283.726	107.81	283.726	106.347	283.726	88.6319		283.726	113.936
286.467	52.011	2.3999	286.467	51.7962	286.467	50.317	286.467	39.4671	286.467	56.9748	286.467	67.8917	289.183	48.7597	286.467	48.6827	286.467	47.8244	286.467	58.2475	286.467	50.0408		286.467	97.5265	2.15463	286.467	96.6857	286.467	92.716	286.467	97.4832	286.467	106.05	286.467	85.7006	286.467	98.4117	286.467	103.321	286.467	106.241	286.467	99.3632	286.467	89.2925		286.467	116.281
289.183	50.1762	1.77635	289.183	50.4868	289.183	48.5231	289.183	39.1648	289.183	53.1561	289.183	61.5514	291.873	50.1131	289.183	50.7056	289.183	46.8724	289.183	53.0082	289.183	49.5334		289.183	93.7464	2.36293	289.183	88.0612	289.183	94.7888	289.183	90.6825	289.183	99.1928	289.183	84.9109	289.183	90.0599	289.183	102.441	289.183	106.233	289.183	97.1208	289.183	83.9736		289.183	117.535
291.873	49.7053	1.41135	291.873	51.6708	291.873	49.4115	291.873	39.4025	291.873	52.0835	291.873	56.6879	294.539	50.2405	291.873	49.2466	291.873	47.0609	291.873	52.3406	291.873	49.0352		291.873	87.6259	2.11402	291.873	80.6285	291.873	89.6667	291.873	81.584	291.873	91.8811	291.873	84.048	291.873	85.8868	291.873	90.0999	291.873	101.228	291.873	91.9208	291.873	79.3154		291.873	115.26
294.539	49.1557	1.31918	294.539	52.8201	294.539	49.1892	294.539	38.8386	294.539	51.579	294.539	53.0553	297.181	49.1856	294.539	47.9063	294.539	46.3812	294.539	50.7568	294.539	50.7901		294.539	80.9803	1.86012	294.539	75.027	294.539	80.3271	294.539	78.6945	294.539	83.5434	294.539	76.6534	294.539	83.2959	294.539	85.8241	294.539	90.3247	294.539	85.5322	294.539	70.5804		294.539	110.18
297.181	47.9948	1.28183	297.181	49.585	297.181	47.2537	297.181	38.3031	297.181	49.0593	297.181	52.9534	299.799	48.48	297.181	46.7673	297.181	45.6564	297.181	49.3144	297.181	51.8698		297.181	77.4989	1.75248	297.181	70.829	297.181	76.9117	297.181	75.7342	297.181	84.6354	297.181	74.3542	297.181	81.2858	297.181	80.2558	297.181	84.6281	297.181	78.5404	297.181	67.8143		297.181	104.001
299.799	47.5295	1.31067	299.799	48.9271	299.799	47.191	299.799	38.2593	299.799	48.1423	299.799	52.2464	302.395	46.6581	299.799	44.5268	299.799	45.015	299.799	51.2585	299.799	51.2483		299.799	73.2193	1.85433	299.799	67.7102	299.799	71.775	299.799	72.3694	299.799	82.4384	299.799	67.257	299.799	78.3417	299.799	74.7054	299.799	79.0111	299.799	74.9015	299.799	63.6827		299.799	98.2946
302.395	46.7444	1.26722	302.395	48.2049	302.395	48.3625	302.395	37.4919	302.395	46.5977	302.395	50.224	304.969	45.4921	302.395	44.0846	302.395	44.6031	302.395	51.1118	302.395	50.1052		302.395	69.468	1.68881	302.395	63.4925	302.395	68.7438	302.395	71.0786	302.395	77.3084	302.395	62.6654	302.395	73.3003	302.395	71.1218	302.395	73.1087	302.395	72.6992	302.395	61.1616		302.395	92.3518
304.969	45.8469	1.17418	304.969	46.7673	304.969	46.1828	304.969	36.9387	304.969	46.0992	304.969	50.451			304.969	43.9968	304.969	44.8894	304.969	48.4451	304.969	49.2068		304.969	65.9985	1.50073	304.969	61.3824	304.969	66.4791	304.969	71.9354	304.969	70.6769	304.969	60.5573	304.969	66.2342	304.969	67.5651	304.969	68.2946	304.969	69.4894	304.969	57.3702		304.969	87.0381
Nodal RNA
36h																								30h																								24h
Mean			Colony1		Colony2		Colony3		Colony4		Colony5		Colony6		Colony7		Colony8		Colony9		Colony10			Mean			Colony1		Colony2		Colony3		Colony4		Colony5		Colony6		Colony7		Colony8		Colony9		Colony10			Mean
0	101.55	2.67643	0	114.994	0	108.292	0	99.4356	0	109.174	0	105.833	0	86.7992	0	95.9243	0	96.7074	0	93.9951	0	104.341		0	123.789	4.09431	0	120.007	0	132.238	0	137.286	0	127.518	0	108.238	0	107.328	0	137.674	0	127.658	0	135.421	0	104.526		0	126.112
47.725	92.0295	1.99454	47.725	101.154	47.725	96.4344	47.725	92.342	47.725	93.9468	47.725	95.2063	47.725	82.7745	47.725	85.2736	47.725	89.8503	47.725	98.9087	47.725	84.4042		47.725	116.63	4.4453	47.725	113.862	47.725	132.444	47.725	133.848	47.725	119.344	47.725	106.401	47.725	91.5825	47.725	120.725	47.725	112.802	47.725	132.668	47.725	102.622		47.725	115.28
62.1965	89.6644	2.22081	62.1965	96.4008	62.1965	100.042	62.1965	84.5946	62.1965	93.5853	62.1965	91.3247	62.1965	77.1746	62.1965	82.2597	62.1965	87.9096	62.1965	95.2092	62.1965	88.1435		62.1965	115.231	3.80538	62.1965	114.135	62.1965	122.364	62.1965	137.561	62.1965	117.637	62.1965	104.827	62.1965	100.044	62.1965	115.393	62.1965	117.941	62.1965	124.77	62.1965	97.6369		62.1965	115.099
73.7765	90.6941	2.01603	73.7765	94.3987	73.7765	98.3312	73.7765	87.0287	73.7765	98.7095	73.7765	93.4878	73.7765	78.2686	73.7765	84.3401	73.7765	90.203	73.7765	93.6304	73.7765	88.5428		73.7765	114.465	3.77971	73.7765	111.32	73.7765	119.483	73.7765	138.251	73.7765	123.783	73.7765	108.198	73.7765	112.348	73.7765	105.234	73.7765	112.93	73.7765	119.617	73.7765	93.4839		73.7765	116.191
83.7401	89.9943	2.21051	83.7401	92.0323	83.7401	91.8512	83.7401	90.9799	83.7401	98.1195	83.7401	95.0068	83.7401	73.7	83.7401	83.0875	83.7401	94.7846	83.7401	91.5735	83.7401	88.8079		83.7401	112.193	3.91023	83.7401	104.545	83.7401	113.488	83.7401	139.484	83.7401	123.925	83.7401	108.759	83.7401	109.782	83.7401	103.692	83.7401	110.005	83.7401	114.336	83.7401	93.9108		83.7401	115.861
92.6258	88.2655	1.94225	92.6258	94.8893	92.6258	92.5681	92.6258	88.17	92.6258	94.5554	92.6258	91.4053	92.6258	75.2156	92.6258	84.4306	92.6258	92.2306	92.6258	84.488	92.6258	84.7027		92.6258	112.861	3.7512	92.6258	109.41	92.6258	111.417	92.6258	135.859	92.6258	126.95	92.6258	108.068	92.6258	103.427	92.6258	103.283	92.6258	116.499	92.6258	117.708	92.6258	95.9903		92.6258	118.206
100.725	88.0141	1.91899	100.725	92.7821	100.725	93.9313	100.725	90.3405	100.725	93.1904	100.725	89.9282	100.725	74.6306	100.725	83.7676	100.725	92.1642	100.725	83.8349	100.725	85.5712		100.725	111.548	3.4564	100.725	107.08	100.725	107.361	100.725	137.076	100.725	120.369	100.725	105.072	100.725	106.412	100.725	106.322	100.725	112.405	100.725	115.767	100.725	97.6174		100.725	117.276
108.215	89.2635	1.74353	108.215	91.6741	108.215	92.1824	108.215	88.8406	108.215	97.1127	108.215	90.1351	108.215	77.5185	108.215	85.5222	108.215	92.3625	108.215	84.4966	108.215	92.7906		108.215	110.957	3.98448	108.215	107.041	108.215	102.79	108.215	141.079	108.215	118.894	108.215	103.755	108.215	105.709	108.215	100.78	108.215	113.415	108.215	117.29	108.215	98.8189		108.215	116.088
115.218	88.7711	1.68263	115.218	94.7652	115.218	93.2916	115.218	91.002	115.218	91.4071	115.218	92.0566	115.218	77.7259	115.218	82.2873	115.218	87.607	115.218	86.5108	115.218	91.0571		115.218	110.788	3.88786	115.218	106.566	115.218	97.1237	115.218	135.242	115.218	122.649	115.218	102.201	115.218	101.105	115.218	110.585	115.218	113.005	115.218	120.711	115.218	98.6944		115.218	116.529
121.818	88.6255	1.9196	121.818	94.7154	121.818	91.1555	121.818	95.5042	121.818	90.1776	121.818	89.7832	121.818	76.4293	121.818	80.1041	121.818	90.7117	121.818	86.4624	121.818	91.2119		121.818	109.491	3.78376	121.818	102.46	121.818	93.0956	121.818	127.45	121.818	127.803	121.818	105.867	121.818	98.2727	121.818	105.703	121.818	110.001	121.818	120.641	121.818	103.617		121.818	115.993
128.077	88.3798	1.57659	128.077	87.7573	128.077	88.5444	128.077	95.6628	128.077	91.612	128.077	88.4334	128.077	77.3929	128.077	83.7115	128.077	91.2667	128.077	88.0608	128.077	91.356		128.077	109.77	3.32949	128.077	106.044	128.077	96.9161	128.077	129.156	128.077	122.115	128.077	104.048	128.077	102.919	128.077	102.836	128.077	111.809	128.077	119.753	128.077	102.1		128.077	115.415
134.044	89.4344	2.5123	134.044	90.3449	134.044	90.023	134.044	103.869	134.044	88.7573	134.044	87.5951	134.044	75.8438	134.044	82.3631	134.044	99.0673	134.044	84.7526	134.044	91.7283		134.044	109.996	2.16509	134.044	107.754	134.044	105.077	134.044	124.816	134.044	119.009	134.044	106.039	134.044	106.451	134.044	106.387	134.044	107.47	134.044	112.929	134.044	104.033		134.044	114.538
139.755	92.0019	2.96103	139.755	94.64	139.755	92.2063	139.755	111.135	139.755	88.4623	139.755	86.7763	139.755	79.0507	139.755	88.0928	139.755	102.834	139.755	83.409	139.755	93.4122		139.755	109.499	2.86737	139.755	103.916	139.755	99.8976	139.755	126.538	139.755	123.853	139.755	104.193	139.755	106.542	139.755	107.448	139.755	105.44	139.755	114.104	139.755	103.06		139.755	114.544
145.242	96.904	4.40703	145.242	101.973	145.242	94.0915	145.242	129.348	145.242	88.8139	145.242	91.2898	145.242	84.177	145.242	86.7991	145.242	107.881	145.242	84.0139	145.242	100.652		145.242	108.184	2.66914	145.242	107.165	145.242	100.398	145.242	123.804	145.242	122.2	145.242	101.132	145.242	104.021	145.242	102.899	145.242	102.974	145.242	111.501	145.242	105.743		145.242	116.325
150.529	100.741	5.41125	150.529	105.435	150.529	94.2753	150.529	138.078	150.529	93.0197	150.529	90.1889	150.529	89.3906	150.529	87.0711	150.529	121.411	150.529	84.788	150.529	103.754		150.529	107.317	2.02567	150.529	103.212	150.529	98.8198	150.529	118.229	150.529	117.802	150.529	107.935	150.529	102.744	150.529	105.856	150.529	104.105	150.529	110.191	150.529	104.277		150.529	114.732
155.636	105.759	6.52001	155.636	110.229	155.636	102.938	155.636	150.43	155.636	88.5249	155.636	91.229	155.636	95.2256	155.636	89.9625	155.636	126.051	155.636	85.913	155.636	117.085		155.636	107.182	2.09221	155.636	104.456	155.636	101.15	155.636	118.079	155.636	115.547	155.636	105.154	155.636	102.482	155.636	105.645	155.636	100.619	155.636	115.685	155.636	103		155.636	114.5
160.58	112.449	8.33056	160.58	117.728	160.58	110.844	160.58	173.046	160.58	89.0085	160.58	96.7003	160.58	97.3305	160.58	91.3332	160.58	128.247	160.58	89.9859	160.58	130.264		160.58	107.006	2.38721	160.58	103.485	160.58	97.4421	160.58	119.454	160.58	114.486	160.58	108.62	160.58	101.902	160.58	104.408	160.58	101.508	160.58	117.162	160.58	101.588		160.58	113.825
165.377	118.354	10.1354	165.377	130.54	165.377	119.156	165.377	191.023	165.377	88.8153	165.377	92.6535	165.377	99.1974	165.377	96.1729	165.377	131.273	165.377	92.3067	165.377	142.399		165.377	108.134	2.15713	165.377	108.567	165.377	99.8294	165.377	119.375	165.377	111.544	165.377	113.911	165.377	99.6269	165.377	104.882	165.377	102.885	165.377	115.74	165.377	104.984		165.377	114.992
170.038	128.082	12.5469	170.038	149.044	170.038	128.385	170.038	219.823	170.038	90.7309	170.038	91.9523	170.038	107.434	170.038	105.792	170.038	145.865	170.038	95.7032	170.038	146.085		170.038	108.176	2.08581	170.038	106.766	170.038	100.113	170.038	117.359	170.038	112.329	170.038	114.244	170.038	97.9887	170.038	105.471	170.038	105.774	170.038	116.097	170.038	105.618		170.038	114.742
174.575	135.707	12.9776	174.575	161.856	174.575	134.254	174.575	226.154	174.575	97.6972	174.575	94.1724	174.575	112.559	174.575	108.625	174.575	154.502	174.575	106.33	174.575	160.917		174.575	107.679	2.30512	174.575	105.099	174.575	100.689	174.575	115.847	174.575	117.342	174.575	115.247	174.575	95.3771	174.575	104.303	174.575	102.748	174.575	111.923	174.575	108.214		174.575	114.03
178.997	143.438	14.5376	178.997	166.91	178.997	143.824	178.997	248.362	178.997	97.3376	178.997	97.2863	178.997	123.546	178.997	115.639	178.997	166.358	178.997	110.702	178.997	164.413		178.997	108.202	1.66034	178.997	105.517	178.997	101.579	178.997	112.806	178.997	114.214	178.997	114.896	178.997	100.296	178.997	104.565	178.997	106.309	178.997	110.274	178.997	111.559		178.997	115.447
183.312	153.843	16.062	183.312	182.516	183.312	151.606	183.312	267.431	183.312	99.1249	183.312	97.2668	183.312	131.569	183.312	131.34	183.312	178.969	183.312	120.846	183.312	177.758		183.312	108.565	1.58456	183.312	106.694	183.312	101.241	183.312	112.278	183.312	113.407	183.312	113.008	183.312	103.089	183.312	106.977	183.312	102.658	183.312	114.247	183.312	112.053		183.312	117.116
187.527	167.942	16.861	187.527	200.004	187.527	168.547	187.527	280.943	187.527	111.848	187.527	101.129	187.527	145.839	187.527	139.601	187.527	200.524	187.527	135.382	187.527	195.599		187.527	108.434	2.03391	187.527	103.862	187.527	101.611	187.527	111.947	187.527	113.323	187.527	115.872	187.527	101.27	187.527	106.207	187.527	100.158	187.527	115.807	187.527	114.278		187.527	116.48
191.65	178.646	18.0929	191.65	210.303	191.65	180.971	191.65	295.998	191.65	116.501	191.65	99.4555	191.65	161.329	191.65	147.826	191.65	217.952	191.65	148.447	191.65	207.677		191.65	108.189	2.03571	191.65	105.607	191.65	99.0515	191.65	110.749	191.65	112.357	191.65	118.686	191.65	107.71	191.65	104.865	191.65	98.1579	191.65	111.335	191.65	113.375		191.65	118.058
195.687	190.704	18.7677	195.687	223.034	195.687	191.571	195.687	312.387	195.687	133.167	195.687	103.229	195.687	178.291	195.687	164.62	195.687	230.796	195.687	150.49	195.687	219.452		195.687	110.119	2.47744	195.687	104.525	195.687	99.9699	195.687	118.754	195.687	114.735	195.687	122.771	195.687	105.255	195.687	104.209	195.687	102.444	195.687	112.002	195.687	116.53		195.687	120.517
199.641	203.227	18.9962	199.641	247.844	199.641	203.98	199.641	326.143	199.641	147.49	199.641	113.947	199.641	191.322	199.641	177.58	199.641	235.921	199.641	160.392	199.641	227.652		199.641	111.751	2.63617	199.641	105.337	199.641	101.694	199.641	119.558	199.641	115.838	199.641	125.094	199.641	108.407	199.641	103.871	199.641	102.91	199.641	114.928	199.641	119.872		199.641	121.845
203.519	220.622	18.8332	203.519	269.319	203.519	226.223	203.519	340.857	203.519	163.687	203.519	133.332	203.519	210.993	203.519	192.895	203.519	249.726	203.519	176.054	203.519	243.13		203.519	113.859	3.26987	203.519	109.239	203.519	104.047	203.519	122.332	203.519	114.05	203.519	132.312	203.519	114.378	203.519	100.664	203.519	105.617	203.519	109.136	203.519	126.809		203.519	121.026
207.324	231.396	17.5579	207.324	276.011	207.324	236.796	207.324	333.575	207.324	174.039	207.324	146.878	207.324	224.748	207.324	201.505	207.324	272.881	207.324	191.541	207.324	255.987		207.324	116.353	3.4319	207.324	111.236	207.324	108.388	207.324	122.434	207.324	115.073	207.324	137.342	207.324	119.18	207.324	105.535	207.324	103.963	207.324	110.616	207.324	129.761		207.324	122.997
211.06	240.994	17.6022	211.06	274.655	211.06	244.408	211.06	349.565	211.06	178.53	211.06	158.738	211.06	224.867	211.06	220.952	211.06	288.992	211.06	209.732	211.06	259.499		211.06	120.939	4.04216	211.06	114.501	211.06	112.879	211.06	125.725	211.06	118.117	211.06	145.92	211.06	126.11	211.06	110.707	211.06	103.534	211.06	115.355	211.06	136.547		211.06	125.072
214.732	256.161	19.0278	214.732	295.55	214.732	259.457	214.732	374.101	214.732	192.645	214.732	167.637	214.732	239.269	214.732	225.881	214.732	307.558	214.732	224.102	214.732	275.409		214.732	125.625	4.50032	214.732	122.494	214.732	117.765	214.732	125.567	214.732	118.315	214.732	150.647	214.732	127.805	214.732	114.22	214.732	106.401	214.732	123.676	214.732	149.362		214.732	128.382
218.341	268.944	19.1587	218.341	320.411	218.341	273.942	218.341	378.574	218.341	205.698	218.341	184.302	218.341	251.775	218.341	226.5	218.341	322.709	218.341	230.243	218.341	295.282		218.341	132.39	5.20847	218.341	130.366	218.341	124.052	218.341	131.139	218.341	122.232	218.341	157.663	218.341	140.144	218.341	118.384	218.341	109.475	218.341	129.199	218.341	161.25		218.341	130.141
221.892	280.594	19.3892	221.892	329.005	221.892	290.672	221.892	384.742	221.892	215.004	221.892	194.672	221.892	267.814	221.892	242.295	221.892	355.388	221.892	240.513	221.892	285.834		221.892	142.536	6.43616	221.892	136.654	221.892	134.342	221.892	138.883	221.892	129.989	221.892	175.393	221.892	149.319	221.892	127.872	221.892	113.056	221.892	142.023	221.892	177.83		221.892	132.982
225.387	287.93	18.6324	225.387	336.621	225.387	309.301	225.387	382.528	225.387	228.312	225.387	199.452	225.387	271.312	225.387	249.179	225.387	361.425	225.387	258.238	225.387	282.927		225.387	150.587	7.93433	225.387	144.906	225.387	138.675	225.387	145.7	225.387	131.048	225.387	190.835	225.387	158.604	225.387	130.615	225.387	118.702	225.387	151.645	225.387	195.142		225.387	136.614
228.829	300.723	17.4939	228.829	352.276	228.829	320.575	228.829	378.663	228.829	246.385	228.829	205.742	228.829	287.218	228.829	264.924	228.829	367.579	228.829	278.613	228.829	305.251		228.829	158.666	7.75778	228.829	150.293	228.829	153.255	228.829	154.541	228.829	138.492	228.829	197.27	228.829	168.371	228.829	137.525	228.829	124.131	228.829	163.555	228.829	199.227		228.829	140.818
232.219	310.629	17.1831	232.219	361.388	232.219	327.277	232.219	382.534	232.219	258.658	232.219	221.678	232.219	300.611	232.219	270.649	232.219	387.128	232.219	292.05	232.219	304.316		232.219	169.964	8.15069	232.219	162.433	232.219	163.048	232.219	164.631	232.219	151.317	232.219	206.663	232.219	177.087	232.219	145.201	232.219	133.3	232.219	181.055	232.219	214.911		232.219	143.378
235.561	317.682	16.1192	235.561	369.872	235.561	325.53	235.561	387.438	235.561	266.229	235.561	239.719	235.561	304.746	235.561	277.825	235.561	387.961	235.561	300.004	235.561	317.501		235.561	182.484	8.60045	235.561	179.272	235.561	185.896	235.561	171.544	235.561	161.534	235.561	223.504	235.561	186.663	235.561	153.781	235.561	143.843	235.561	191.937	235.561	226.87		235.561	147.004
238.856	326.49	15.2269	238.856	382.868	238.856	341.587	238.856	386.785	238.856	279.321	238.856	252.544	238.856	307.434	238.856	293.822	238.856	391.865	238.856	306.186	238.856	322.492		238.856	193.44	8.93575	238.856	191.514	238.856	197.026	238.856	182.65	238.856	169.914	238.856	234.949	238.856	197.126	238.856	166.588	238.856	152.808	238.856	199.913	238.856	241.909		238.856	151.239
242.107	331.417	15.8596	242.107	384.018	242.107	358.056	242.107	393.7	242.107	280.396	242.107	252.847	242.107	313.105	242.107	291.233	242.107	395.625	242.107	310.828	242.107	334.358		242.107	203.847	9.0196	242.107	203.665	242.107	199.033	242.107	191.794	242.107	177.859	242.107	240.816	242.107	215.299	242.107	188.607	242.107	156.164	242.107	212.383	242.107	252.85		242.107	155.638
245.314	336.109	15.0783	245.314	394.502	245.314	360.886	245.314	386.704	245.314	277.38	245.314	273.652	245.314	310.662	245.314	303.503	245.314	402.644	245.314	316.381	245.314	334.772		245.314	219.961	8.88756	245.314	223.707	245.314	218.445	245.314	197.934	245.314	190.486	245.314	260.054	245.314	228.944	245.314	205.798	245.314	176.183	245.314	237.991	245.314	260.065		245.314	161.285
248.479	347.814	16.1431	248.479	413.908	248.479	379.994	248.479	391.767	248.479	286.406	248.479	284.088	248.479	319.797	248.479	312.687	248.479	421.94	248.479	320.018	248.479	347.537		248.479	233.423	8.89357	248.479	230.566	248.479	241.085	248.479	213.93	248.479	204.283	248.479	271.465	248.479	235.066	248.479	217.376	248.479	189.654	248.479	256.632	248.479	274.176		248.479	167.721
251.605	355.18	15.047	251.605	424.853	251.605	388.959	251.605	394.077	251.605	308.347	251.605	288.697	251.605	333.738	251.605	320.401	251.605	416.415	251.605	326.827	251.605	349.485		251.605	243.992	9.53647	251.605	236.384	251.605	249.328	251.605	228.379	251.605	216.784	251.605	290.253	251.605	242.834	251.605	224.833	251.605	198.026	251.605	262.885	251.605	290.212		251.605	173.574
254.693	362.995	14.472	254.693	435.502	254.693	402.833	254.693	390.349	254.693	318.484	254.693	292.432	254.693	340.566	254.693	333.566	254.693	413.092	254.693	342.723	254.693	360.408		254.693	256.362	9.09839	254.693	251.956	254.693	259.544	254.693	236.938	254.693	225.334	254.693	297.93	254.693	259.108	254.693	240.09	254.693	215.211	254.693	276.744	254.693	300.765		254.693	180.042
257.743	366.702	13.3866	257.743	443.28	257.743	402.793	257.743	368.236	257.743	330.143	257.743	303.293	257.743	345.093	257.743	346.365	257.743	416.215	257.743	351.802	257.743	359.804		257.743	268.445	9.02837	257.743	266.696	257.743	284.127	257.743	249.054	257.743	233.677	257.743	294.144	257.743	267.263	257.743	250.139	257.743	228.301	257.743	297.049	257.743	314.003		257.743	186.666
260.758	375.207	13.0161	260.758	446.037	260.758	409.379	260.758	351.064	260.758	335.737	260.758	316.155	260.758	358.17	260.758	364.932	260.758	429.422	260.758	365.228	260.758	375.948		260.758	283.345	8.31184	260.758	286.817	260.758	277.323	260.758	263.632	260.758	257.593	260.758	310.642	260.758	283.451	260.758	271.862	260.758	243.417	260.758	314.223	260.758	324.491		260.758	195.397
263.739	375.021	12.81	263.739	437.109	263.739	424.695	263.739	339.317	263.739	339.59	263.739	319.889	263.739	353.871	263.739	370.339	263.739	423.11	263.739	376.835	263.739	365.452		263.739	293.194	8.33053	263.739	301.961	263.739	292.02	263.739	267.812	263.739	263.379	263.739	319.44	263.739	297.159	263.739	283.621	263.739	254.26	263.739	317.467	263.739	334.825		263.739	203.999
266.686	380.4	13.4295	266.686	443.342	266.686	436.278	266.686	321.289	266.686	352.237	266.686	330.606	266.686	371.105	266.686	376.686	266.686	426.381	266.686	378.422	266.686	367.657		266.686	300.982	7.75856	266.686	315.339	266.686	300.727	266.686	280.68	266.686	269.619	266.686	323.671	266.686	302.797	266.686	290.047	266.686	264.374	266.686	330.359	266.686	332.204		266.686	210.939
269.6	384.753	13.8668	269.6	434.639	269.6	445.708	269.6	306.815	269.6	363.304	269.6	340.963	269.6	376.894	269.6	382.097	269.6	434.852	269.6	385.861	269.6	376.397		269.6	312.018	7.13762	269.6	323.705	269.6	309.51	269.6	289.673	269.6	289.44	269.6	328.375	269.6	320.291	269.6	300.46	269.6	276.492	269.6	343.135	269.6	339.095		269.6	218.259
272.484	382.911	14.0035	272.484	427.458	272.484	446.071	272.484	293.864	272.484	368.205	272.484	345.763	272.484	375.341	272.484	383.267	272.484	423.336	272.484	398.032	272.484	367.771		272.484	322.893	8.01973	272.484	326.763	272.484	332.274	272.484	302.093	272.484	294.236	272.484	328.254	272.484	324.786	272.484	309.234	272.484	288.684	272.484	354.544	272.484	368.067		272.484	227.79
275.338	383.046	16.3083	275.338	442.717	275.338	445.182	275.338	265.185	275.338	385.271	275.338	360.307	275.338	372.692	275.338	385.178	275.338	421.404	275.338	390.866	275.338	361.658		275.338	329.053	8.03141	275.338	343.762	275.338	329.039	275.338	307.107	275.338	303.814	275.338	333.605	275.338	333.378	275.338	322.336	275.338	289.533	275.338	350.117	275.338	377.841		275.338	235.302
278.162	380.425	18.0987	278.162	432.347	278.162	444.399	278.162	235.647	278.162	388.151	278.162	364.295	278.162	374.62	278.162	386.641	278.162	408.227	278.162	401.165	278.162	368.752		278.162	335.009	7.24352	278.162	344.68	278.162	329.719	278.162	305.134	278.162	318.991	278.162	343.274	278.162	348.456	278.162	331.192	278.162	301.695	278.162	348.353	278.162	378.598		278.162	240.797
280.958	376.604	18.8785	280.958	424.867	280.958	437.006	280.958	220.31	280.958	392.014	280.958	366.936	280.958	374.955	280.958	389.165	280.958	390.926	280.958	405.367	280.958	364.496		280.958	341.198	7.26353	280.958	348.067	280.958	336.711	280.958	316.093	280.958	313.079	280.958	350.665	280.958	356.217	280.958	342.05	280.958	307.218	280.958	367.757	280.958	374.124		280.958	244.006
283.726	373.517	19.4141	283.726	422.753	283.726	425.36	283.726	214.581	283.726	396.935	283.726	377.722	283.726	356.051	283.726	383.913	283.726	394.762	283.726	413.089	283.726	350.008		283.726	342.456	7.81953	283.726	355.067	283.726	347.733	283.726	322.259	283.726	303.317	283.726	352.295	283.726	355.36	283.726	342.794	283.726	303.918	283.726	368.816	283.726	373.001		283.726	250.53
286.467	368.452	20.7611	286.467	425.315	286.467	436.409	286.467	201.219	286.467	395.017	286.467	372.112	286.467	344.343	286.467	370.941	286.467	381.541	286.467	404.121	286.467	353.506		286.467	344.702	6.45663	286.467	347.843	286.467	351.919	286.467	323.65	286.467	313.282	286.467	351.774	286.467	360.851	286.467	342.27	286.467	317.988	286.467	362.575	286.467	374.865		286.467	255.199
289.183	360.624	20.2066	289.183	418.472	289.183	416.517	289.183	193.062	289.183	389.106	289.183	366.235	289.183	339.979	289.183	368.426	289.183	358.122	289.183	389.325	289.183	366.997		289.183	350.372	6.80869	289.183	357.055	289.183	344.842	289.183	333.088	289.183	318.647	289.183	353.94	289.183	358.488	289.183	359.049	289.183	319.971	289.183	374.983	289.183	383.658		289.183	257.873
291.873	349.934	20.8407	291.873	407.429	291.873	407.598	291.873	178.23	291.873	377.466	291.873	364.149	291.873	327.933	291.873	364.566	291.873	339.433	291.873	384.641	291.873	347.893		291.873	352.182	6.58358	291.873	353.275	291.873	355.482	291.873	333.022	291.873	323.213	291.873	367.847	291.873	360.335	291.873	351.31	291.873	322.195	291.873	387.099	291.873	368.041		291.873	260.147
294.539	341.038	20.0633	294.539	392.488	294.539	388.456	294.539	176.244	294.539	376.418	294.539	373.507	294.539	334.783	294.539	345.991	294.539	325.518	294.539	375.452	294.539	321.528		294.539	351.167	7.0346	294.539	354.722	294.539	346.27	294.539	331.198	294.539	321.379	294.539	373.32	294.539	355.091	294.539	355.159	294.539	319.809	294.539	388.62	294.539	366.097		294.539	261.399
297.181	326.425	19.1311	297.181	367.545	297.181	368.49	297.181	170.88	297.181	368.872	297.181	362.242	297.181	333.684	297.181	324.368	297.181	298.407	297.181	359.533	297.181	310.227		297.181	350.266	6.57455	297.181	355.729	297.181	352.277	297.181	340.473	297.181	322.592	297.181	377.504	297.181	360.747	297.181	344.265	297.181	312.478	297.181	372.083	297.181	364.512		297.181	258.095
299.799	314.854	17.9171	299.799	348.441	299.799	347.169	299.799	170.131	299.799	354.227	299.799	358.943	299.799	329.404	299.799	312.525	299.799	284.956	299.799	344.661	299.799	298.083		299.799	352.055	5.49343	299.799	359.972	299.799	352.076	299.799	338.688	299.799	326.867	299.799	374.179	299.799	357.146	299.799	349.775	299.799	325.951	299.799	376.103	299.799	359.792		299.799	257.24
302.395	304.178	17.8158	302.395	343.387	302.395	328.004	302.395	165.435	302.395	336.577	302.395	360.305	302.395	325.619	302.395	304.19	302.395	268.467	302.395	330.154	302.395	279.645		302.395	348.999	5.5446	302.395	349.908	302.395	350.763	302.395	338.373	302.395	335.209	302.395	372.078	302.395	354	302.395	342.535	302.395	315.606	302.395	375.337	302.395	356.181		302.395	255.247
304.969	290.318	17.451	304.969	330.001	304.969	303.974	304.969	159.882	304.969	317.78	304.969	359.048	304.969	312.836	304.969	283.375	304.969	253.343	304.969	316.278	304.969	266.668		304.969	351.084	5.15093	304.969	343.353	304.969	361.546	304.969	336.83	304.969	337.855	304.969	367.35	304.969	358.904	304.969	354.494	304.969	320.801	304.969	375.024	304.969	354.681		304.969	250.92
[truncated: 44 more columns]

## Sheet: d
Figure4d
12h										24h										30h										36h										42h
Nodal RNA			pSmad2_3			cNodal				Nodal RNA			pSmad2_3			cNodal				Nodal RNA			pSmad2_3			cNodal				Nodal RNA			pSmad2_3			cNodal				Nodal RNA			pSmad2_3			cNodal
Distance	Mean	Error	Distance	Mean	Error	Distance	Mean	Error		Distance	Mean	Error	Distance	Mean	Error	Distance	Mean	Error		Distance	Mean	Error	Distance	Mean	Error	Distance	Mean	Error		Distance	Mean	Error	Distance	Mean	Error	Distance	Mean	Error		Distance	Mean	Error	Distance	Mean	Error	Distance	Mean	Error
0	0.226837	0.0319232	0	0.397714	0.0241697	0	0.150217	0.0124567		0	0.303551	0.0389483	0	0.337733	0.0173005	0	0.226772	0.0370492		0	0.277828	0.0195291	0	0.387017	0.00541359	0	0.191973	0.032303		0	0.34668	0.00271433	0	0.469374	0.00897578	0	0.301129	0.0281999		0	0.333039	0.049684	0	0.574346	0.0235774	0	0.272862	0.026822
48.482	0.218557	0.0204112	48.482	0.40237	0.0205085	48.482	0.145231	0.00576742		48.482	0.301211	0.0231616	48.482	0.336947	0.00910452	48.482	0.228529	0.0299666		48.482	0.305079	0.0258721	48.482	0.405106	0.00791433	48.482	0.197616	0.0280472		48.482	0.377284	0.0106614	48.482	0.461576	0.0126594	48.482	0.272797	0.0256686		48.482	0.336094	0.0445517	48.482	0.571172	0.0225006	48.482	0.255013	0.0280901
63.183	0.203439	0.0135765	63.183	0.402712	0.0213831	63.183	0.135548	0.00388606		63.183	0.299505	0.0267353	63.183	0.337478	0.0115009	63.183	0.233022	0.0215073		63.183	0.307941	0.0260111	63.183	0.408274	0.0067511	63.183	0.198106	0.0246187		63.183	0.376121	0.00872931	63.183	0.460273	0.0114537	63.183	0.268256	0.0250702		63.183	0.337039	0.0368728	63.183	0.586296	0.0145934	63.183	0.264785	0.0299442
74.9467	0.194313	0.0177583	74.9467	0.402308	0.0198077	74.9467	0.137728	0.00657556		74.9467	0.295218	0.0299144	74.9467	0.342189	0.0131245	74.9467	0.231934	0.0203483		74.9467	0.312868	0.022894	74.9467	0.393872	0.00354422	74.9467	0.185999	0.0179521		74.9467	0.388398	0.0120775	74.9467	0.463534	0.008798	74.9467	0.297812	0.0288854		74.9467	0.340108	0.0216698	74.9467	0.577161	0.00660612	74.9467	0.274853	0.0242681
85.0683	0.194881	0.0153736	85.0683	0.412904	0.0238845	85.0683	0.137628	0.00541925		85.0683	0.314201	0.0320404	85.0683	0.348421	0.0159882	85.0683	0.226542	0.0170418		85.0683	0.323002	0.0222671	85.0683	0.408838	0.00868448	85.0683	0.203728	0.0257915		85.0683	0.383567	0.00793036	85.0683	0.487124	0.0120233	85.0683	0.28913	0.0314019		85.0683	0.34704	0.0226743	85.0683	0.59287	0.0112334	85.0683	0.287211	0.020483
94.0949	0.193777	0.0137816	94.0949	0.410451	0.0211914	94.0949	0.141378	0.00397301		94.0949	0.311444	0.0332423	94.0949	0.355072	0.0164391	94.0949	0.223157	0.0138943		94.0949	0.325462	0.0192134	94.0949	0.410274	0.0056498	94.0949	0.2086	0.0234742		94.0949	0.383073	0.00506111	94.0949	0.476531	0.011283	94.0949	0.317811	0.0322398		94.0949	0.354484	0.016249	94.0949	0.594892	0.00635117	94.0949	0.292015	0.0119055
102.322	0.198764	0.00855235	102.322	0.406	0.0187877	102.322	0.139127	0.00553926		102.322	0.306265	0.0250781	102.322	0.350058	0.0118737	102.322	0.214195	0.0106609		102.322	0.320503	0.0183601	102.322	0.424837	0.00566995	102.322	0.214882	0.0202265		102.322	0.394575	0.00320539	102.322	0.483369	0.0127912	102.322	0.334959	0.0332913		102.322	0.361236	0.0148127	102.322	0.588254	0.00945406	102.322	0.295807	0.0171588
109.932	0.195861	0.00866206	109.932	0.404339	0.018171	109.932	0.1387	0.00395896		109.932	0.306889	0.0204195	109.932	0.358648	0.0129505	109.932	0.211852	0.00905767		109.932	0.323415	0.0202128	109.932	0.418411	0.00638921	109.932	0.22742	0.0282404		109.932	0.395597	0.00655821	109.932	0.508638	0.00902828	109.932	0.326565	0.0255731		109.932	0.385035	0.0245324	109.932	0.621569	0.00920595	109.932	0.317241	0.0258845
117.046	0.200301	0.015401	117.046	0.399958	0.0208934	117.046	0.13962	0.00733286		117.046	0.308203	0.0235956	117.046	0.358429	0.00721401	117.046	0.204853	0.011628		117.046	0.32985	0.021855	117.046	0.426634	0.00543327	117.046	0.232455	0.0318366		117.046	0.429747	0.00488841	117.046	0.513838	0.0105199	117.046	0.338713	0.0266285		117.046	0.393683	0.0231624	117.046	0.639898	0.0148287	117.046	0.330542	0.0317211
123.75	0.200399	0.0119642	123.75	0.403803	0.0172283	123.75	0.139777	0.00774793		123.75	0.323846	0.0244388	123.75	0.34872	0.00780967	123.75	0.20758	0.0136732		123.75	0.329511	0.0201375	123.75	0.42236	0.00833226	123.75	0.235973	0.0337467		123.75	0.419327	0.00651675	123.75	0.539443	0.0116967	123.75	0.362557	0.0303468		123.75	0.415515	0.0228824	123.75	0.663406	0.0151106	123.75	0.352636	0.0305172
130.109	0.193063	0.0103607	130.109	0.40273	0.0187334	130.109	0.13352	0.00567618		130.109	0.315942	0.0202384	130.109	0.356659	0.0091535	130.109	0.213318	0.0129911		130.109	0.339515	0.0223271	130.109	0.421822	0.00824243	130.109	0.241807	0.0341222		130.109	0.445274	0.00949342	130.109	0.541313	0.00851461	130.109	0.395278	0.0337321		130.109	0.436907	0.0284776	130.109	0.679346	0.0194558	130.109	0.384559	0.0291202
136.17	0.203991	0.0119951	136.17	0.412554	0.0206228	136.17	0.135043	0.00470448		136.17	0.323473	0.0177584	136.17	0.359575	0.00949312	136.17	0.221135	0.00905141		136.17	0.33844	0.0261266	136.17	0.425779	0.0064923	136.17	0.236758	0.0310842		136.17	0.433769	0.00950275	136.17	0.544202	0.0044702	136.17	0.405099	0.0401226		136.17	0.456751	0.0358058	136.17	0.709771	0.0226945	136.17	0.395803	0.0320391
141.972	0.198639	0.0119918	141.972	0.404515	0.0167682	141.972	0.136543	0.00471738		141.972	0.320418	0.0199784	141.972	0.357191	0.0106611	141.972	0.219393	0.00774785		141.972	0.333928	0.0228553	141.972	0.429954	0.00764515	141.972	0.242854	0.0321967		141.972	0.443796	0.0103624	141.972	0.549548	0.00434336	141.972	0.399453	0.0372383		141.972	0.476023	0.0349654	141.972	0.720171	0.0257803	141.972	0.409145	0.0358947
147.546	0.197982	0.0127691	147.546	0.410078	0.0205279	147.546	0.137684	0.00626104		147.546	0.331341	0.0159187	147.546	0.35449	0.0137168	147.546	0.221708	0.00567873		147.546	0.349413	0.0246459	147.546	0.431842	0.00912054	147.546	0.258401	0.0349802		147.546	0.45934	0.0143177	147.546	0.543691	0.00527717	147.546	0.426559	0.0400633		147.546	0.490829	0.0334688	147.546	0.728486	0.0195917	147.546	0.418501	0.0268422
152.916	0.201591	0.0104069	152.916	0.40958	0.0191996	152.916	0.138289	0.00658777		152.916	0.316531	0.0148244	152.916	0.361187	0.0113599	152.916	0.212627	0.00728836		152.916	0.356717	0.0242821	152.916	0.441286	0.00420542	152.916	0.254722	0.0313185		152.916	0.450771	0.0104061	152.916	0.553158	0.00963032	152.916	0.422244	0.0301832		152.916	0.517467	0.0326755	152.916	0.76504	0.0272959	152.916	0.434361	0.0287373
158.104	0.200181	0.0141736	158.104	0.404761	0.0166993	158.104	0.138933	0.00608898		158.104	0.328699	0.0136593	158.104	0.371262	0.0123362	158.104	0.21538	0.00839861		158.104	0.363336	0.0298649	158.104	0.44949	0.00590793	158.104	0.256354	0.030807		158.104	0.47011	0.0109419	158.104	0.56679	0.00908571	158.104	0.435204	0.0357191		158.104	0.549898	0.0336777	158.104	0.767224	0.0258461	158.104	0.450112	0.0247204
163.127	0.203099	0.0149255	163.127	0.417432	0.0174791	163.127	0.142691	0.00474114		163.127	0.330152	0.0157138	163.127	0.36424	0.0134866	163.127	0.217935	0.0132239		163.127	0.370779	0.031727	163.127	0.450644	0.00675984	163.127	0.250559	0.0304343		163.127	0.482523	0.0134659	163.127	0.576533	0.0113422	163.127	0.469065	0.0459447		163.127	0.561363	0.0369328	163.127	0.796296	0.022488	163.127	0.478381	0.0226072
168	0.214788	0.0185947	168	0.420767	0.0171842	168	0.143722	0.005144		168	0.335845	0.0143177	168	0.366155	0.0131521	168	0.217138	0.0176649		168	0.369847	0.0285525	168	0.457865	0.00573237	168	0.257517	0.0299103		168	0.492029	0.0122113	168	0.576111	0.00625792	168	0.461592	0.033045		168	0.583782	0.0389956	168	0.832406	0.0140517	168	0.491311	0.022993
172.735	0.205368	0.0184536	172.735	0.420374	0.0154637	172.735	0.1431	0.00544111		172.735	0.348754	0.0115673	172.735	0.368129	0.0114308	172.735	0.222696	0.0207456		172.735	0.385646	0.0287118	172.735	0.472825	0.0072776	172.735	0.267364	0.032974		172.735	0.495727	0.0176933	172.735	0.586074	0.00405809	172.735	0.479132	0.033998		172.735	0.617708	0.0423066	172.735	0.838801	0.0245777	172.735	0.525575	0.0219616
177.344	0.207153	0.0145243	177.344	0.418164	0.0149352	177.344	0.14251	0.0066438		177.344	0.351536	0.00945152	177.344	0.377095	0.0119544	177.344	0.225373	0.0199297		177.344	0.398944	0.0294105	177.344	0.478535	0.00681887	177.344	0.287601	0.0378809		177.344	0.523795	0.0213889	177.344	0.60813	0.00989432	177.344	0.519232	0.0442997		177.344	0.641187	0.0430434	177.344	0.854402	0.0224016	177.344	0.544068	0.0244373
181.836	0.206929	0.012583	181.836	0.416071	0.0156867	181.836	0.139366	0.00519938		181.836	0.374331	0.0145883	181.836	0.379432	0.00753671	181.836	0.227787	0.0200747		181.836	0.387251	0.0257103	181.836	0.486	0.00823506	181.836	0.292358	0.036219		181.836	0.531984	0.0176674	181.836	0.619014	0.0117402	181.836	0.528925	0.0435968		181.836	0.665337	0.0402585	181.836	0.863361	0.0209717	181.836	0.55258	0.024607
186.219	0.205484	0.0113697	186.219	0.414791	0.0174157	186.219	0.138873	0.00550436		186.219	0.383529	0.0112769	186.219	0.384663	0.00838086	186.219	0.234457	0.0248374		186.219	0.401839	0.0281802	186.219	0.508361	0.00971402	186.219	0.293334	0.0351978		186.219	0.536036	0.014626	186.219	0.601018	0.00759873	186.219	0.54842	0.0452323		186.219	0.686356	0.0395743	186.219	0.875813	0.0203341	186.219	0.567968	0.0240402
190.502	0.208649	0.013254	190.502	0.418666	0.0148448	190.502	0.143301	0.00600554		190.502	0.408699	0.00945765	190.502	0.394853	0.0112468	190.502	0.240269	0.0209758		190.502	0.404794	0.0233679	190.502	0.522145	0.0130486	190.502	0.298188	0.0320917		190.502	0.548832	0.0162304	190.502	0.622474	0.0103526	190.502	0.548979	0.0424841		190.502	0.705632	0.037385	190.502	0.884794	0.0192776	190.502	0.609758	0.0309516
194.69	0.206113	0.0127761	194.69	0.423669	0.0156076	194.69	0.147597	0.00711135		194.69	0.409339	0.0093222	194.69	0.40632	0.00871381	194.69	0.240769	0.0195624		194.69	0.418765	0.0268555	194.69	0.533283	0.0107106	194.69	0.309203	0.0345157		194.69	0.55592	0.0165319	194.69	0.639211	0.0110069	194.69	0.564305	0.0402027		194.69	0.731382	0.0365278	194.69	0.898469	0.018727	194.69	0.618789	0.0281246
198.79	0.210475	0.0123717	198.79	0.430543	0.0147847	198.79	0.147435	0.00576747		198.79	0.421532	0.0131012	198.79	0.412478	0.00555093	198.79	0.243312	0.0181039		198.79	0.43476	0.0274891	198.79	0.547056	0.0103241	198.79	0.326316	0.0396754		198.79	0.590248	0.016002	198.79	0.647046	0.0146821	198.79	0.579188	0.0325782		198.79	0.750652	0.0348566	198.79	0.900877	0.0109719	198.79	0.641454	0.0237676
202.807	0.215672	0.0120372	202.807	0.434446	0.0141433	202.807	0.146775	0.00468376		202.807	0.431619	0.0123478	202.807	0.421494	0.00826674	202.807	0.243583	0.0134346		202.807	0.455843	0.0309025	202.807	0.557018	0.00995194	202.807	0.328667	0.0414253		202.807	0.628702	0.0229834	202.807	0.653996	0.0153957	202.807	0.618036	0.0434767		202.807	0.766662	0.0318	202.807	0.8968	0.0210594	202.807	0.670096	0.021335
206.747	0.214931	0.0121902	206.747	0.439413	0.0156164	206.747	0.148242	0.00538259		206.747	0.447642	0.0124142	206.747	0.429011	0.00926299	206.747	0.245024	0.0127312		206.747	0.464211	0.0306473	206.747	0.57385	0.0130767	206.747	0.333406	0.0416376		206.747	0.630995	0.00959526	206.747	0.663577	0.0135397	206.747	0.638984	0.0451953		206.747	0.785251	0.0294078	206.747	0.895146	0.0205059	206.747	0.68175	0.0171247
210.612	0.221359	0.0168013	210.612	0.444951	0.0182121	210.612	0.148879	0.00609841		210.612	0.464405	0.0142654	210.612	0.434813	0.00739278	210.612	0.248579	0.0124489		210.612	0.497366	0.0375857	210.612	0.569899	0.010664	210.612	0.355748	0.0460974		210.612	0.650651	0.0172212	210.612	0.665674	0.00872886	210.612	0.638249	0.0448809		210.612	0.808496	0.0399134	210.612	0.892063	0.0215273	210.612	0.708175	0.0117614
214.408	0.22288	0.0164449	214.408	0.449001	0.0170688	214.408	0.149787	0.00636021		214.408	0.478386	0.0127871	214.408	0.440271	0.00669656	214.408	0.247813	0.0120156		214.408	0.511735	0.0355672	214.408	0.582001	0.0128893	214.408	0.361307	0.0431397		214.408	0.672518	0.0192706	214.408	0.671495	0.0102191	214.408	0.657107	0.0467797		214.408	0.836533	0.0391657	214.408	0.902096	0.0225335	214.408	0.73446	0.0106267
218.137	0.22947	0.0161059	218.137	0.455694	0.0164952	218.137	0.149604	0.00629972		218.137	0.498351	0.0115693	218.137	0.445548	0.00540944	218.137	0.255544	0.01294		218.137	0.52568	0.0352722	218.137	0.604671	0.0125505	218.137	0.377304	0.0441081		218.137	0.676297	0.0197253	218.137	0.683629	0.0129986	218.137	0.673042	0.0466272		218.137	0.856149	0.0307911	218.137	0.896112	0.0221796	218.137	0.756696	0.0163819
221.804	0.225588	0.013368	221.804	0.461189	0.0153774	221.804	0.152623	0.00651394		221.804	0.509094	0.0111833	221.804	0.458669	0.00311875	221.804	0.266202	0.00994455		221.804	0.541632	0.0347993	221.804	0.616301	0.0120616	221.804	0.385545	0.0415964		221.804	0.693103	0.0203428	221.804	0.693917	0.0113306	221.804	0.685305	0.0481881		221.804	0.863504	0.0262207	221.804	0.889439	0.0222385	221.804	0.776283	0.0195127
225.412	0.228003	0.0151197	225.412	0.467675	0.014998	225.412	0.154087	0.00603136		225.412	0.526219	0.00885303	225.412	0.477553	0.00502941	225.412	0.268769	0.00978591		225.412	0.555578	0.0374533	225.412	0.617609	0.0137169	225.412	0.400131	0.0428682		225.412	0.720772	0.0184982	225.412	0.692214	0.0151548	225.412	0.684665	0.0425544		225.412	0.883474	0.0245049	225.412	0.882926	0.0269054	225.412	0.80701	0.0137817
228.962	0.228496	0.0138511	228.962	0.472999	0.0141408	228.962	0.159215	0.00676351		228.962	0.534267	0.00711882	228.962	0.4872	0.0043635	228.962	0.272774	0.0106399		228.962	0.568857	0.0320784	228.962	0.622602	0.0163128	228.962	0.416389	0.0424484		228.962	0.757651	0.0224511	228.962	0.693062	0.0141507	228.962	0.720451	0.0438489		228.962	0.890171	0.0244512	228.962	0.884777	0.0214619	228.962	0.833634	0.0102994
232.458	0.233816	0.015682	232.458	0.473041	0.013767	232.458	0.160614	0.0065305		232.458	0.539916	0.00363704	232.458	0.490978	0.00594188	232.458	0.271088	0.014328		232.458	0.5826	0.0360838	232.458	0.638892	0.0193036	232.458	0.438498	0.0440286		232.458	0.783536	0.0222203	232.458	0.717118	0.014282	232.458	0.72863	0.0379889		232.458	0.890674	0.0222397	232.458	0.879485	0.0228424	232.458	0.861365	0.0177559
235.903	0.240086	0.0122258	235.903	0.471311	0.0147232	235.903	0.159054	0.00613877		235.903	0.549454	0.00727262	235.903	0.496235	0.00797476	235.903	0.267817	0.0123192		235.903	0.595484	0.034535	235.903	0.634221	0.0139257	235.903	0.445291	0.0441275		235.903	0.790234	0.0219483	235.903	0.728309	0.0132554	235.903	0.736943	0.0392801		235.903	0.896851	0.0228191	235.903	0.855526	0.0211971	235.903	0.88118	0.0222139
239.297	0.243162	0.0153425	239.297	0.472713	0.0139749	239.297	0.16149	0.00562273		239.297	0.563912	0.00722097	239.297	0.504057	0.00681559	239.297	0.266698	0.0114162		239.297	0.620173	0.035539	239.297	0.63835	0.0123104	239.297	0.460275	0.0464465		239.297	0.814314	0.0268948	239.297	0.731563	0.0149903	239.297	0.755115	0.0327368		239.297	0.888064	0.0212961	239.297	0.864459	0.0188628	239.297	0.890834	0.0197196
242.645	0.237395	0.0158913	242.645	0.482589	0.0139111	242.645	0.162537	0.00492228		242.645	0.577536	0.00786851	242.645	0.509838	0.00608865	242.645	0.269067	0.0132179		242.645	0.637434	0.0376963	242.645	0.649518	0.0131449	242.645	0.472798	0.0489278		242.645	0.832129	0.0210551	242.645	0.750324	0.0161106	242.645	0.768404	0.0318776		242.645	0.89746	0.0196869	242.645	0.865922	0.0219924	242.645	0.902747	0.011911
245.947	0.242574	0.0162601	245.947	0.484589	0.0125971	245.947	0.162793	0.00570824		245.947	0.591282	0.0127602	245.947	0.517674	0.00456849	245.947	0.270101	0.0111241		245.947	0.649988	0.0418984	245.947	0.661739	0.0111452	245.947	0.489523	0.0533502		245.947	0.847087	0.0148821	245.947	0.758957	0.0164596	245.947	0.788602	0.037557		245.947	0.908209	0.0174044	245.947	0.839916	0.0225099	245.947	0.927289	0.0178112
249.205	0.240035	0.0151804	249.205	0.483716	0.0120471	249.205	0.162657	0.00557242		249.205	0.593169	0.0147	249.205	0.528118	0.00473449	249.205	0.272663	0.0107885		249.205	0.668862	0.0470033	249.205	0.667908	0.00855145	249.205	0.505625	0.058386		249.205	0.882607	0.0220889	249.205	0.750278	0.017815	249.205	0.821677	0.046183		249.205	0.898449	0.0147021	249.205	0.827389	0.0195743	249.205	0.937217	0.0232031
252.42	0.248491	0.017796	252.42	0.492997	0.0100922	252.42	0.163384	0.00499485		252.42	0.608843	0.0122999	252.42	0.529043	0.00878097	252.42	0.274286	0.0103148		252.42	0.693324	0.0486414	252.42	0.684204	0.0117801	252.42	0.523511	0.0577313		252.42	0.885623	0.0180351	252.42	0.745555	0.0148396	252.42	0.845379	0.0445096		252.42	0.873155	0.0198683	252.42	0.839148	0.0168346	252.42	0.930279	0.0257636
255.596	0.244789	0.0165881	255.596	0.494544	0.0108381	255.596	0.162891	0.00523557		255.596	0.611769	0.0157068	255.596	0.536431	0.0064631	255.596	0.274816	0.0117046		255.596	0.709951	0.0459878	255.596	0.695729	0.0130689	255.596	0.527134	0.0564974		255.596	0.88385	0.0197858	255.596	0.745851	0.0149299	255.596	0.837697	0.0394401		255.596	0.857137	0.0182647	255.596	0.827774	0.0178479	255.596	0.909586	0.0278624
258.732	0.241857	0.0144549	258.732	0.497074	0.0126169	258.732	0.161949	0.00552706		258.732	0.598424	0.0144149	258.732	0.543403	0.00302219	258.732	0.277386	0.0126162		258.732	0.714619	0.0448257	258.732	0.700121	0.0105964	258.732	0.534747	0.0555286		258.732	0.879495	0.0134393	258.732	0.760618	0.0166189	258.732	0.823328	0.0318915		258.732	0.833129	0.0156065	258.732	0.812209	0.0196134	258.732	0.887703	0.0279429
261.831	0.241527	0.0167638	261.831	0.498558	0.0128859	261.831	0.162454	0.00582354		261.831	0.621266	0.013993	261.831	0.545925	0.00869318	261.831	0.284516	0.0102933		261.831	0.730907	0.0383974	261.831	0.698787	0.00722439	261.831	0.527461	0.0504961		261.831	0.886848	0.0101938	261.831	0.750983	0.00948348	261.831	0.847171	0.0385751		261.831	0.796121	0.0196266	261.831	0.796045	0.0188225	261.831	0.856702	0.0316156
264.894	0.235107	0.017342	264.894	0.499537	0.00963461	264.894	0.162625	0.00592037		264.894	0.63382	0.0117135	264.894	0.54068	0.0090766	264.894	0.28777	0.00736493		264.894	0.738363	0.0414815	264.894	0.71261	0.0106198	264.894	0.52138	0.046764		264.894	0.878206	0.00544554	264.894	0.745354	0.0144591	264.894	0.835638	0.0393732		264.894	0.769779	0.0217068	264.894	0.78799	0.0181085	264.894	0.8352	0.0377505
267.922	0.23467	0.015632	267.922	0.502213	0.00954495	267.922	0.162157	0.00714457		267.922	0.623581	0.0165987	267.922	0.542278	0.00972925	267.922	0.283003	0.00711013		267.922	0.749264	0.0360819	267.922	0.718511	0.0104042	267.922	0.517096	0.0430016		267.922	0.873034	0.0014646	267.922	0.745602	0.0172346	267.922	0.808004	0.0286226		267.922	0.725243	0.0294683	267.922	0.767332	0.0180899	267.922	0.809504	0.0440732
270.915	0.233578	0.0148532	270.915	0.497298	0.00813079	270.915	0.159711	0.00676738		270.915	0.617762	0.0180405	270.915	0.541478	0.00905466	270.915	0.277689	0.00729973		270.915	0.752978	0.0393504	270.915	0.715619	0.00955472	270.915	0.510074	0.0402161		270.915	0.856057	0.00701959	270.915	0.734446	0.0132301	270.915	0.801612	0.0298274		270.915	0.685784	0.0315858	270.915	0.74283	0.0135475	270.915	0.765919	0.0537026
273.877	0.227781	0.0131835	273.877	0.499195	0.0109995	273.877	0.158149	0.00607755		273.877	0.61137	0.0153822	273.877	0.538118	0.00581155	273.877	0.274394	0.00715911		273.877	0.741938	0.0406702	273.877	0.721384	0.00719934	273.877	0.498979	0.0386342		273.877	0.827427	0.00491563	273.877	0.712791	0.00326672	273.877	0.76834	0.0201638		273.877	0.641119	0.0304246	273.877	0.72093	0.0113288	273.877	0.71506	0.0553148
276.806	0.23737	0.0144984	276.806	0.496662	0.0115939	276.806	0.160112	0.00660613		276.806	0.599104	0.0129002	276.806	0.53651	0.00399799	276.806	0.267212	0.00739157		276.806	0.737963	0.0463139	276.806	0.728797	0.00715351	276.806	0.495142	0.0412332		276.806	0.811647	0.0141082	276.806	0.708894	0.00395197	276.806	0.741569	0.0160679		276.806	0.599354	0.0369087	276.806	0.694971	0.0151534	276.806	0.67769	0.0525211
279.705	0.237283	0.013598	279.705	0.50074	0.0121337	279.705	0.160692	0.00711912		279.705	0.595157	0.0157034	279.705	0.532423	0.00436115	279.705	0.25773	0.00526845		279.705	0.745587	0.0459012	279.705	0.728489	0.0110216	279.705	0.491938	0.0411162		279.705	0.792534	0.0199168	279.705	0.706562	0.00453809	279.705	0.721559	0.0149551		279.705	0.564057	0.0361518	279.705	0.680028	0.0189764	279.705	0.644098	0.0478651
282.574	0.23886	0.00967654	282.574	0.504961	0.0114371	282.574	0.161366	0.00781124		282.574	0.592148	0.0173802	282.574	0.524594	0.0034383	282.574	0.258215	0.006289		282.574	0.73806	0.0419026	282.574	0.736122	0.0119657	282.574	0.483038	0.0354125		282.574	0.790013	0.0178978	282.574	0.698462	0.00483722	282.574	0.700069	0.0112713		282.574	0.519867	0.0382411	282.574	0.660253	0.0233294	282.574	0.595716	0.0433842
285.414	0.231596	0.0104304	285.414	0.500836	0.0100947	285.414	0.161533	0.0075888		285.414	0.579007	0.0168389	285.414	0.516659	0.00457054	285.414	0.25951	0.00620532		285.414	0.740536	0.0453423	285.414	0.73552	0.0153574	285.414	0.474149	0.029361		285.414	0.781984	0.0136967	285.414	0.679819	0.00788301	285.414	0.684819	0.00500905		285.414	0.47671	0.0346386	285.414	0.630974	0.0207738	285.414	0.552162	0.0434666
288.226	0.233485	0.00914855	288.226	0.498655	0.011673	288.226	0.161509	0.00655023		288.226	0.56304	0.0195986	288.226	0.5141	0.00402767	288.226	0.251937	0.00757898		288.226	0.73563	0.0478564	288.226	0.724383	0.0160165	288.226	0.468119	0.0280056		288.226	0.723507	0.0243014	288.226	0.666684	0.0119097	288.226	0.64114	0.0161226		288.226	0.423126	0.0386349	288.226	0.599409	0.0212279	288.226	0.504883	0.0446147
291.011	0.226533	0.0138713	291.011	0.506238	0.0144974	291.011	0.161428	0.00513707		291.011	0.553392	0.0220478	291.011	0.512084	0.0053443	291.011	0.248715	0.0082601		291.011	0.711904	0.0450024	291.011	0.71051	0.0171094	291.011	0.451457	0.0257793		291.011	0.682673	0.0290941	291.011	0.65808	0.012015	291.011	0.612605	0.0257386		291.011	0.380287	0.0362243	291.011	0.579762	0.0155773	291.011	0.456684	0.0425661
293.77	0.23045	0.0150894	293.77	0.51442	0.0158688	293.77	0.16093	0.00503319		293.77	0.539296	0.0236658	293.77	0.504675	0.00573551	293.77	0.247124	0.00848999		293.77	0.697218	0.0425137	293.77	0.698523	0.0190851	293.77	0.433618	0.0247038		293.77	0.653534	0.0345124	293.77	0.648722	0.0110175	293.77	0.593776	0.0238528		293.77	0.348383	0.034352	293.77	0.566931	0.0126039	293.77	0.414286	0.0361003
296.503	0.227521	0.0151546	296.503	0.510118	0.016751	296.503	0.161765	0.00634724		296.503	0.516076	0.0190135	296.503	0.498972	0.00810228	296.503	0.238425	0.00779752		296.503	0.68022	0.0467137	296.503	0.68206	0.0246679	296.503	0.410516	0.0242633		296.503	0.640087	0.0329279	296.503	0.628011	0.016086	296.503	0.583986	0.0239905		296.503	0.313868	0.0296352	296.503	0.548177	0.0124676	296.503	0.378119	0.0296091
299.21	0.221417	0.0200807	299.21	0.508765	0.0200044	299.21	0.163376	0.0080584		299.21	0.493477	0.0217976	299.21	0.495487	0.0056272	299.21	0.234532	0.00780252		299.21	0.648212	0.0450105	299.21	0.666378	0.024162	299.21	0.381528	0.0191189		299.21	0.633354	0.0299569	299.21	0.619778	0.0148541	299.21	0.561018	0.0202354		299.21	0.286117	0.0272265	299.21	0.531823	0.015195	299.21	0.351896	0.0286742
301.894	0.221061	0.02211	301.894	0.504459	0.0208809	301.894	0.162975	0.00801706		301.894	0.481161	0.0165619	301.894	0.488222	0.00550362	301.894	0.225527	0.00812968		301.894	0.614399	0.0467273	301.894	0.660679	0.0245183	301.894	0.36096	0.0211089		301.894	0.617692	0.0259367	301.894	0.603653	0.0104459	301.894	0.526404	0.0177587		301.894	0.250976	0.0262252	301.894	0.517295	0.0163456	301.894	0.318304	0.0260988
304.554	0.22398	0.0207366	304.554	0.501902	0.0244433	304.554	0.160469	0.00916738		304.554	0.457113	0.0194089	304.554	0.482483	0.00553503	304.554	0.219502	0.00744242		304.554	0.574985	0.0453815	304.554	0.647824	0.0278046	304.554	0.340469	0.0200377		304.554	0.592333	0.0304195	304.554	0.589932	0.0115789	304.554	0.484939	0.0243827		304.554	0.225001	0.0229138	304.554	0.497337	0.0162442	304.554	0.288488	0.0245402
307.191	0.231231	0.0252476	307.191	0.506283	0.026085	307.191	0.155801	0.0103657		307.191	0.439102	0.0196977	307.191	0.472076	0.00629554	307.191	0.214647	0.00656345		307.191	0.53678	0.0466265	307.191	0.623643	0.0291784	307.191	0.320322	0.0191375		307.191	0.545572	0.0355779	307.191	0.576912	0.0155587	307.191	0.466058	0.0231893		307.191	0.20596	0.0197383	307.191	0.47564	0.0126075	307.191	0.268512	0.0255242
309.806	0.231965	0.0262259	309.806	0.511261	0.0258484	309.806	0.155909	0.0100906		309.806	0.413078	0.018521	309.806	0.466035	0.00414207	309.806	0.207584	0.00434063		309.806	0.50029	0.0459346	309.806	0.598716	0.0261569	309.806	0.303636	0.0182838		309.806	0.511794	0.0273024	309.806	0.556684	0.0147717	309.806	0.458957	0.0140439		309.806	0.187075	0.0192048	309.806	0.476684	0.0116307	309.806	0.248447	0.0239785
312.398	0.227748	0.0233324	312.398	0.509668	0.0252209	312.398	0.160425	0.0105649		312.398	0.40022	0.0161049	312.398	0.46087	0.00429982	312.398	0.204303	0.0047848		312.398	0.442224	0.0383021	312.398	0.581088	0.0272134	312.398	0.281531	0.0144571		312.398	0.478282	0.0209108	312.398	0.537239	0.0142919	312.398	0.451125	0.00764839		312.398	0.170616	0.01444	312.398	0.472233	0.012467	312.398	0.235557	0.0236644
314.97	0.212542	0.0215679	314.97	0.500469	0.0276811	314.97	0.160322	0.0100589		314.97	0.384526	0.0174803	314.97	0.454152	0.00572573	314.97	0.205046	0.00414146		314.97	0.414231	0.0376096	314.97	0.566181	0.0252444	314.97	0.264513	0.0117858		314.97	0.450098	0.0121448	314.97	0.516454	0.017634	314.97	0.447013	0.0128769		314.97	0.161944	0.014233	314.97	0.467534	0.0124772	314.97	0.220502	0.0193

## Sheet: f
Figure4f
24h										30h										36h										42h
Lefty			pSmad2_3			Lefty RNA				Lefty			pSmad2_3			Lefty RNA				Lefty			pSmad2_3			Lefty RNA				Lefty			pSmad2_3			Lefty RNA
Distance	Mean	Error	Distance	Mean	Error	Distance	Mean	Error		Distance	Mean	Error	Distance	Mean	Error	Distance	Mean	Error		Distance	Mean	Error	Distance	Mean	Error	Distance	Mean	Error		Distance	Mean	Error	Distance	Mean	Error	Distance	Mean	Error
0	0.378772	0.038184	0	0.43039	0.0130346	0	0.492556	0.0130886		0	0.478261	0.0194634	0	0.471736	0.0124519	0	0.48118	0.0167085		0	0.516128	0.0174011	0	0.464563	0.00864003	0	0.500543	0.0143567		0	0.558136	0.0184037	0	0.629249	0.0531391	0	0.531274	0.0194343
48.482	0.391414	0.0259604	48.482	0.443883	0.0138687	48.482	0.515404	0.0149883		48.482	0.489823	0.0141952	48.482	0.471417	0.0143329	48.482	0.509178	0.0227659		48.482	0.517787	0.0169992	48.482	0.458255	0.00717809	48.482	0.50872	0.0162365		48.482	0.54981	0.012918	48.482	0.633762	0.0391743	48.482	0.525103	0.0208135
63.183	0.433618	0.0297435	63.183	0.44999	0.0105782	63.183	0.541556	0.0196583		63.183	0.481152	0.0159475	63.183	0.464905	0.0165364	63.183	0.499395	0.0253327		63.183	0.520086	0.0142653	63.183	0.458432	0.0113126	63.183	0.525387	0.0167768		63.183	0.536331	0.0111761	63.183	0.659987	0.041402	63.183	0.530815	0.0230029
74.9467	0.436667	0.0332062	74.9467	0.44572	0.00832413	74.9467	0.531554	0.0151887		74.9467	0.468347	0.0145355	74.9467	0.477425	0.0170927	74.9467	0.496102	0.0195719		74.9467	0.497682	0.0114307	74.9467	0.455405	0.00899257	74.9467	0.49101	0.0187443		74.9467	0.523139	0.0109704	74.9467	0.681721	0.032594	74.9467	0.506685	0.0126269
85.0683	0.41595	0.0361733	85.0683	0.448643	0.00572705	85.0683	0.520332	0.0142963		85.0683	0.472658	0.0140112	85.0683	0.477692	0.0141698	85.0683	0.505225	0.0219629		85.0683	0.493724	0.0120671	85.0683	0.45205	0.0113788	85.0683	0.502314	0.0169575		85.0683	0.530104	0.0138634	85.0683	0.703244	0.0274537	85.0683	0.519975	0.0122196
94.0949	0.438154	0.0409187	94.0949	0.440888	0.00329702	94.0949	0.536765	0.014726		94.0949	0.473406	0.0133116	94.0949	0.475685	0.013236	94.0949	0.514155	0.0219831		94.0949	0.485946	0.0103933	94.0949	0.447707	0.00813673	94.0949	0.491841	0.01846		94.0949	0.524053	0.0111827	94.0949	0.725815	0.0271215	94.0949	0.516709	0.00978756
102.322	0.43157	0.0417744	102.322	0.439889	0.0082308	102.322	0.515089	0.0127837		102.322	0.478357	0.014615	102.322	0.483206	0.013185	102.322	0.506397	0.0147632		102.322	0.479516	0.0148857	102.322	0.449044	0.00489445	102.322	0.491516	0.0204117		102.322	0.543459	0.014432	102.322	0.749881	0.0225523	102.322	0.527976	0.0127848
109.932	0.417663	0.0436891	109.932	0.440116	0.00892311	109.932	0.521957	0.0164074		109.932	0.460457	0.0166478	109.932	0.486932	0.0121096	109.932	0.502901	0.0151539		109.932	0.479263	0.00966013	109.932	0.448186	0.00516533	109.932	0.493553	0.0204022		109.932	0.562889	0.0153787	109.932	0.787325	0.0144935	109.932	0.536644	0.00838147
117.046	0.413535	0.0348273	117.046	0.444668	0.0117364	117.046	0.532344	0.0237867		117.046	0.454582	0.0143005	117.046	0.481429	0.00994374	117.046	0.510718	0.0153814		117.046	0.480424	0.0128966	117.046	0.457816	0.00757279	117.046	0.50534	0.0222747		117.046	0.572747	0.0135768	117.046	0.82526	0.0167926	117.046	0.56051	0.0106507
123.75	0.415905	0.0363939	123.75	0.435017	0.0143967	123.75	0.539847	0.0317378		123.75	0.452196	0.0115764	123.75	0.479654	0.00941712	123.75	0.523832	0.016084		123.75	0.47616	0.0120473	123.75	0.457395	0.00775297	123.75	0.504461	0.02047		123.75	0.585792	0.0136928	123.75	0.847455	0.0111791	123.75	0.577705	0.0104609
130.109	0.411816	0.0370618	130.109	0.442274	0.0113373	130.109	0.537817	0.032277		130.109	0.448159	0.0101591	130.109	0.474866	0.00886338	130.109	0.522513	0.0166045		130.109	0.472641	0.0100567	130.109	0.469639	0.00985191	130.109	0.501991	0.0185381		130.109	0.611649	0.0183893	130.109	0.867873	0.0182802	130.109	0.592869	0.0154731
136.17	0.411343	0.0324119	136.17	0.444217	0.0116218	136.17	0.555603	0.0318333		136.17	0.435515	0.00982899	136.17	0.478085	0.0109658	136.17	0.506883	0.016901		136.17	0.468952	0.00882046	136.17	0.479317	0.0105355	136.17	0.500948	0.0187306		136.17	0.634994	0.0224813	136.17	0.880824	0.0165137	136.17	0.61134	0.0181549
141.972	0.403644	0.0309056	141.972	0.448776	0.0156402	141.972	0.549639	0.036335		141.972	0.442999	0.00772138	141.972	0.483538	0.00981565	141.972	0.508276	0.0207905		141.972	0.468744	0.00781492	141.972	0.496151	0.0093131	141.972	0.510214	0.0190569		141.972	0.67435	0.0212801	141.972	0.887409	0.013823	141.972	0.635106	0.0160621
147.546	0.398627	0.0315638	147.546	0.444343	0.0165484	147.546	0.542603	0.027167		147.546	0.435734	0.00806409	147.546	0.49305	0.0143579	147.546	0.520423	0.0238049		147.546	0.480359	0.0119595	147.546	0.508066	0.0110207	147.546	0.520251	0.0214701		147.546	0.711736	0.0302418	147.546	0.916774	0.0173545	147.546	0.658172	0.0263688
152.916	0.393493	0.0338536	152.916	0.452388	0.0150227	152.916	0.545151	0.0192145		152.916	0.432254	0.00554114	152.916	0.496955	0.0187845	152.916	0.52114	0.0237002		152.916	0.479506	0.0107657	152.916	0.514529	0.00833029	152.916	0.529505	0.0179668		152.916	0.745768	0.0270653	152.916	0.92794	0.0105637	152.916	0.684282	0.0202113
158.104	0.40375	0.034759	158.104	0.441349	0.0114597	158.104	0.535329	0.0202224		158.104	0.438422	0.00592914	158.104	0.505499	0.0185503	158.104	0.526994	0.0248149		158.104	0.491198	0.0108296	158.104	0.528141	0.00923623	158.104	0.543673	0.0180232		158.104	0.765225	0.0298925	158.104	0.936672	0.0133968	158.104	0.698729	0.0175184
163.127	0.403677	0.0358631	163.127	0.435511	0.00860147	163.127	0.541659	0.0219837		163.127	0.442577	0.0101865	163.127	0.518713	0.0174983	163.127	0.532642	0.024197		163.127	0.495609	0.00995594	163.127	0.542986	0.0108912	163.127	0.551157	0.0208164		163.127	0.796928	0.0305632	163.127	0.932121	0.014273	163.127	0.711551	0.0196617
168	0.389715	0.0325483	168	0.440096	0.00848339	168	0.534868	0.0246856		168	0.443941	0.00935336	168	0.526012	0.0251651	168	0.54182	0.0231242		168	0.498949	0.0112631	168	0.560986	0.0159565	168	0.553766	0.0216461		168	0.80722	0.0389859	168	0.938716	0.00872034	168	0.725822	0.0171438
172.735	0.394283	0.0334024	172.735	0.441388	0.00723015	172.735	0.554623	0.0251025		172.735	0.452824	0.0120221	172.735	0.53851	0.0241967	172.735	0.55301	0.0242379		172.735	0.505886	0.00861579	172.735	0.580733	0.0171637	172.735	0.574307	0.0238136		172.735	0.824473	0.0355143	172.735	0.930985	0.014969	172.735	0.738521	0.0192148
177.344	0.392365	0.0324586	177.344	0.448163	0.00791322	177.344	0.560587	0.0225283		177.344	0.463157	0.0115261	177.344	0.553065	0.0253226	177.344	0.57061	0.0244714		177.344	0.5238	0.0103544	177.344	0.589782	0.0170953	177.344	0.599789	0.0309057		177.344	0.82941	0.0293063	177.344	0.930123	0.0143535	177.344	0.737862	0.0202975
181.836	0.399829	0.0342817	181.836	0.448796	0.0106951	181.836	0.569039	0.0202059		181.836	0.470112	0.0148935	181.836	0.575973	0.0256656	181.836	0.591107	0.0267236		181.836	0.54039	0.0125777	181.836	0.607157	0.0149536	181.836	0.624241	0.0264971		181.836	0.831245	0.0289688	181.836	0.932062	0.0164442	181.836	0.733087	0.0152742
186.219	0.407614	0.0344078	186.219	0.462425	0.0120253	186.219	0.583457	0.0298528		186.219	0.488459	0.0161276	186.219	0.588807	0.0235981	186.219	0.617674	0.0317019		186.219	0.562329	0.00944983	186.219	0.613141	0.0135213	186.219	0.653745	0.0198358		186.219	0.833228	0.0292873	186.219	0.93841	0.017457	186.219	0.731468	0.0150422
190.502	0.404398	0.033783	190.502	0.473854	0.0129485	190.502	0.594881	0.0336494		190.502	0.51009	0.0190649	190.502	0.59042	0.0243372	190.502	0.634772	0.0334423		190.502	0.585369	0.0103182	190.502	0.626791	0.00926024	190.502	0.678423	0.0205699		190.502	0.843819	0.0296611	190.502	0.936726	0.0105818	190.502	0.738303	0.0151963
194.69	0.410569	0.035101	194.69	0.479461	0.0120861	194.69	0.610415	0.0373957		194.69	0.522938	0.0235632	194.69	0.605333	0.0270482	194.69	0.652708	0.0347856		194.69	0.596648	0.013526	194.69	0.640215	0.0139123	194.69	0.68859	0.0244532		194.69	0.858311	0.0304596	194.69	0.947084	0.00994402	194.69	0.740335	0.0158162
198.79	0.417248	0.0338713	198.79	0.481554	0.0125124	198.79	0.62502	0.0342681		198.79	0.532031	0.0234883	198.79	0.61781	0.0224319	198.79	0.678602	0.0364415		198.79	0.61736	0.0157705	198.79	0.651751	0.0211012	198.79	0.724768	0.0331412		198.79	0.851392	0.0321376	198.79	0.945994	0.0114037	198.79	0.742092	0.0149756
202.807	0.417625	0.0313782	202.807	0.496886	0.0155766	202.807	0.628572	0.025564		202.807	0.550714	0.0206673	202.807	0.643903	0.0238367	202.807	0.71054	0.0384666		202.807	0.632974	0.0169807	202.807	0.670225	0.0217473	202.807	0.748014	0.0336187		202.807	0.838568	0.0284693	202.807	0.942122	0.0124184	202.807	0.729811	0.00877616
206.747	0.425923	0.0332906	206.747	0.515132	0.0140241	206.747	0.642539	0.0226368		206.747	0.56672	0.022558	206.747	0.672927	0.0251706	206.747	0.736625	0.0413903		206.747	0.640447	0.0195604	206.747	0.682754	0.0179971	206.747	0.755853	0.0410415		206.747	0.836234	0.0264392	206.747	0.947614	0.0152424	206.747	0.732276	0.00866522
210.612	0.447172	0.0342624	210.612	0.516884	0.0131647	210.612	0.673206	0.0212119		210.612	0.583341	0.0280236	210.612	0.685311	0.0241668	210.612	0.764242	0.0428912		210.612	0.644721	0.0206917	210.612	0.691556	0.015825	210.612	0.772527	0.0412879		210.612	0.821173	0.0218003	210.612	0.938179	0.013847	210.612	0.727335	0.0105213
214.408	0.457617	0.0366887	214.408	0.526219	0.016562	214.408	0.699446	0.0293615		214.408	0.602393	0.0240598	214.408	0.696835	0.0244101	214.408	0.774961	0.0408489		214.408	0.655823	0.0240936	214.408	0.698179	0.0119017	214.408	0.784309	0.04296		214.408	0.802133	0.0202742	214.408	0.941455	0.00695792	214.408	0.718533	0.010063
218.137	0.460964	0.0392127	218.137	0.536912	0.0190492	218.137	0.70703	0.0325661		218.137	0.607269	0.0221923	218.137	0.712415	0.0209634	218.137	0.809158	0.0411183		218.137	0.672278	0.0261911	218.137	0.703089	0.0129838	218.137	0.793437	0.0397254		218.137	0.773919	0.0211732	218.137	0.934221	0.00310403	218.137	0.705543	0.0108603
221.804	0.463652	0.042957	221.804	0.548678	0.0179803	221.804	0.715267	0.0419129		221.804	0.611462	0.0189065	221.804	0.722339	0.0173204	221.804	0.807917	0.0391567		221.804	0.669718	0.0212913	221.804	0.712743	0.0165958	221.804	0.809392	0.0369901		221.804	0.762818	0.0223183	221.804	0.934965	0.0127628	221.804	0.698875	0.0108387
225.412	0.466312	0.047088	225.412	0.56129	0.0190379	225.412	0.73366	0.043302		225.412	0.611875	0.0126249	225.412	0.733733	0.0173664	225.412	0.837309	0.0276594		225.412	0.678102	0.0205299	225.412	0.714351	0.0180342	225.412	0.824491	0.0371089		225.412	0.745733	0.0240071	225.412	0.929521	0.0139286	225.412	0.683662	0.0109128
228.962	0.465973	0.0448417	228.962	0.567188	0.0195897	228.962	0.743014	0.0448337		228.962	0.62202	0.0176306	228.962	0.739441	0.0146259	228.962	0.845683	0.0263036		228.962	0.676947	0.0214874	228.962	0.719853	0.0152075	228.962	0.835505	0.0349714		228.962	0.731113	0.0232344	228.962	0.916312	0.0120788	228.962	0.666503	0.00781014
232.458	0.460802	0.0404215	232.458	0.580551	0.0203875	232.458	0.7481	0.0449397		232.458	0.626278	0.0201268	232.458	0.749661	0.0160025	232.458	0.854043	0.0207159		232.458	0.676057	0.0245653	232.458	0.721344	0.0135458	232.458	0.84017	0.0327269		232.458	0.70953	0.0176023	232.458	0.912623	0.0116066	232.458	0.649735	0.00732708
235.903	0.460914	0.0408223	235.903	0.590066	0.0212069	235.903	0.764984	0.041782		235.903	0.626369	0.0178506	235.903	0.757487	0.0191067	235.903	0.869103	0.0261713		235.903	0.677566	0.0284312	235.903	0.737493	0.0131057	235.903	0.852427	0.037054		235.903	0.686803	0.0154041	235.903	0.900389	0.0110215	235.903	0.642753	0.00685195
239.297	0.454324	0.0399287	239.297	0.591619	0.0176102	239.297	0.769372	0.0403874		239.297	0.626817	0.019212	239.297	0.76371	0.0183919	239.297	0.890793	0.0285121		239.297	0.675237	0.0249483	239.297	0.744926	0.0158991	239.297	0.858317	0.041051		239.297	0.665887	0.0153411	239.297	0.884413	0.0066988	239.297	0.641594	0.00840372
242.645	0.445215	0.0386773	242.645	0.597517	0.0198392	242.645	0.774363	0.0412085		242.645	0.628142	0.0160457	242.645	0.783232	0.0183039	242.645	0.901448	0.0233798		242.645	0.659282	0.0279662	242.645	0.739732	0.0124654	242.645	0.871504	0.0372607		242.645	0.65404	0.0171172	242.645	0.876699	0.00862516	242.645	0.626815	0.00837884
245.947	0.437068	0.0389222	245.947	0.60043	0.023758	245.947	0.780133	0.0431447		245.947	0.621544	0.0136048	245.947	0.785609	0.0184417	245.947	0.920079	0.0213378		245.947	0.649518	0.0244542	245.947	0.745049	0.0118246	245.947	0.858242	0.0356102		245.947	0.63934	0.0202463	245.947	0.866753	0.0103956	245.947	0.620225	0.00590497
249.205	0.440954	0.0371753	249.205	0.599539	0.0242508	249.205	0.79104	0.042983		249.205	0.626515	0.0126876	249.205	0.78001	0.018576	249.205	0.932216	0.0177581		249.205	0.636041	0.0218297	249.205	0.75493	0.0118452	249.205	0.84207	0.0305644		249.205	0.623035	0.0202962	249.205	0.86155	0.0107921	249.205	0.609091	0.00523596
252.42	0.442657	0.0390913	252.42	0.613229	0.0227328	252.42	0.796142	0.0475976		252.42	0.623309	0.0122564	252.42	0.794464	0.0156141	252.42	0.932013	0.0172286		252.42	0.60802	0.0191799	252.42	0.754414	0.0164534	252.42	0.828349	0.0292563		252.42	0.613914	0.0207258	252.42	0.850081	0.0137315	252.42	0.599125	0.00785276
255.596	0.430653	0.0411554	255.596	0.624174	0.0228645	255.596	0.7795	0.048592		255.596	0.612799	0.0141291	255.596	0.806451	0.0126703	255.596	0.933651	0.0245818		255.596	0.583456	0.0188672	255.596	0.754054	0.0159578	255.596	0.813632	0.0321971		255.596	0.596309	0.0220029	255.596	0.827084	0.010374	255.596	0.582281	0.00626208
258.732	0.421719	0.0425766	258.732	0.627609	0.0191605	258.732	0.79679	0.0516763		258.732	0.600479	0.0155233	258.732	0.803115	0.0109033	258.732	0.900643	0.0215026		258.732	0.578576	0.0204318	258.732	0.749786	0.0163275	258.732	0.798016	0.0372036		258.732	0.575132	0.0215996	258.732	0.803388	0.00679613	258.732	0.563526	0.00327235
261.831	0.411686	0.0412231	261.831	0.626796	0.019465	261.831	0.781035	0.0497163		261.831	0.582614	0.0116576	261.831	0.804511	0.0127857	261.831	0.881622	0.0167342		261.831	0.562405	0.0214936	261.831	0.743375	0.0155523	261.831	0.785084	0.0385179		261.831	0.558292	0.0241525	261.831	0.78244	0.0094076	261.831	0.554614	0.00748878
264.894	0.398307	0.0382843	264.894	0.616356	0.0244577	264.894	0.771562	0.0481148		264.894	0.565055	0.0128996	264.894	0.811881	0.0206779	264.894	0.886817	0.0127231		264.894	0.536714	0.0177398	264.894	0.744316	0.014102	264.894	0.782439	0.0349287		264.894	0.540803	0.0204072	264.894	0.772406	0.0105735	264.894	0.534335	0.0085004
267.922	0.381844	0.0362351	267.922	0.611627	0.0230269	267.922	0.759685	0.0490454		267.922	0.551457	0.0146128	267.922	0.811765	0.0175045	267.922	0.870044	0.0132919		267.922	0.522518	0.0150502	267.922	0.744911	0.0131235	267.922	0.759695	0.0325293		267.922	0.519492	0.0213373	267.922	0.752367	0.013414	267.922	0.520121	0.0124685
270.915	0.369307	0.032094	270.915	0.614974	0.0217821	270.915	0.743835	0.0463759		270.915	0.53459	0.0121838	270.915	0.80813	0.0170338	270.915	0.858082	0.019839		270.915	0.507925	0.0135475	270.915	0.726964	0.0116397	270.915	0.751873	0.0309916		270.915	0.49684	0.0208625	270.915	0.744135	0.0149089	270.915	0.509442	0.00973949
273.877	0.361637	0.0294757	273.877	0.613489	0.022584	273.877	0.722961	0.0416678		273.877	0.51405	0.0152577	273.877	0.804039	0.0191295	273.877	0.824084	0.0137267		273.877	0.481621	0.0134267	273.877	0.724772	0.0122847	273.877	0.726997	0.0221675		273.877	0.481297	0.0180615	273.877	0.718931	0.0138785	273.877	0.498741	0.00702947
276.806	0.347897	0.0255496	276.806	0.605061	0.0261874	276.806	0.702039	0.0410146		276.806	0.491364	0.0169781	276.806	0.792595	0.0163786	276.806	0.793844	0.0210551		276.806	0.453908	0.0109019	276.806	0.72514	0.0197246	276.806	0.699423	0.023857		276.806	0.46206	0.0170268	276.806	0.691707	0.0115448	276.806	0.47833	0.00886983
279.705	0.331742	0.0241148	279.705	0.591749	0.0277477	279.705	0.686178	0.042371		279.705	0.474227	0.0192676	279.705	0.781668	0.016579	279.705	0.778887	0.0293926		279.705	0.437062	0.0116432	279.705	0.708972	0.0164682	279.705	0.672419	0.0249317		279.705	0.442327	0.0167389	279.705	0.667975	0.0121513	279.705	0.4647	0.00848198
282.574	0.32291	0.0219444	282.574	0.581155	0.0259522	282.574	0.665167	0.0381344		282.574	0.461152	0.0218149	282.574	0.777592	0.0194156	282.574	0.755992	0.0252248		282.574	0.419326	0.0107328	282.574	0.693838	0.0119874	282.574	0.653689	0.0212226		282.574	0.420689	0.0179023	282.574	0.644719	0.0168575	282.574	0.453742	0.0107807
285.414	0.311514	0.0199987	285.414	0.572233	0.0228817	285.414	0.636664	0.031478		285.414	0.441277	0.0210313	285.414	0.768435	0.0195804	285.414	0.715302	0.026027		285.414	0.394089	0.0116567	285.414	0.679705	0.0101045	285.414	0.629837	0.0236468		285.414	0.403219	0.015094	285.414	0.626347	0.0216834	285.414	0.432534	0.00693966
288.226	0.29852	0.0166601	288.226	0.571689	0.0204291	288.226	0.621198	0.0273255		288.226	0.418689	0.0204814	288.226	0.752383	0.0167266	288.226	0.67883	0.0280771		288.226	0.381014	0.0117906	288.226	0.662482	0.0138063	288.226	0.606636	0.0260056		288.226	0.388756	0.0136786	288.226	0.601455	0.0194737	288.226	0.427097	0.00779692
291.011	0.293519	0.0141899	291.011	0.56283	0.0175955	291.011	0.606055	0.026101		291.011	0.396516	0.0216068	291.011	0.735116	0.0193964	291.011	0.642165	0.0336408		291.011	0.358146	0.0104943	291.011	0.647572	0.0153415	291.011	0.56733	0.0214013		291.011	0.372519	0.0124289	291.011	0.57926	0.0202313	291.011	0.415518	0.0108889
293.77	0.286051	0.014259	293.77	0.56083	0.0191409	293.77	0.588562	0.0213797		293.77	0.379241	0.0180608	293.77	0.712801	0.020185	293.77	0.615256	0.0304736		293.77	0.345141	0.0101265	293.77	0.626286	0.0194686	293.77	0.548514	0.0265532		293.77	0.353667	0.00962333	293.77	0.55992	0.0161995	293.77	0.402527	0.0129856
296.503	0.277174	0.0122495	296.503	0.551874	0.0191717	296.503	0.572171	0.0210086		296.503	0.366462	0.0183617	296.503	0.690685	0.0236404	296.503	0.583115	0.0314064		296.503	0.330755	0.0105725	296.503	0.607104	0.0205163	296.503	0.517108	0.0265914		296.503	0.342269	0.0074545	296.503	0.543577	0.0164384	296.503	0.397461	0.0129064
299.21	0.268709	0.0130824	299.21	0.539904	0.0156864	299.21	0.55819	0.0205131		299.21	0.344797	0.0151174	299.21	0.671208	0.0228051	299.21	0.549868	0.0272119		299.21	0.318371	0.0109687	299.21	0.587979	0.0160769	299.21	0.494292	0.0259075		299.21	0.331508	0.00764157	299.21	0.514301	0.0173123	299.21	0.3824	0.00997609
301.894	0.263601	0.00999053	301.894	0.529074	0.0158307	301.894	0.540171	0.0155909		301.894	0.331375	0.0111315	301.894	0.643286	0.0220014	301.894	0.528337	0.0264407		301.894	0.30465	0.0100908	301.894	0.574169	0.0159526	301.894	0.465524	0.0232558		301.894	0.316961	0.00654897	301.894	0.496132	0.0169443	301.894	0.371175	0.00934087
304.554	0.257891	0.00952634	304.554	0.514048	0.01925	304.554	0.529919	0.0142611		304.554	0.320734	0.011492	304.554	0.628082	0.0181148	304.554	0.507763	0.0216144		304.554	0.289421	0.00772303	304.554	0.553016	0.0171985	304.554	0.44211	0.0226043		304.554	0.310773	0.00612539	304.554	0.481796	0.0144491	304.554	0.362342	0.0076583
307.191	0.253244	0.00933118	307.191	0.509794	0.0183055	307.191	0.5185	0.0117675		307.191	0.30978	0.00979365	307.191	0.607523	0.0216895	307.191	0.484352	0.0197216		307.191	0.280539	0.00665469	307.191	0.526177	0.0169638	307.191	0.423117	0.01793		307.191	0.302034	0.00639479	307.191	0.474106	0.0153855	307.191	0.35465	0.00759697
309.806	0.250389	0.00912303	309.806	0.500127	0.0142728	309.806	0.513436	0.0101022		309.806	0.302199	0.00936617	309.806	0.585639	0.0211978	309.806	0.471979	0.0168456		309.806	0.270183	0.00488779	309.806	0.511974	0.0148648	309.806	0.410475	0.0173849		309.806	0.294839	0.00626185	309.806	0.456551	0.0123184	309.806	0.347212	0.00623887
312.398	0.248271	0.00844677	312.398	0.4951	0.0123568	312.398	0.510785	0.00501323		312.398	0.288304	0.00695526	312.398	0.563604	0.0197226	312.398	0.456443	0.0147291		312.398	0.257476	0.00422188	312.398	0.495574	0.01301	312.398	0.398454	0.0142755		312.398	0.292364	0.00584795	312.398	0.454966	0.011917	312.398	0.349507	0.00470558
314.97	0.245646	0.00776775	314.97	0.484882	0.0128299	314.97	0.504391	0.00471703		314.97	0.275946	0.00574451	314.97	0.550915	0.0166307	314.97	0.444915	0.0135586		314.97	0.254291	0.00308541	314.97	0.475482	0.0110521	314.97	0.381883	0.0106445		314.97	0.281517	0.0048881	314.97	0.443445	0.0105352	314.97	0.349436	0.00561743
