# Supplementary material for: Nodal is a short-range morphogen with activity that spreads through a relay mechanism in human gastruloids
Source: Nat Commun. 2022 Jan 25;13:497. doi: 10.1038/s41467-022-28149-3 (PMC8789905; doi:10.1038/s41467-022-28149-3)
Supplement: Supplementary file 8 — Source Data [file 41467_2022_28149_MOESM8_ESM.zip › SourceData_all/Figure5SourceData.xlsx]

## Sheet: b
Figure5b
Nodal RNA
WT 12h			WT 24h			WT 30h			WT 36h			WT 42h				L1/2KO 12h			L1/2KO 24h			L1/2KO 30h			L1/2KO 36h			L1/2KO 42h
Distance	Mean	Error	Distance	Mean	Error	Distance	Mean	Error	Distance	Mean	Error	Distance	Mean	Error		Distance	Mean	Error	Distance	Mean	Error	Distance	Mean	Error	Distance	Mean	Error	Distance	Mean	Error
0	169.149	11.4107	0	405.364	49.6649	0	417.386	51.1615	0	432.731	24.3535	0	165.532	6.08572		0	364.921	44.9008	0	804.215	102.825	0	922.311	120.272	0	1130.1	102.096	0	487.944	68.7266
48.482	196.778	8.17419	48.482	394.039	37.1088	48.482	405.492	40.7755	48.482	405.095	19.8477	48.482	164.451	7.64186		48.482	377.486	38.2688	48.482	840.782	96.4913	48.482	953.219	88.0267	48.482	1123.72	87.6408	48.482	531.954	41.4005
63.183	196.077	13.3486	63.183	394.727	36.0711	63.183	387.005	32.3834	63.183	427.017	28.3556	63.183	165.497	12.4851		63.183	444.099	33.3986	63.183	900.588	91.3615	63.183	953.243	69.4957	63.183	1116.86	89.3818	63.183	533.726	42.0655
74.9467	184.552	6.47297	74.9467	379.708	38.9145	74.9467	376.275	27.0261	74.9467	422.909	30.4899	74.9467	179.843	13.1717		74.9467	423.144	29.6862	74.9467	907.098	72.6077	74.9467	951.015	67.8309	74.9467	1123.43	95.7317	74.9467	549.192	31.8165
85.0683	184.208	10.3231	85.0683	366.386	29.9841	85.0683	387.756	28.1424	85.0683	432.153	38.8006	85.0683	181.887	14.1301		85.0683	411.449	32.049	85.0683	853.243	65.2866	85.0683	937.236	63.5478	85.0683	1095.95	93.4897	85.0683	540.468	27.2073
94.0949	189.26	12.5228	94.0949	367.333	28.7958	94.0949	391.922	18.2595	94.0949	430.915	31.9629	94.0949	197.503	21.7054		94.0949	413.972	30.5552	94.0949	862.402	68.0044	94.0949	954.489	67.1826	94.0949	1102.19	71.5647	94.0949	550.488	34.1407
102.322	190.231	10.4847	102.322	373.139	29.9838	102.322	396.266	20.8722	102.322	438.039	22.1637	102.322	218.027	22.8638		102.322	405.359	26.0395	102.322	842.11	57.941	102.322	982.321	69.826	102.322	1095.34	75.6641	102.322	577.305	21.2809
109.932	183.335	11.392	109.932	360.327	32.4522	109.932	381.307	21.0808	109.932	433.699	25.5185	109.932	250.592	29.7439		109.932	408.445	21.4144	109.932	819.844	49.935	109.932	989.283	58.248	109.932	1075.12	69.3649	109.932	582.932	15.6205
117.046	186.33	14.5324	117.046	361.207	24.8752	117.046	381.685	23.4351	117.046	448.08	30.7035	117.046	278.047	36.69		117.046	376.517	18.5313	117.046	835.033	55.4566	117.046	1030.52	66.267	117.046	1071.94	67.9621	117.046	585.118	20.2269
123.75	189.762	7.25345	123.75	372.039	23.0402	123.75	387.8	23.7606	123.75	467.132	29.6614	123.75	305.333	36.449		123.75	392.145	11.4843	123.75	825.156	45.1916	123.75	1029.24	62.6701	123.75	1076.3	62.7796	123.75	591.89	22.0937
130.109	197.922	10.4995	130.109	377.77	23.5896	130.109	394.531	19.2658	130.109	474.33	34.2839	130.109	335.246	32.1289		130.109	391.408	9.63336	130.109	816.675	45.6376	130.109	1030.26	58.054	130.109	1089	61.0676	130.109	583.827	26.3092
136.17	193.591	9.47914	136.17	381.099	24.3979	136.17	396.591	18.4089	136.17	495.772	34.8927	136.17	381.876	34.3329		136.17	387.755	16.6564	136.17	833.272	44.9631	136.17	1025.81	66.3577	136.17	1102.78	54.2141	136.17	580.392	27.4182
141.972	187.725	7.88061	141.972	379.045	27.5844	141.972	405.196	18.146	141.972	514.366	39.7888	141.972	439.883	34.0835		141.972	414.542	16.9682	141.972	847.87	39.6107	141.972	1012.13	50.0109	141.972	1095.72	47.5171	141.972	596.703	34.5943
147.546	197.269	9.80348	147.546	406.607	28.892	147.546	397.199	13.3604	147.546	544.647	39.8587	147.546	478.066	32.6261		147.546	378.781	20.7926	147.546	862.334	47.8013	147.546	1051.35	55.3147	147.546	1120.38	50.1964	147.546	601.902	30.0526
152.916	193.583	7.89307	152.916	395.486	17.3145	152.916	414.393	14.7801	152.916	570.117	34.7955	152.916	518.605	32.538		152.916	386.525	19.9753	152.916	854.195	48.4106	152.916	1050.42	55.506	152.916	1126.95	49.2669	152.916	618.394	31.9
158.104	197.633	4.60003	158.104	413.175	18.5822	158.104	424.814	19.5344	158.104	613.845	36.9822	158.104	569.181	35.6197		158.104	383.788	19.0694	158.104	848.281	60.3833	158.104	1053.7	56.945	158.104	1137.61	46.9215	158.104	635.602	32.1052
163.127	191.567	7.58654	163.127	427.347	24.3135	163.127	420.793	15.6722	163.127	638.082	29.8231	163.127	617.833	26.3548		163.127	381.977	18.5375	163.127	852.481	69.9281	163.127	1072.22	49.767	163.127	1136.58	44.5322	163.127	648.564	32.4061
168	187.587	8.34753	168	446.218	20.026	168	446.141	10.8765	168	668.857	32.1613	168	667.434	29.2863		168	383.074	22.3848	168	883.74	57.3177	168	1071.96	48.6261	168	1121.3	41.1885	168	675.974	35.5401
172.735	196.545	11.0735	172.735	452.359	25.0277	172.735	458.642	17.4733	172.735	695.808	36.5419	172.735	701.387	29.3096		172.735	380.59	29.7217	172.735	889.33	66.2741	172.735	1081.79	48.3044	172.735	1139.27	42.002	172.735	691.162	32.0686
177.344	203.537	10.4527	177.344	465.641	23.8698	177.344	465.968	18.4175	177.344	738.44	44.3212	177.344	754.721	38.3836		177.344	375.688	28.415	177.344	895.269	68.9539	177.344	1109.89	62.707	177.344	1148.22	37.8582	177.344	702.453	29.5437
181.836	200.189	14.0787	181.836	500.383	23.9572	181.836	492.184	21.4609	181.836	780.888	43.6349	181.836	798.62	32.5282		181.836	377.89	23.7344	181.836	904.091	68.3621	181.836	1150.09	44.9577	181.836	1180.93	35.0576	181.836	718.467	34.6578
186.219	192.345	11.1828	186.219	496.323	22.6935	186.219	521.647	20.267	186.219	821.477	42.4965	186.219	845.381	35.5756		186.219	400.001	22.1328	186.219	907.504	75.7167	186.219	1161.4	41.0905	186.219	1208.57	40.2028	186.219	735.906	31.6913
190.502	198.097	17.071	190.502	522.294	25.2907	190.502	550.709	21.7401	190.502	857.877	44.4844	190.502	884.165	34.8969		190.502	398.159	19.824	190.502	936.4	89.0355	190.502	1203.24	43.1982	190.502	1238.42	41.0121	190.502	772.514	35.8371
194.69	198.871	13.175	194.69	549.072	26.0234	194.69	556.474	30.6189	194.69	892.319	42.6713	194.69	910.682	37.5153		194.69	406.774	16.9758	194.69	939.883	90.4633	194.69	1256.73	38.0263	194.69	1273.33	44.9597	194.69	793.04	30.9416
198.79	200.123	17.0567	198.79	558.86	22.2357	198.79	568.035	25.052	198.79	947.166	42.2454	198.79	950.824	39.9842		198.79	407.41	11.1003	198.79	961.61	97.9299	198.79	1265.04	38.6913	198.79	1311.07	34.3858	198.79	817.863	30.0231
202.807	196.87	17.0664	202.807	591.441	28.2811	202.807	600.146	29.8994	202.807	981.932	43.8619	202.807	989.741	40.1467		202.807	419.036	12.334	202.807	977.859	106.36	202.807	1280.31	34.5494	202.807	1346.78	39.8757	202.807	843.386	34.2795
206.747	187.818	10.3397	206.747	596.477	18.9462	206.747	644.671	34.5452	206.747	1016.02	42.6926	206.747	1035.8	38.8472		206.747	401.804	14.5227	206.747	984.322	97.6721	206.747	1333.8	34.5858	206.747	1378.31	37.0875	206.747	848.773	30.4651
210.612	195.247	11.6997	210.612	627.969	19.9256	210.612	686.041	32.8757	210.612	1063.12	46.8303	210.612	1057.03	31.5922		210.612	414.153	21.3505	210.612	997.757	98.1352	210.612	1353.38	25.8505	210.612	1431.47	41.9741	210.612	861.143	28.0178
214.408	202.771	11.9979	214.408	670.161	30.2326	214.408	732.798	35.1242	214.408	1116.28	44.8281	214.408	1074.57	27.514		214.408	426.491	21.0697	214.408	1022.96	104.964	214.408	1373.98	26.1004	214.408	1457.88	48.7303	214.408	877.457	27.8601
218.137	206.759	11.078	218.137	702.548	33.6827	218.137	771.73	30.4267	218.137	1161.3	40.7825	218.137	1116.04	29.3172		218.137	421.687	23.4116	218.137	1056.2	106.146	218.137	1414.01	32.9244	218.137	1475.47	41.0324	218.137	892.608	26.1043
221.804	218.598	9.84013	221.804	724.701	36.3111	221.804	812.742	28.1529	221.804	1204.66	26.5705	221.804	1163.6	29.2531		221.804	418.279	27.4624	221.804	1062.73	112.59	221.804	1425.4	36.3529	221.804	1517.42	40.9288	221.804	904.516	27.4119
225.412	220.187	10.1909	225.412	754.445	48.4544	225.412	879.039	26.0532	225.412	1261.49	33.1529	225.412	1192.93	28.7878		225.412	420.626	23.8347	225.412	1098.36	114.896	225.412	1465.31	34.9715	225.412	1533.67	38.9493	225.412	911.73	33.3406
228.962	209.247	10.0311	228.962	790.757	50.7859	228.962	933.592	23.8966	228.962	1289.57	35.8716	228.962	1207.45	23.4925		228.962	423.228	22.2589	228.962	1115.96	114.15	228.962	1469.82	37.5876	228.962	1541.85	34.143	228.962	918.151	30.8744
232.458	213.492	12.7667	232.458	818.184	46.0497	232.458	991.213	28.0601	232.458	1323.37	37.6826	232.458	1222.38	28.304		232.458	425.159	18.585	232.458	1141.24	127.638	232.458	1477.4	36.1083	232.458	1555.59	30.3547	232.458	914.435	30.0234
235.903	213.783	7.54619	235.903	850.292	49.2376	235.903	1039.98	30.0298	235.903	1367.46	33.6241	235.903	1243.78	33.5344		235.903	422.222	25.1342	235.903	1154.19	130.278	235.903	1509.36	39.9047	235.903	1581.1	27.6977	235.903	922.982	31.5075
239.297	230.486	9.94751	239.297	874.197	47.4237	239.297	1082.57	24.2124	239.297	1367.31	36.3029	239.297	1271.17	38.6185		239.297	428.911	29.2027	239.297	1177.84	122.407	239.297	1529.13	40.5525	239.297	1586.49	23.9647	239.297	914.263	41.6209
242.645	227.709	7.74567	242.645	900.332	45.9173	242.645	1132.07	30.3811	242.645	1410.77	29.3801	242.645	1269.23	44.539		242.645	442.714	28.1919	242.645	1202.4	123.978	242.645	1545.16	40.5792	242.645	1591.93	23.4241	242.645	886.045	49.7119
245.947	226.963	8.73265	245.947	912.385	50.8137	245.947	1189.38	32.7602	245.947	1428.66	29.8617	245.947	1257.96	54.8358		245.947	443.278	27.5246	245.947	1232.6	113.98	245.947	1560.11	33.7794	245.947	1606.16	21.1566	245.947	877.135	38.7937
249.205	231.582	8.16986	249.205	923.074	56.3625	249.205	1244.8	33.3648	249.205	1463.07	35.7497	249.205	1256.69	53.629		249.205	464.303	25.085	249.205	1247.65	120.242	249.205	1567.96	43.1041	249.205	1619.26	25.8605	249.205	857.36	38.1568
252.42	235.051	10.983	252.42	941.601	59.3197	252.42	1271.89	35.383	252.42	1470.24	41.877	252.42	1235.01	51.9172		252.42	469.699	32.6108	252.42	1261.1	121.136	252.42	1577.83	41.9879	252.42	1606.57	36.6844	252.42	834.227	43.323
255.596	242.127	12.1275	255.596	964.857	66.3301	255.596	1322.7	26.9929	255.596	1473.06	46.9731	255.596	1221.48	57.7665		255.596	485.373	23.6833	255.596	1282.04	127.366	255.596	1596.37	38.787	255.596	1611.7	32.3408	255.596	818.638	47.9445
258.732	250.994	11.7294	258.732	991.135	72.0274	258.732	1350.84	31.89	258.732	1473.23	52.2382	258.732	1189.16	69.2129		258.732	499.262	27.8653	258.732	1302.05	130.817	258.732	1598.64	39.4031	258.732	1617.9	31.4825	258.732	803.858	49.3512
261.831	249.108	13.3935	261.831	1004.67	70.6683	261.831	1391.95	41.1695	261.831	1485.77	61.199	261.831	1160.8	67.9141		261.831	485.541	24.4761	261.831	1308.89	130.133	261.831	1593.1	43.229	261.831	1610	34.0285	261.831	778.365	51.6203
264.894	259.607	18.7105	264.894	1008.5	77.8043	264.894	1412.23	43.8676	264.894	1470.15	70.065	264.894	1141.09	66.8013		264.894	480.853	18.4528	264.894	1318.61	122.187	264.894	1588.93	46.7119	264.894	1585.66	36.9789	264.894	745.927	42.2458
267.922	254.438	14.0417	267.922	1018.66	84.2079	267.922	1437.8	39.6641	267.922	1454.15	82.5462	267.922	1093.52	78.0867		267.922	464.367	24.7857	267.922	1319.6	123.307	267.922	1584.92	53.4007	267.922	1560	39.0836	267.922	717.993	49.8365
270.915	245.743	12.9971	270.915	1010.34	89.2494	270.915	1466.59	38.527	270.915	1423.53	83.5558	270.915	1030.2	79.2608		270.915	461.776	25.9715	270.915	1341.58	126.511	270.915	1572.73	52.2864	270.915	1522.34	45.8465	270.915	672.657	51.2985
273.877	248.213	11.6768	273.877	993.305	90.8823	273.877	1471.95	46.6165	273.877	1391.19	88.0359	273.877	973.071	84.8426		273.877	472.558	18.1896	273.877	1344.89	123.536	273.877	1559.21	47.6985	273.877	1512.43	48.2865	273.877	633.912	46.9201
276.806	245.664	16.1099	276.806	980.061	96.9785	276.806	1475.77	52.3202	276.806	1377.07	100.097	276.806	921.118	93.6677		276.806	469.499	18.3412	276.806	1346.11	127.998	276.806	1567.81	49.4772	276.806	1497.55	50.0477	276.806	585.819	42.4259
279.705	257.351	17.4846	279.705	965.744	102.403	279.705	1488.29	56.704	279.705	1346.41	101.407	279.705	849.967	95.4109		279.705	470.504	17.3064	279.705	1349.51	121.217	279.705	1566.39	61.6464	279.705	1451.24	50.4623	279.705	546.297	42.7799
282.574	256.115	18.1171	282.574	931.607	103.68	282.574	1504.61	63.4655	282.574	1307.11	96.3764	282.574	788.219	89.0901		282.574	478.944	13.6714	282.574	1350.67	124.941	282.574	1545.29	65.2858	282.574	1393.84	55.3875	282.574	512.975	45.1773
285.414	264.596	13.2764	285.414	918.281	115.391	285.414	1498.41	65.8567	285.414	1254	99.7799	285.414	718.933	87.9005		285.414	471.483	17.7216	285.414	1356.65	131.133	285.414	1524.19	61.7225	285.414	1366.92	62.4838	285.414	462.004	44.8649
288.226	260.41	14.447	288.226	900.939	121.447	288.226	1472.08	69.4288	288.226	1194.07	95.8285	288.226	647.347	80.4578		288.226	468.048	20.662	288.226	1333.59	126.797	288.226	1487.96	64.6771	288.226	1328.39	68.4212	288.226	427.51	45.5304
291.011	252.86	12.6406	291.011	861.276	130.232	291.011	1439.51	72.99	291.011	1122.49	98.4821	291.011	553.597	70.0249		291.011	457.557	16.1918	291.011	1337.02	123.399	291.011	1459.23	77.2469	291.011	1271.53	61.2575	291.011	403.711	46.4572
293.77	246.647	11.5036	293.77	836.775	135.647	293.77	1435.68	75.6967	293.77	1038.05	98.8583	293.77	471.984	61.2012		293.77	456.583	21.396	293.77	1332.75	113.867	293.77	1436.67	80.2665	293.77	1232.18	54.6503	293.77	380.099	40.423
296.503	252.694	15.5814	296.503	798.158	135.186	296.503	1399.81	85.3033	296.503	960.358	93.3448	296.503	406.862	56.0815		296.503	462.893	19.5782	296.503	1313.31	118.449	296.503	1374.33	86.3621	296.503	1173.51	68.3842	296.503	353.827	42.9158
299.21	254.62	15.1315	299.21	762.533	133.274	299.21	1350.51	91.0576	299.21	889.313	89.4723	299.21	354.687	46.8637		299.21	463.016	15.2202	299.21	1300.79	124.391	299.21	1329.46	85.3889	299.21	1094.27	68.1083	299.21	342.63	31.1987
301.894	255.795	17.4406	301.894	729.881	133.914	301.894	1292.37	92.1131	301.894	786.036	84.5597	301.894	299.262	35.0341		301.894	465.533	11.4157	301.894	1280.28	123.748	301.894	1267.66	84.534	301.894	1036.24	76.6832	301.894	324.748	26.6065
304.554	262.894	20.349	304.554	692.656	136.029	304.554	1213.26	90.3768	304.554	704.441	80.516	304.554	269.78	28.1818		304.554	475.359	11.3987	304.554	1255.03	121.533	304.554	1205.53	83.3868	304.554	969.632	74.3318	304.554	301.493	27.8827
307.191	264.801	22.3307	307.191	662.174	133.751	307.191	1141.09	86.614	307.191	643.052	67.6387	307.191	248.921	23.2881		307.191	460.211	10.3042	307.191	1227.39	115.864	307.191	1160.81	79.2731	307.191	901.516	75.728	307.191	272.873	23.6537
309.806	267.476	28.2883	309.806	628.512	130.747	309.806	1057.31	88.8206	309.806	575.243	57.0561	309.806	222.191	17.7235		309.806	457.835	15.0178	309.806	1186.51	115.916	309.806	1103.81	81.0097	309.806	846.455	74.3307	309.806	257.973	20.583
312.398	270.744	29.1102	312.398	600.648	118.699	312.398	951.624	87.806	312.398	519.49	52.1275	312.398	186.092	9.77316		312.398	466.489	12.8462	312.398	1141.03	113.035	312.398	1059.38	75.0146	312.398	791.828	71.9638	312.398	240.117	18.7285
314.97	252.801	34.4445	314.97	558.983	119.273	314.97	854.146	82.3027	314.97	461.459	49.603	314.97	173.982	8.59696		314.97	453.108	10.2142	314.97	1112.49	109.462	314.97	1023.35	72.395	314.97	724.243	68.7018	314.97	229.461	16.6928
pSmad2_3
WT 12h			WT 24h			WT 30h			WT 36h			WT 42h				L1/2KO 12h			L1/2KO 24h			L1/2KO 30h			L1/2KO 36h			L1/2KO 42h
Distance	Mean	Error	Distance	Mean	Error	Distance	Mean	Error	Distance	Mean	Error	Distance	Mean	Error		Distance	Mean	Error	Distance	Mean	Error	Distance	Mean	Error	Distance	Mean	Error	Distance	Mean	Error
0	73.4883	2.13771	0	73.442	5.22657	0	96.3576	5.95931	0	85.9358	3.58675	0	68.0092	1.66961		0	70.9414	2.11509	0	90.0466	6.435	0	92.436	6.17686	0	107.851	9.11467	0	99.3231	8.38418
48.482	74.9569	1.35499	48.482	75.2293	2.84124	48.482	92.9489	4.28873	48.482	82.6236	2.27771	48.482	74.0853	3.15716		48.482	73.3778	1.91557	48.482	97.0939	7.6648	48.482	93.0718	4.35137	48.482	104.385	7.93649	48.482	103.326	8.79923
63.183	73.1452	1.88862	63.183	73.6072	3.54371	63.183	92.358	4.39888	63.183	81.128	2.34999	63.183	82.4261	5.2004		63.183	73.6697	0.861217	63.183	97.3163	4.9583	63.183	94.776	4.33347	63.183	105.65	8.77129	63.183	108.604	10.2048
74.9467	72.7428	2.05624	74.9467	73.2163	1.98151	74.9467	92.3995	4.78401	74.9467	82.0641	2.15523	74.9467	89.1214	5.88568		74.9467	72.8679	0.899351	74.9467	95.8694	4.38986	74.9467	92.7367	2.46445	74.9467	107.166	11.6776	74.9467	108.741	9.60721
85.0683	71.0994	1.6439	85.0683	72.3546	1.85557	85.0683	91.5069	4.53586	85.0683	83.0298	1.77597	85.0683	98.185	5.71465		85.0683	72.0708	0.588653	85.0683	93.7181	3.97353	85.0683	92.4808	2.7061	85.0683	111.05	10.8353	85.0683	109.531	10.3675
94.0949	72.174	2.11143	94.0949	74.3694	2.01019	94.0949	91.8154	4.18332	94.0949	82.5147	1.27604	94.0949	110.267	6.52146		94.0949	71.1612	1.20525	94.0949	95.0679	3.76276	94.0949	93.3843	2.34258	94.0949	107.389	11.4723	94.0949	117.342	9.51379
102.322	71.3985	2.57716	102.322	73.9711	2.20881	102.322	90.2466	4.2767	102.322	85.661	2.31859	102.322	121.682	7.38837		102.322	72.9654	0.943041	102.322	91.7614	3.37322	102.322	94.023	2.77154	102.322	110.937	10.5382	102.322	121.078	8.30505
109.932	72.089	2.51976	109.932	72.0492	2.66017	109.932	91.605	4.06843	109.932	89.5241	2.02401	109.932	129.734	5.60324		109.932	71.4215	2.02541	109.932	92.0593	5.41871	109.932	96.9659	4.25365	109.932	112.188	11.7323	109.932	123.03	6.77551
117.046	72.2913	2.90763	117.046	72.2883	2.67923	117.046	91.3211	4.36071	117.046	90.4425	3.04974	117.046	133.136	5.08018		117.046	69.6258	2.3655	117.046	94.2563	5.069	117.046	96.033	3.75435	117.046	111.039	12.6061	117.046	124.736	7.17273
123.75	73.311	1.78431	123.75	72.1585	2.45979	123.75	90.9943	4.04684	123.75	93.123	2.39427	123.75	137.789	3.1949		123.75	71.9935	2.81877	123.75	92.9721	4.9599	123.75	97.2761	5.59858	123.75	111.476	11.5461	123.75	125.771	6.22156
130.109	74.4227	1.29985	130.109	74.4952	3.20639	130.109	90.8042	3.88918	130.109	95.0346	1.90436	130.109	147.242	3.42109		130.109	70.1095	2.2129	130.109	91.4008	4.00114	130.109	96.2038	6.30051	130.109	110.734	11.5377	130.109	126.46	6.71771
136.17	73.8159	1.29358	136.17	76.0985	3.67038	136.17	90.5972	4.41736	136.17	96.4728	3.12827	136.17	152.43	3.56218		136.17	70.364	3.24712	136.17	93.6027	2.80849	136.17	96.9498	5.70984	136.17	112.827	11.7071	136.17	126.149	7.10108
141.972	74.5249	1.63624	141.972	75.3673	3.30978	141.972	91.4433	4.28485	141.972	99.031	3.48774	141.972	160.49	2.76667		141.972	71.8062	2.96318	141.972	94.92	3.83804	141.972	98.2199	4.73748	141.972	116.248	11.6206	141.972	126.843	7.6997
147.546	73.353	1.45305	147.546	75.5224	2.5334	147.546	91.7353	3.92291	147.546	104.325	3.60127	147.546	164.482	3.30397		147.546	70.1943	2.81093	147.546	92.5182	4.49108	147.546	99.1984	4.41158	147.546	116.428	10.2832	147.546	127.582	6.91691
152.916	72.9671	1.16907	152.916	75.5985	2.77004	152.916	92.7363	2.89828	152.916	110.669	4.67651	152.916	165.253	2.97642		152.916	70.5025	3.53982	152.916	91.923	4.9622	152.916	99.0136	4.09443	152.916	114.902	9.68211	152.916	128.184	5.73328
158.104	72.0104	1.29928	158.104	74.9403	3.00228	158.104	95.5971	3.57065	158.104	116.278	5.23074	158.104	163.555	3.28039		158.104	70.508	3.62905	158.104	91.9627	4.3607	158.104	99.9673	4.49376	158.104	115.719	10.5486	158.104	129.984	7.14889
163.127	71.5509	1.4373	163.127	75.5941	2.6383	163.127	96.9299	2.78835	163.127	117.435	3.84595	163.127	169.266	3.97684		163.127	70.53	3.50686	163.127	93.6812	5.41631	163.127	101.127	4.9983	163.127	115.156	10.8919	163.127	129.416	5.01764
168	71.7501	1.77574	168	76.6598	2.48154	168	99.5447	3.38197	168	119.948	4.51247	168	168.181	3.66241		168	70.8125	2.87964	168	92.2258	5.39213	168	101.879	5.37297	168	118.603	9.99079	168	130.636	4.51173
172.735	72.5873	2.15706	172.735	78.2333	2.40296	172.735	101.239	3.48925	172.735	123.771	4.3693	172.735	169.089	4.26808		172.735	70.504	2.31063	172.735	92.9393	5.1534	172.735	101.938	4.50498	172.735	118.317	10.7063	172.735	133.484	4.43605
177.344	72.8295	2.0417	177.344	80.0724	2.38501	177.344	103.151	3.47919	177.344	128.93	4.14894	177.344	170.559	3.13015		177.344	71.8325	2.98443	177.344	96.0923	5.25392	177.344	102.589	3.81889	177.344	119.675	10.2198	177.344	131.427	4.96044
181.836	73.9839	1.46296	181.836	80.4772	2.45981	181.836	106.849	3.76071	181.836	135.18	4.88772	181.836	169.109	2.6307		181.836	72.1252	2.81985	181.836	96.9017	5.70564	181.836	104.343	4.87414	181.836	121.651	9.65536	181.836	132.935	5.25315
186.219	73.6025	1.89586	186.219	82.5478	2.20008	186.219	111.425	3.33674	186.219	135.718	4.87304	186.219	171.306	3.73326		186.219	72.2807	2.94679	186.219	96.9865	5.74339	186.219	107.784	5.10259	186.219	122.919	10.9049	186.219	134.467	5.6364
190.502	72.8137	2.32557	190.502	82.8634	2.30411	190.502	113.713	3.42077	190.502	137.597	5.4731	190.502	171.589	3.31421		190.502	73.2458	2.29514	190.502	98.1693	6.16274	190.502	111.59	4.89848	190.502	127.076	10.9576	190.502	137.435	4.65742
194.69	74.105	2.16333	194.69	84.4752	2.13111	194.69	115.17	2.94509	194.69	138.897	6.10151	194.69	173.244	2.64458		194.69	73.6826	2.79755	194.69	98.7545	6.55831	194.69	112.047	3.99907	194.69	130.668	9.72523	194.69	135.99	3.65057
198.79	74.7467	1.90147	198.79	87.3649	2.33936	198.79	119.265	3.37619	198.79	140.423	6.46303	198.79	171.478	1.65106		198.79	76.3796	2.9583	198.79	100.745	6.8254	198.79	115.363	3.60522	198.79	133.406	10.6805	198.79	135.979	4.55521
202.807	75.7713	2.0848	202.807	88.9513	2.76822	202.807	123.517	3.5681	202.807	144.819	7.06602	202.807	169.335	2.34658		202.807	77.9935	3.31009	202.807	103.052	6.93351	202.807	118.751	3.71319	202.807	133.287	10.6901	202.807	137.242	4.54088
206.747	75.4645	1.9229	206.747	90.3753	3.62594	206.747	129.677	3.62946	206.747	148.626	6.10363	206.747	175.222	3.27456		206.747	78.1871	3.19457	206.747	104.297	7.43037	206.747	120.757	3.47249	206.747	134.14	9.13288	206.747	140.142	5.61579
210.612	76.8022	2.35682	210.612	93.8066	3.67252	210.612	132.657	3.03813	210.612	150.348	5.34333	210.612	175.153	3.47547		210.612	79.3615	2.7197	210.612	104.699	7.54866	210.612	122.788	3.30554	210.612	137.513	8.49323	210.612	135.212	6.31138
214.408	78.1809	2.14158	214.408	95.4443	3.05677	214.408	135.745	3.53241	214.408	148.469	5.60128	214.408	173.028	3.50241		214.408	79.7883	2.8111	214.408	105.679	7.0776	214.408	124.883	3.85083	214.408	138.917	8.65595	214.408	135.844	6.03308
218.137	79.5655	2.19802	218.137	99.2764	4.15425	218.137	141.422	3.24865	218.137	149.547	5.10228	218.137	174.839	2.21597		218.137	80.5863	3.2955	218.137	107.532	7.42956	218.137	126.558	3.29876	218.137	141.213	8.73461	218.137	138.301	5.34797
221.804	80.1359	2.32734	221.804	101.967	4.3006	221.804	146.515	2.98234	221.804	154.097	5.13425	221.804	177.429	1.86548		221.804	81.8683	3.19609	221.804	109.064	7.77555	221.804	129.825	2.36687	221.804	140.741	7.73628	221.804	137.525	4.96299
225.412	81.3426	2.22855	225.412	102.977	4.31094	225.412	152.968	3.3598	225.412	156.687	4.90943	225.412	177.863	1.93014		225.412	82.9466	3.05897	225.412	110.448	7.42537	225.412	129.432	2.9038	225.412	143.53	8.56976	225.412	137.922	4.88721
228.962	81.3628	2.52897	228.962	106.219	4.37901	228.962	159.073	3.06498	228.962	159.901	4.81074	228.962	178.894	2.50958		228.962	83.3198	3.14002	228.962	110.504	7.63257	228.962	130.489	2.88162	228.962	142.926	7.36748	228.962	137.621	5.70383
232.458	84.312	4.22349	232.458	109.299	4.35066	232.458	162.043	3.89771	232.458	160.335	4.20582	232.458	180.154	3.5741		232.458	84.1275	3.35249	232.458	112.931	8.04731	232.458	133.79	3.63717	232.458	144.134	6.97635	232.458	135.153	5.77952
235.903	87.4672	4.22928	235.903	111.577	4.10097	235.903	167.367	4.2299	235.903	160.088	4.15613	235.903	177.891	3.04149		235.903	84.2715	3.20829	235.903	116.018	8.70106	235.903	133.253	4.85939	235.903	146.687	7.32604	235.903	134.357	5.57028
239.297	88.3452	4.16215	239.297	114.255	3.88879	239.297	172.745	3.26626	239.297	163.115	3.32233	239.297	178.9	1.52604		239.297	85.6389	3.39664	239.297	116.582	8.39888	239.297	136.053	3.85166	239.297	148.274	7.21319	239.297	133.207	5.18541
242.645	88.7174	4.31185	242.645	116.523	3.82241	242.645	179.203	3.20719	242.645	167.513	2.36668	242.645	180.534	1.6123		242.645	87.3879	3.73745	242.645	118.982	7.73229	242.645	136.939	3.4181	242.645	146.858	6.80449	242.645	133.946	5.11663
245.947	89.2729	4.14468	245.947	119.866	5.27358	245.947	179.883	3.8294	245.947	167.874	3.50944	245.947	181.178	2.04163		245.947	88.6425	3.81698	245.947	119.963	7.36164	245.947	136.81	3.4896	245.947	145.598	6.18124	245.947	132.796	4.9318
249.205	90.7883	3.61171	249.205	121.404	5.97317	249.205	181.138	4.46833	249.205	167.12	3.52091	249.205	179.215	2.34841		249.205	88.7227	3.68582	249.205	120.647	7.15691	249.205	135.219	2.33183	249.205	144.955	6.52256	249.205	131.473	4.92245
252.42	91.9612	4.44065	252.42	122.891	6.2575	252.42	183.049	3.16421	252.42	168.818	3.15696	252.42	176.914	2.75736		252.42	88.5858	3.64137	252.42	121.716	6.9956	252.42	135.976	2.67109	252.42	145.831	7.47765	252.42	128.611	3.87481
255.596	92.6738	4.10764	255.596	123.926	5.10214	255.596	187.009	2.55798	255.596	165.258	4.02544	255.596	177.603	3.51848		255.596	89.8853	3.47041	255.596	124.08	7.25607	255.596	139.749	3.86738	255.596	144.987	7.80269	255.596	128.576	4.83814
258.732	93.0473	3.71814	258.732	124.826	5.03576	258.732	191.364	3.491	258.732	166.582	4.73923	258.732	178.317	5.17082		258.732	91.0026	2.86685	258.732	125.205	6.88497	258.732	138.174	4.56562	258.732	145.672	7.26287	258.732	126.087	5.01825
261.831	92.8701	3.70096	261.831	125.772	5.64468	261.831	193.704	4.01979	261.831	166.75	4.26719	261.831	176.539	4.59742		261.831	91.2469	2.53914	261.831	126.829	6.32055	261.831	138.445	4.80962	261.831	144.926	7.37116	261.831	123.312	4.48345
264.894	93.1041	2.57741	264.894	126.568	6.66419	264.894	193.51	4.51998	264.894	166.359	4.15311	264.894	171.447	3.73099		264.894	91.4182	2.88264	264.894	127.127	6.3858	264.894	138.612	3.98274	264.894	143.508	6.47815	264.894	124.111	5.12893
267.922	94.7761	2.72378	267.922	126.493	7.04761	267.922	194.854	3.8501	267.922	165.244	3.58061	267.922	169.76	4.20728		267.922	92.985	2.72782	267.922	128.311	6.59475	267.922	138.967	5.24345	267.922	143.088	7.06263	267.922	124.314	5.24092
270.915	95.4534	3.33523	270.915	127.08	6.86067	270.915	196.158	3.63225	270.915	164.224	5.26493	270.915	170.401	5.42337		270.915	94.0846	3.12313	270.915	129.907	6.89161	270.915	138.641	5.63289	270.915	142.986	7.26892	270.915	120.304	5.19989
273.877	95.3612	3.2281	273.877	126.703	7.43982	273.877	196.854	3.96466	273.877	162.912	5.35714	273.877	169.118	6.33569		273.877	95.8606	3.26857	273.877	129.349	7.03595	273.877	137.444	5.48785	273.877	141.693	7.2497	273.877	120.149	5.13007
276.806	96.6133	3.34354	276.806	126.689	8.28215	276.806	198.661	4.46189	276.806	162.213	6.0957	276.806	161.835	6.47658		276.806	96.7321	3.26734	276.806	129.483	7.27478	276.806	138.323	5.72804	276.806	139.007	6.69348	276.806	119.129	3.85236
279.705	97.1659	3.04001	279.705	125.01	8.03193	279.705	197.705	4.5477	279.705	158.566	6.31205	279.705	156.501	6.81179		279.705	95.1424	2.65301	279.705	129.373	7.37536	279.705	137.54	5.83438	279.705	137.387	6.49115	279.705	114.64	4.42338
282.574	97.2552	3.16382	282.574	122.901	8.78637	282.574	197.891	3.95345	282.574	154.318	5.21604	282.574	152.741	6.83619		282.574	95.8127	2.80076	282.574	131.096	6.67557	282.574	136.992	5.41511	282.574	137.308	7.35077	282.574	113.958	4.55559
285.414	97.2006	3.80578	285.414	118.186	8.12953	285.414	200.092	3.77034	285.414	152.547	4.83536	285.414	149.556	6.79478		285.414	96.3867	2.87354	285.414	131.329	6.52226	285.414	134.643	5.82825	285.414	133.071	7.03107	285.414	112.738	4.32179
288.226	97.5262	3.32308	288.226	116.403	9.13074	288.226	198.865	3.43953	288.226	149.649	5.80128	288.226	146.346	6.70144		288.226	96.4328	2.62748	288.226	130.949	6.49504	288.226	134.34	5.39211	288.226	128.394	5.74898	288.226	111.338	4.13254
291.011	98.0553	2.88817	291.011	116.685	9.1244	291.011	197.299	3.30729	291.011	145.95	7.57325	291.011	139.721	6.52718		291.011	96.2369	2.44218	291.011	132.036	6.22224	291.011	133.948	5.00435	291.011	125.483	5.52436	291.011	109.041	4.66667
293.77	97.2447	3.02233	293.77	115.894	9.30954	293.77	194.742	4.55003	293.77	141.61	7.29615	293.77	134.735	6.95068		293.77	95.3275	2.04837	293.77	131.618	6.20873	293.77	133.291	5.89235	293.77	124.37	5.76416	293.77	108.038	5.66799
296.503	96.74	2.78964	296.503	113.396	9.26355	296.503	193.941	5.79039	296.503	137.161	6.35013	296.503	131.358	6.30912		296.503	95.8471	2.3143	296.503	131.937	6.17627	296.503	132.567	6.68999	296.503	120.916	5.88951	296.503	105.926	5.05526
299.21	97.4753	3.19963	299.21	110.174	8.73174	299.21	193.59	6.23157	299.21	134.373	5.69591	299.21	126.782	5.55321		299.21	95.6887	2.0325	299.21	132.866	6.40683	299.21	130.795	5.86039	299.21	119.055	5.00233	299.21	105.644	4.09336
301.894	96.9484	3.05797	301.894	107.254	7.95223	301.894	190.202	6.60113	301.894	128.731	5.48571	301.894	119.635	5.24509		301.894	95.7129	2.05378	301.894	131.786	6.18701	301.894	129.233	5.81906	301.894	116.83	4.77734	301.894	104.973	3.10162
304.554	96.3019	3.04243	304.554	106.367	8.50042	304.554	184.924	5.73487	304.554	125.2	5.95428	304.554	114.583	4.95782		304.554	95.6203	1.85539	304.554	130.02	6.73989	304.554	128.508	5.79132	304.554	114.04	4.82199	304.554	102.237	2.9119
307.191	98.0566	3.15858	307.191	104.622	8.38372	307.191	177.529	6.38837	307.191	121.611	5.40333	307.191	111.556	3.95584		307.191	96.7081	1.92397	307.191	125.315	6.42041	307.191	126.466	5.61447	307.191	111.263	5.07346	307.191	100.132	3.26195
309.806	99.3682	3.8238	309.806	103.131	9.05603	309.806	171.61	6.45811	309.806	117.498	5.02429	309.806	107.685	2.90917		309.806	98.8392	2.18537	309.806	124.855	5.68346	309.806	122.558	5.54164	309.806	110.417	5.67549	309.806	100.879	3.22506
312.398	100.026	3.68032	312.398	102.216	9.10676	312.398	167.121	6.18872	312.398	113.775	4.63239	312.398	105.125	3.01805		312.398	97.7282	2.42778	312.398	122.639	6.0865	312.398	119.885	5.38277	312.398	108.833	5.45087	312.398	99.91	2.26075
314.97	97.7603	3.60529	314.97	99.779	8.43214	314.97	159.261	6.93008	314.97	110.054	4.75327	314.97	102.77	3.12094		314.97	97.395	2.89698	314.97	121.436	5.97679	314.97	117.904	4.45383	314.97	105.881	5.6244	314.97	100.284	2.47268

## Sheet: c
Figure 5c
WT 20h			WT 30h			L1/2KO 20h			L1/2KO 30h
Distance	Mean	Error	Distance	Mean	Error	Distance	Mean	Error	Distance	Mean	Error
0	229.441	13.9243	0	430.868	25.1471	0	390.441	4.63599	0	470.502	75.9146
48.482	231.95	18.4891	48.482	445.965	31.1972	48.482	372.069	8.91673	48.482	478.424	94.2711
63.183	220.226	17.2499	63.183	440.429	29.3654	63.183	388.248	1.15197	63.183	475.9	78.9527
74.9467	217.871	16.1322	74.9467	447.223	28.3879	74.9467	401.501	3.31395	74.9467	468.239	61.5237
85.0683	219.141	12.7194	85.0683	466.897	42.1877	85.0683	407.046	2.80166	85.0683	487.504	75.1453
94.0949	217.999	13.6196	94.0949	510.434	53.0936	94.0949	403.506	1.45443	94.0949	488.121	92.2678
102.322	215.343	15.3411	102.322	490.66	49.105	102.322	417.693	2.13407	102.322	481.698	72.7338
109.932	225.413	13.5164	109.932	494.648	45.5379	109.932	392.009	3.46098	109.932	497.429	80.0272
117.046	237.387	16.3697	117.046	491.943	46.6047	117.046	411.406	5.46334	117.046	529.163	98.2474
123.75	238.512	18.3371	123.75	487.19	42.6638	123.75	434.474	10.1563	123.75	533.483	82.5164
130.109	232.739	17.3947	130.109	495.811	39.2822	130.109	451.998	3.99849	130.109	537.763	79.3086
136.17	240.476	18.499	136.17	513.113	37.1333	136.17	466.308	2.10018	136.17	531.931	73.8417
141.972	239.767	18.6018	141.972	514.516	37.2378	141.972	457.709	0.675895	141.972	549.44	76.9382
147.546	243.286	18.9642	147.546	509.481	36.7356	147.546	469.102	7.23205	147.546	552.665	74.3189
152.916	242.368	18.6949	152.916	511.46	36.6184	152.916	473.539	5.36107	152.916	567.998	75.2425
158.104	236.222	18.3739	158.104	516.366	29.7412	158.104	502.942	1.21579	158.104	563.813	63.74
163.127	231.468	17.7528	163.127	521.219	33.9341	163.127	517.045	6.78864	163.127	566.402	60.1306
168	238.224	19.4488	168	526.591	36.9839	168	526.924	0.45506	168	582.467	60.9494
172.735	239.361	21.0129	172.735	541.456	32.4153	172.735	532.795	0.910217	172.735	570.135	50.5933
177.344	242.655	20.6139	177.344	565.452	39.5667	177.344	535.97	2.06343	177.344	587.949	55.0053
181.836	257.45	20.399	181.836	585.511	41.0246	181.836	551.819	19.8899	181.836	609.495	55.1488
186.219	256.927	17.4975	186.219	609.832	35.701	186.219	565.999	6.13072	186.219	613.643	54.1262
190.502	266.169	18.0033	190.502	629.853	42.5557	190.502	582.837	9.44385	190.502	622.639	55.0661
194.69	281.899	19.5252	194.69	649.014	47.0838	194.69	598.921	7.18924	194.69	636.82	50.2255
198.79	288.411	20.1756	198.79	669.676	50.4519	198.79	597.258	17.7366	198.79	655.225	46.5342
202.807	295.896	19.1104	202.807	690.915	44.3937	202.807	602.712	12.7789	202.807	662.105	47.5614
206.747	302.267	19.6916	206.747	711.06	50.3012	206.747	630.006	23.9423	206.747	690.728	41.5567
210.612	320.92	22.8274	210.612	729.629	46.3508	210.612	654.321	28.043	210.612	709.34	47.7379
214.408	331.416	19.8365	214.408	780.85	45.3858	214.408	672.584	24.3245	214.408	703.427	39.7293
218.137	340.109	20.4266	218.137	779.382	51.1875	218.137	682.529	32.6708	218.137	732.122	39.3458
221.804	351.137	26.2396	221.804	819.063	57.6267	221.804	682.583	21.2081	221.804	727.999	34.0816
225.412	368.321	27.0907	225.412	832.572	46.246	225.412	720.879	29.8869	225.412	743.246	36.4442
228.962	367.818	22.5117	228.962	866.999	46.8858	228.962	708.432	31.659	228.962	749.097	31.3286
232.458	378.372	21.8163	232.458	874.829	43.7116	232.458	723.847	30.9109	232.458	753.317	37.7516
235.903	390.357	20.8734	235.903	892.453	48.59	235.903	730.942	26.5104	235.903	769.755	34.3071
239.297	406.617	17.0636	239.297	934.892	50.5675	239.297	709.26	16.8575	239.297	774.398	21.8932
242.645	410.949	17.2765	242.645	946.963	48.5582	242.645	715.398	27.2278	242.645	771.477	28.0104
245.947	421.972	14.673	245.947	967.509	57.6317	245.947	713.419	44.9758	245.947	771.893	31.7324
249.205	438.367	14.7561	249.205	995.479	65.9363	249.205	718.12	39.2861	249.205	776.106	28.1866
252.42	451.5	16.3926	252.42	1002.07	55.6072	252.42	713.311	37.0077	252.42	776.804	18.1166
255.596	444.684	15.954	255.596	984.448	44.0181	255.596	718.686	49.7338	255.596	772.283	20.283
258.732	460.968	12.2992	258.732	997.917	55.3328	258.732	697.51	54.9971	258.732	771.694	23.9731
261.831	470.315	10.923	261.831	1009.79	52.4545	261.831	673.083	56.8597	261.831	757.096	22.0662
264.894	471.685	9.21645	264.894	1015.95	54.1619	264.894	673.346	60.6598	264.894	759.277	27.3769
267.922	480.53	12.246	267.922	1017.37	60.29	267.922	652.81	58.0315	267.922	749.072	26.1842
270.915	498.84	15.3844	270.915	1009.4	58.975	270.915	648.582	62.1382	270.915	747.854	28.8398
273.877	508.115	16.0841	273.877	1003.77	62.2842	273.877	608.595	50.9037	273.877	718.046	23.7762
276.806	518.11	18.6519	276.806	1018.51	65.1412	276.806	601.783	49.124	276.806	697.526	32.996
279.705	525.276	20.8852	279.705	1015.35	67.5484	279.705	574.201	51.8014	279.705	686.509	36.3178
282.574	537.245	22.8803	282.574	1006.33	63.5762	282.574	578.596	54.6514	282.574	676.96	45.5237
285.414	543.094	22.6373	285.414	984.872	47.0376	285.414	524.983	64.7934	285.414	681.4	51.9882
288.226	547.331	21.0931	288.226	972.936	51.9785	288.226	531.456	57.5035	288.226	655.762	52.7221
291.011	539.268	22.5086	291.011	946.018	53.4912	291.011	510.89	51.0427	291.011	635.152	54.1261
293.77	541.826	22.7639	293.77	934.174	55.1578	293.77	500.472	43.4032	293.77	605.515	57.2217
296.503	564.978	25.3514	296.503	907.223	51.739	296.503	483.433	54.8505	296.503	598.066	50.6652
299.21	564.941	20.7486	299.21	894.336	56.1371	299.21	475.203	42.8982	299.21	573.067	57.972
301.894	558.189	19.9872	301.894	872.205	51.5866	301.894	458.439	39.6372	301.894	550.411	50.9577
304.554	549.605	19.7726	304.554	858.508	49.4523	304.554	475.967	39.0518	304.554	528.429	59.6448
307.191	545.742	23.3511	307.191	818.843	42.3212	307.191	439.526	31.6595	307.191	507.713	59.2951
309.806	547.5	25.9283	309.806	797.528	47.5901	309.806	426.416	23.9361	309.806	493.457	62.7709
312.398	551.763	24.2316	312.398	771.249	44.4902	312.398	408.548	22.9922	312.398	488.336	59.5585
314.97	555.252	29.9572	314.97	744.487	35.8451	314.97	396.734	38.1689	314.97	467.139	50.6444

## Sheet: d
Figure. 5d
HAND1
WT			L1/2KO
Distance	Mean	Error	Distance	Mean	Error
0	265.632	26.3296	0	256.438	29.0624
48.528	281.519	32.724	48.528	256.783	33.3323
63.2429	326.693	42.0729	63.2429	310.002	45.3834
75.0177	305.323	46.1815	75.0177	268.266	20.0472
85.149	281.288	33.8598	85.149	265.589	32.2608
94.1841	266.628	39.0768	94.1841	267.518	43.3186
102.419	253.472	16.0455	102.419	257.134	23.6493
110.036	324.164	37.4178	110.036	245.615	14.1265
117.157	311.349	29.1821	117.157	293.623	42.0471
123.868	292.172	30.297	123.868	305.297	41.2532
130.232	269.731	12.0036	130.232	282.561	24.8344
136.299	330.173	34.5952	136.299	274.02	18.2402
142.107	364.293	71.4068	142.107	280.635	22.6424
147.686	361.516	65.5105	147.686	261.808	16.9588
153.061	351.896	51.144	153.061	257.646	14.3472
158.254	341.85	35.0005	158.254	284.248	22.217
163.282	309.34	13.3005	163.282	306.887	32.3689
168.159	304.903	15.3613	168.159	314.923	35.1294
172.899	313.957	25.372	172.899	300.335	25.0156
177.512	342.567	56.0937	177.512	302.87	22.5312
182.008	360.105	54.4514	182.008	292.101	9.73054
186.396	329.538	24.713	186.396	306.308	16.3274
190.683	328.296	35.2064	190.683	331.802	9.22285
194.875	365.233	52.0071	194.875	321.084	14.4029
198.979	365.065	50.4956	198.979	311.321	26.3137
203	349.266	41.8834	203	312.031	18.4803
206.943	326.655	22.6587	206.943	337.465	21.8252
210.812	326.675	18.8621	210.812	375.407	31.2492
214.611	346.926	29.9131	214.611	404.262	40.8407
218.344	398.232	60.5943	218.344	403.244	37.4397
222.015	430.308	75.3372	222.015	404.248	26.878
225.625	404.04	50.5108	225.625	399.971	28.9174
229.179	367.503	32.3345	229.179	409.601	23.8558
232.679	383.776	34.4197	232.679	425.929	17.5169
236.126	415.396	38.6693	236.126	430.722	21.3149
239.524	430.709	44.7113	239.524	451.325	24.4224
242.875	466.82	66.3256	242.875	485.95	35.4734
246.18	512.132	85.8355	246.18	514.36	36.3409
249.441	577.113	69.3232	249.441	583.631	56.374
252.66	631.672	63.529	252.66	626.066	64.4966
255.838	656.639	60.481	255.838	628.426	63.8358
258.978	707.663	60.6902	258.978	644.204	63.9267
262.08	779.75	77.8916	262.08	660.611	55.4184
265.145	867.789	72.1401	265.145	711.115	54.0944
268.176	968.314	76.4277	268.176	726.938	42.5769
271.172	1011.72	69.9192	271.172	724.972	27.8634
274.136	1030.27	76.2297	274.136	784.834	28.5531
277.069	1101.01	88.9365	277.069	875.734	33.2784
279.97	1264.8	97.2547	279.97	937.246	36.2383
282.842	1334.33	101.748	282.842	1014.54	44.006
285.685	1352.29	99.8315	285.685	1044.38	51.9887
288.499	1422.83	104.497	288.499	1092.26	55.4808
291.287	1537.46	119.618	291.287	1203.72	71.2886
294.048	1643.92	129.762	294.048	1312.49	72.8579
296.784	1709.1	135.597	296.784	1422.5	72.5351
299.494	1746.33	129.734	299.494	1523.11	91.3584
302.181	1810.87	119.23	302.181	1594.65	99.7782
304.843	1902.86	112.335	304.843	1685.88	88.7605
307.483	2005.51	104.051	307.483	1781.98	105.208
310.1	2120.58	102.515	310.1	1922.66	120.398
312.695	2285.55	92.856	312.695	2035.7	102.705
315.268	2489.02	127.145	315.268	2189.78	103.525
pSmad1/5/8
WT			L1/2KO
Distance	Mean	Error	Distance	Mean	Error
0	108.714	4.30149	0	67.9312	1.47457
48.528	108.527	2.98603	48.528	69.2488	1.63137
63.2429	107.614	3.45747	63.2429	71.1346	2.29449
75.0177	104.708	3.33344	75.0177	73.0299	4.36182
85.149	106.611	2.77188	85.149	75.5591	5.81246
94.1841	109.537	2.92363	94.1841	77.889	5.60429
102.419	110.279	4.20538	102.419	83.1359	6.21008
110.036	108.614	2.86759	110.036	82.2539	7.06453
117.157	110.527	2.81332	117.157	86.7318	7.10207
123.868	113.479	4.60485	123.868	85.8978	6.11313
130.232	110.741	1.76303	130.232	89.103	6.73421
136.299	115.136	1.79628	136.299	92.1907	7.04153
142.107	115.922	3.41553	142.107	94.5314	5.96873
147.686	116.699	3.65286	147.686	99.3912	7.28688
153.061	117.027	2.38244	153.061	103.435	6.36589
158.254	114.977	2.8037	158.254	111.558	6.529
163.282	115.602	3.00904	163.282	116.129	7.61521
168.159	118.31	2.04977	168.159	124.753	8.64165
172.899	118.503	1.69824	172.899	132.988	7.67263
177.512	116.425	2.94561	177.512	140.606	8.72329
182.008	118.811	3.35221	182.008	148.659	9.61005
186.396	122.761	5.05063	186.396	154.739	8.49285
190.683	123.197	1.81363	190.683	161.591	10.4212
194.875	126.945	0.846016	194.875	169.546	10.5819
198.979	130.657	3.3626	198.979	179.887	10.5743
203	129.992	2.23659	203	186.719	9.71556
206.943	132.692	2.44163	206.943	198.892	8.94631
210.812	136.494	3.41661	210.812	209.303	9.05533
214.611	140.354	2.83667	214.611	214.348	7.29011
218.344	147.146	3.48652	218.344	224.784	7.04059
222.015	148.951	2.59758	222.015	231.547	5.15178
225.625	154.9	3.51622	225.625	236.367	3.18098
229.179	163.664	3.995	229.179	241.945	5.55235
232.679	169.454	3.47808	232.679	247.924	5.07469
236.126	174.499	3.15714	236.126	254.531	3.30235
239.524	176.995	3.92306	239.524	258.285	4.49376
242.875	186.702	3.20766	242.875	264.967	4.53202
246.18	194.127	3.9586	246.18	268.544	6.20623
249.441	203.715	6.39535	249.441	270.011	8.27071
252.66	211.691	6.11757	252.66	272.325	6.13237
255.838	212.661	5.04146	255.838	278.351	6.28144
258.978	216.879	4.43854	258.978	283.459	6.82127
262.08	225.078	4.24502	262.08	279.34	6.01518
265.145	232.632	4.18074	265.145	281.795	6.87367
268.176	235.537	5.16197	268.176	287.648	7.26703
271.172	234.765	5.99181	271.172	290.206	8.85726
274.136	235.694	7.00221	274.136	288.661	7.6149
277.069	239.375	6.68817	277.069	284.534	8.39602
279.97	243.353	7.88115	279.97	285.754	9.62672
282.842	244.502	7.67857	282.842	287.261	9.33253
285.685	245.127	7.67094	285.685	285.732	9.16609
288.499	248.294	9.72298	288.499	283.655	9.87581
291.287	247.366	9.17095	291.287	287.689	9.06288
294.048	246.97	8.25699	294.048	292.725	10.6518
296.784	248.946	8.44987	296.784	291.402	10.5845
299.494	253.213	9.16211	299.494	285.988	10.4012
302.181	258.161	8.02517	302.181	281.416	12.0824
304.843	256.737	7.61088	304.843	280.482	12.634
307.483	256.112	8.11672	307.483	273.448	8.90044
310.1	254.26	8.72329	310.1	269.298	6.03896
312.695	253.883	8.17065	312.695	269.026	7.13182
315.268	256.624	6.48077	315.268	266.635	9.27624
