# Supplementary material for: Nodal is a short-range morphogen with activity that spreads through a relay mechanism in human gastruloids
Source: Nat Commun. 2022 Jan 25;13:497. doi: 10.1038/s41467-022-28149-3 (PMC8789905; doi:10.1038/s41467-022-28149-3)
Supplement: Supplementary file 8 — Source Data [file 41467_2022_28149_MOESM8_ESM.zip › SourceData_all/SupplementaryFigures.xlsx]

## Sheet: Supplementary Figure1
Supplementary Figure1 c
DAPI							Nanog							Oct3/4							SOX2
ESI-WT		cNodal(homo)		ESI-LeftyDKO			ESI-WT		cNodal(homo)		ESI-LeftyDKO			ESI-WT		cNodal(homo)		ESI-LeftyDKO			ESI-WT		cNodal(homo)		ESI-LeftyDKO
Intensity	Frequency	Intensity	Frequency	Intensity	Frequency		Intensity	Frequency	Intensity	Frequency	Intensity	Frequency		Intensity	Frequency	Intensity	Frequency	Intensity	Frequency		Intensity	Frequency	Intensity	Frequency	Intensity	Frequency
277.56	0.0057732	277.56	0.00119048	277.56	0.000489237		182.078	0.00251151	182.078	0	182.078	0		306.78	0.0025	306.78	0	306.78	0		140.015	0.00125786	140.015	0.00414446	140.015	0.000488759
288.82	0.0057732	288.82	0.00119048	288.82	0.000489237		200.05	0.00251151	200.05	0	200.05	0		331.512	0.0025	331.512	0	331.512	0		158.907	0.00125786	158.907	0.00414446	158.907	0.000488759
288.82	0.0181443	288.82	0	288.82	0.000978474		200.05	0.00502302	200.05	0.00590319	200.05	0		331.512	0.005	331.512	0.00235294	331.512	0		158.907	0.00209644	158.907	0.0053286	158.907	0.00244379
300.08	0.0181443	300.08	0	300.08	0.000978474		218.022	0.00502302	218.022	0.00590319	218.022	0		356.244	0.005	356.244	0.00235294	356.244	0		177.799	0.00209644	177.799	0.0053286	177.799	0.00244379
300.08	0.025567	300.08	0.00178571	300.08	0.000489237		218.022	0.00502302	218.022	0.00354191	218.022	0.00195886		356.244	0.0116667	356.244	0.00352941	356.244	0.000488998		177.799	0.00712788	177.799	0.00473653	177.799	0.00293255
311.341	0.025567	311.341	0.00178571	311.341	0.000489237		235.993	0.00502302	235.993	0.00354191	235.993	0.00195886		380.975	0.0116667	380.975	0.00352941	380.975	0.000488998		196.692	0.00712788	196.692	0.00473653	196.692	0.00293255
311.341	0.0461856	311.341	0.000595238	311.341	0		235.993	0.00376727	235.993	0.00236128	235.993	0.00146915		380.975	0.00583333	380.975	0.00352941	380.975	0.000488998		196.692	0.00587002	196.692	0.00236827	196.692	0.00146628
322.601	0.0461856	322.601	0.000595238	322.601	0		253.965	0.00376727	253.965	0.00236128	253.965	0.00146915		405.707	0.00583333	405.707	0.00352941	405.707	0.000488998		215.584	0.00587002	215.584	0.00236827	215.584	0.00146628
322.601	0.0630928	322.601	0.00238095	322.601	0		253.965	0.00544161	253.965	0.000590319	253.965	0		405.707	0.0075	405.707	0.00529412	405.707	0.00146699		215.584	0.00587002	215.584	0.0017762	215.584	0.000488759
333.861	0.0630928	333.861	0.00238095	333.861	0		271.937	0.00544161	271.937	0.000590319	271.937	0		430.439	0.0075	430.439	0.00529412	430.439	0.00146699		234.476	0.00587002	234.476	0.0017762	234.476	0.000488759
333.861	0.0696907	333.861	0.00119048	333.861	0.000489237		271.937	0.0138133	271.937	0.000590319	271.937	0.000979432		430.439	0.00666667	430.439	0.00823529	430.439	0.00391198		234.476	0.00251572	234.476	0.00118413	234.476	0
345.122	0.0696907	345.122	0.00119048	345.122	0.000489237		289.908	0.0138133	289.908	0.000590319	289.908	0.000979432		455.17	0.00666667	455.17	0.00823529	455.17	0.00391198		253.368	0.00251572	253.368	0.00118413	253.368	0
345.122	0.0668041	345.122	0.000595238	345.122	0.000489237		289.908	0.029301	289.908	0.00177096	289.908	0		455.17	0.005	455.17	0.00294118	455.17	0.00391198		253.368	0.00125786	253.368	0	253.368	0
356.382	0.0668041	356.382	0.000595238	356.382	0.000489237		307.88	0.029301	307.88	0.00177096	307.88	0		479.902	0.005	479.902	0.00294118	479.902	0.00391198		272.26	0.00125786	272.26	0	272.26	0
356.382	0.0721649	356.382	0.000595238	356.382	0.0053816		307.88	0.0468815	307.88	0.00118064	307.88	0		479.902	0.005	479.902	0.00470588	479.902	0.00342298		272.26	0.000838574	272.26	0	272.26	0
367.642	0.0721649	367.642	0.000595238	367.642	0.0053816		325.852	0.0468815	325.852	0.00118064	325.852	0		504.634	0.005	504.634	0.00470588	504.634	0.00342298		291.152	0.000838574	291.152	0	291.152	0
367.642	0.0602062	367.642	0.0047619	367.642	0.0053816		325.852	0.0523231	325.852	0	325.852	0		504.634	0.000416667	504.634	0.00235294	504.634	0.00244499		291.152	0.000838574	291.152	0.000592066	291.152	0.000977517
378.903	0.0602062	378.903	0.0047619	378.903	0.0053816		343.823	0.0523231	343.823	0	343.823	0		529.365	0.000416667	529.365	0.00235294	529.365	0.00244499		310.044	0.000838574	310.044	0.000592066	310.044	0.000977517
378.903	0.0618557	378.903	0.00714286	378.903	0.0122309		343.823	0.0581833	343.823	0	343.823	0.000979432		529.365	0.00166667	529.365	0.00235294	529.365	0.00391198		310.044	0	310.044	0	310.044	0
390.163	0.0618557	390.163	0.00714286	390.163	0.0122309		361.795	0.0581833	361.795	0	361.795	0.000979432		554.097	0.00166667	554.097	0.00235294	554.097	0.00391198		328.936	0	328.936	0	328.936	0
390.163	0.0540206	390.163	0.0113095	390.163	0.0127202		361.795	0.0523231	361.795	0.00118064	361.795	0.000979432		554.097	0.00458333	554.097	0.00176471	554.097	0.00244499		328.936	0.000838574	328.936	0	328.936	0
401.423	0.0540206	401.423	0.0113095	401.423	0.0127202		379.767	0.0523231	379.767	0.00118064	379.767	0.000979432		578.829	0.00458333	578.829	0.00176471	578.829	0.00244499		347.828	0.000838574	347.828	0	347.828	0
401.423	0.0552577	401.423	0.0220238	401.423	0.0181018		379.767	0.0531603	379.767	0.00236128	379.767	0.000979432		578.829	0.0075	578.829	0.00470588	578.829	0.00342298		347.828	0.00167715	347.828	0.00118413	347.828	0.00146628
412.684	0.0552577	412.684	0.0220238	412.684	0.0181018		397.739	0.0531603	397.739	0.00236128	397.739	0.000979432		603.56	0.0075	603.56	0.00470588	603.56	0.00342298		366.72	0.00167715	366.72	0.00118413	366.72	0.00146628
412.684	0.0556701	412.684	0.0255952	412.684	0.0166341		397.739	0.0439514	397.739	0.00472255	397.739	0		603.56	0.0108333	603.56	0.00705882	603.56	0.000977995		366.72	0.00419287	366.72	0	366.72	0.00195503
423.944	0.0556701	423.944	0.0255952	423.944	0.0166341		415.71	0.0439514	415.71	0.00472255	415.71	0		628.292	0.0108333	628.292	0.00705882	628.292	0.000977995		385.612	0.00419287	385.612	0	385.612	0.00195503
423.944	0.0548454	423.944	0.0220238	423.944	0.0244618		415.71	0.0255337	415.71	0.00236128	415.71	0.000979432		628.292	0.01125	628.292	0.0129412	628.292	0.00293399		385.612	0.00461216	385.612	0.00118413	385.612	0.00342131
435.204	0.0548454	435.204	0.0220238	435.204	0.0244618		433.682	0.0255337	433.682	0.00236128	433.682	0.000979432		653.024	0.01125	653.024	0.0129412	653.024	0.00293399		404.504	0.00461216	404.504	0.00118413	404.504	0.00342131
435.204	0.0556701	435.204	0.0172619	435.204	0.0278865		433.682	0.0267895	433.682	0.0100354	433.682	0.0029383		653.024	0.0129167	653.024	0.0205882	653.024	0.00440098		404.504	0.00377358	404.504	0.000592066	404.504	0.00635386
446.465	0.0556701	446.465	0.0172619	446.465	0.0278865		451.654	0.0267895	451.654	0.0100354	451.654	0.0029383		677.755	0.0129167	677.755	0.0205882	677.755	0.00440098		423.396	0.00377358	423.396	0.000592066	423.396	0.00635386
446.465	0.0437113	446.465	0.0357143	446.465	0.0318004		451.654	0.0209293	451.654	0.0153483	451.654	0.0029383		677.755	0.0208333	677.755	0.0229412	677.755	0.00635697		423.396	0.00293501	423.396	0.0053286	423.396	0.0112414
457.725	0.0437113	457.725	0.0357143	457.725	0.0318004		469.625	0.0209293	469.625	0.0153483	469.625	0.0029383		702.487	0.0208333	702.487	0.0229412	702.487	0.00635697		442.289	0.00293501	442.289	0.0053286	442.289	0.0112414
457.725	0.0362887	457.725	0.0291667	457.725	0.037182		469.625	0.0179992	469.625	0.0253837	469.625	0.0029383		702.487	0.0204167	702.487	0.0317647	702.487	0.0112469		442.289	0.0104822	442.289	0.00828893	442.289	0.0195503
468.985	0.0362887	468.985	0.0291667	468.985	0.037182		487.597	0.0179992	487.597	0.0253837	487.597	0.0029383		727.219	0.0204167	727.219	0.0317647	727.219	0.0112469		461.181	0.0104822	461.181	0.00828893	461.181	0.0195503
468.985	0.0350515	468.985	0.0363095	468.985	0.0332681		487.597	0.0188363	487.597	0.0247934	487.597	0.0117532		727.219	0.0279167	727.219	0.0305882	727.219	0.0171149		461.181	0.0100629	461.181	0.0071048	461.181	0.0244379
480.246	0.0350515	480.246	0.0363095	480.246	0.0332681		505.569	0.0188363	505.569	0.0247934	505.569	0.0117532		751.95	0.0279167	751.95	0.0305882	751.95	0.0171149		480.073	0.0100629	480.073	0.0071048	480.073	0.0244379
480.246	0.0268041	480.246	0.0315476	480.246	0.0391389		505.569	0.017162	505.569	0.042503	505.569	0.0122429		751.95	0.03875	751.95	0.0488235	751.95	0.0244499		480.073	0.0138365	480.073	0.00947306	480.073	0.0317693
491.506	0.0268041	491.506	0.0315476	491.506	0.0391389		523.54	0.017162	523.54	0.042503	523.54	0.0122429		776.682	0.03875	776.682	0.0488235	776.682	0.0244499		498.965	0.0138365	498.965	0.00947306	498.965	0.0317693
491.506	0.0156701	491.506	0.0392857	491.506	0.0357143		523.54	0.0205107	523.54	0.0454545	523.54	0.0235064		776.682	0.0341667	776.682	0.0447059	776.682	0.0200489		498.965	0.0171908	498.965	0.0165779	498.965	0.0342131
502.766	0.0156701	502.766	0.0392857	502.766	0.0357143		541.512	0.0205107	541.512	0.0454545	541.512	0.0235064		801.414	0.0341667	801.414	0.0447059	801.414	0.0200489		517.857	0.0171908	517.857	0.0165779	517.857	0.0342131
502.766	0.0156701	502.766	0.0279762	502.766	0.0337573		541.512	0.0146505	541.512	0.040732	541.512	0.032811		801.414	0.0425	801.414	0.0570588	801.414	0.0312958		517.857	0.0226415	517.857	0.0207223	517.857	0.0498534
514.027	0.0156701	514.027	0.0279762	514.027	0.0337573		559.484	0.0146505	559.484	0.040732	559.484	0.032811		826.145	0.0425	826.145	0.0570588	826.145	0.0312958		536.749	0.0226415	536.749	0.0207223	536.749	0.0498534
514.027	0.0107216	514.027	0.0309524	514.027	0.0450098		559.484	0.0159062	559.484	0.0478158	559.484	0.029383		826.145	0.04125	826.145	0.0641176	826.145	0.0425428		536.749	0.0318658	536.749	0.0242747	536.749	0.0522972
525.287	0.0107216	525.287	0.0309524	525.287	0.0450098		577.456	0.0159062	577.456	0.0478158	577.456	0.029383		850.877	0.04125	850.877	0.0641176	850.877	0.0425428		555.641	0.0318658	555.641	0.0242747	555.641	0.0522972
525.287	0.00742268	525.287	0.0321429	525.287	0.045499		577.456	0.0179992	577.456	0.0478158	577.456	0.0401567		850.877	0.0466667	850.877	0.0529412	850.877	0.0440098		555.641	0.0331237	555.641	0.0349319	555.641	0.072825
536.547	0.00742268	536.547	0.0321429	536.547	0.045499		595.427	0.0179992	595.427	0.0478158	595.427	0.0401567		875.609	0.0466667	875.609	0.0529412	875.609	0.0440098		574.533	0.0331237	574.533	0.0349319	574.533	0.072825
536.547	0.00659794	536.547	0.0357143	536.547	0.0401174		595.427	0.0205107	595.427	0.0584416	595.427	0.039667		875.609	0.0545833	875.609	0.06	875.609	0.0508557		574.533	0.0377358	574.533	0.0432208	574.533	0.0684262
547.808	0.00659794	547.808	0.0357143	547.808	0.0401174		613.399	0.0205107	613.399	0.0584416	613.399	0.039667		900.34	0.0545833	900.34	0.06	900.34	0.0508557		593.425	0.0377358	593.425	0.0432208	593.425	0.0684262
547.808	0.00659794	547.808	0.0267857	547.808	0.0396282		613.399	0.0200921	613.399	0.0708383	613.399	0.0656219		900.34	0.03875	900.34	0.0523529	900.34	0.0669927		593.425	0.0436059	593.425	0.0479574	593.425	0.0718475
559.068	0.00659794	559.068	0.0267857	559.068	0.0396282		631.371	0.0200921	631.371	0.0708383	631.371	0.0656219		925.072	0.03875	925.072	0.0523529	925.072	0.0669927		612.317	0.0436059	612.317	0.0479574	612.317	0.0718475
559.068	0.00206186	559.068	0.0238095	559.068	0.0430528		631.371	0.0234408	631.371	0.0513577	631.371	0.0646425		925.072	0.04875	925.072	0.0617647	925.072	0.0567237		612.317	0.0494759	612.317	0.0497336	612.317	0.0703812
570.328	0.00206186	570.328	0.0238095	570.328	0.0430528		649.342	0.0234408	649.342	0.0513577	649.342	0.0646425		949.804	0.04875	949.804	0.0617647	949.804	0.0567237		631.209	0.0494759	631.209	0.0497336	631.209	0.0703812
570.328	0.00412371	570.328	0.0291667	570.328	0.0401174		649.342	0.0255337	649.342	0.0560803	649.342	0.0592556		949.804	0.0454167	949.804	0.0447059	949.804	0.0557457		631.209	0.0603774	631.209	0.0479574	631.209	0.0674487
581.589	0.00412371	581.589	0.0291667	581.589	0.0401174		667.314	0.0255337	667.314	0.0560803	667.314	0.0592556		974.535	0.0454167	974.535	0.0447059	974.535	0.0557457		650.101	0.0603774	650.101	0.0479574	650.101	0.0674487
581.589	0.00206186	581.589	0.0339286	581.589	0.0357143		667.314	0.0284638	667.314	0.0590319	667.314	0.0607248		974.535	0.0458333	974.535	0.0488235	974.535	0.0596577		650.101	0.0532495	650.101	0.0556542	650.101	0.0694037
592.849	0.00206186	592.849	0.0339286	592.849	0.0357143		685.286	0.0284638	685.286	0.0590319	685.286	0.0607248		999.267	0.0458333	999.267	0.0488235	999.267	0.0596577		668.993	0.0532495	668.993	0.0556542	668.993	0.0694037
592.849	0.00247423	592.849	0.0321429	592.849	0.0386497		685.286	0.0267895	685.286	0.0649351	685.286	0.0714985		999.267	0.0375	999.267	0.0429412	999.267	0.0591687		668.993	0.0607966	668.993	0.0515098	668.993	0.0606061
604.109	0.00247423	604.109	0.0321429	604.109	0.0386497		703.257	0.0267895	703.257	0.0649351	703.257	0.0714985		1024	0.0375	1024	0.0429412	1024	0.0591687		687.885	0.0607966	687.885	0.0515098	687.885	0.0606061
604.109	0.00164948	604.109	0.0386905	604.109	0.0357143		703.257	0.0251151	703.257	0.0401417	703.257	0.0646425		1024	0.045	1024	0.0470588	1024	0.0533007		687.885	0.0578616	687.885	0.053878	687.885	0.0498534
615.37	0.00164948	615.37	0.0386905	615.37	0.0357143		721.229	0.0251151	721.229	0.0401417	721.229	0.0646425		1048.73	0.045	1048.73	0.0470588	1048.73	0.0533007		706.778	0.0578616	706.778	0.053878	706.778	0.0498534
615.37	0.000824742	615.37	0.0380952	615.37	0.035225		721.229	0.0267895	721.229	0.0436836	721.229	0.0553379		1048.73	0.0275	1048.73	0.0282353	1048.73	0.0498778		706.778	0.0498952	706.778	0.0556542	706.778	0.0434995
626.63	0.000824742	626.63	0.0380952	626.63	0.035225		739.201	0.0267895	739.201	0.0436836	739.201	0.0553379		1073.46	0.0275	1073.46	0.0282353	1073.46	0.0498778		725.67	0.0498952	725.67	0.0556542	725.67	0.0434995
626.63	0.00164948	626.63	0.0363095	626.63	0.0362035		739.201	0.0234408	739.201	0.0365998	739.201	0.0504407		1073.46	0.0333333	1073.46	0.0370588	1073.46	0.0508557		725.67	0.0515723	725.67	0.0562463	725.67	0.0386119
637.89	0.00164948	637.89	0.0363095	637.89	0.0362035		757.173	0.0234408	757.173	0.0365998	757.173	0.0504407		1098.19	0.0333333	1098.19	0.0370588	1098.19	0.0508557		744.562	0.0515723	744.562	0.0562463	744.562	0.0386119
637.89	0.000412371	637.89	0.0333333	637.89	0.0381605		757.173	0.0267895	757.173	0.0324675	757.173	0.0475024		1098.19	0.0304167	1098.19	0.0288235	1098.19	0.0430318		744.562	0.042348	744.562	0.0467732	744.562	0.0356794
649.151	0.000412371	649.151	0.0333333	649.151	0.0381605		775.144	0.0267895	775.144	0.0324675	775.144	0.0475024		1122.93	0.0304167	1122.93	0.0288235	1122.93	0.0430318		763.454	0.042348	763.454	0.0467732	763.454	0.0356794
649.151	0.000412371	649.151	0.0315476	649.151	0.0293542		775.144	0.0242779	775.144	0.0312869	775.144	0.0421156		1122.93	0.0366667	1122.93	0.0217647	1122.93	0.0479218		763.454	0.0402516	763.454	0.0485494	763.454	0.0278592
660.411	0.000412371	660.411	0.0315476	660.411	0.0293542		793.116	0.0242779	793.116	0.0312869	793.116	0.0421156		1147.66	0.0366667	1147.66	0.0217647	1147.66	0.0479218		782.346	0.0402516	782.346	0.0485494	782.346	0.0278592
660.411	0.00164948	660.411	0.0333333	660.411	0.0303327		793.116	0.0196735	793.116	0.0212515	793.116	0.0440744		1147.66	0.0245833	1147.66	0.0188235	1147.66	0.0386308		782.346	0.0410901	782.346	0.0414446	782.346	0.0175953
671.671	0.00164948	671.671	0.0333333	671.671	0.0303327		811.088	0.0196735	811.088	0.0212515	811.088	0.0440744		1172.39	0.0245833	1172.39	0.0188235	1172.39	0.0386308		801.238	0.0410901	801.238	0.0414446	801.238	0.0175953
671.671	0.00123711	671.671	0.0214286	671.671	0.0239726		811.088	0.0184177	811.088	0.0230224	811.088	0.0313418		1172.39	0.0220833	1172.39	0.0129412	1172.39	0.0332518		801.238	0.0352201	801.238	0.0384843	801.238	0.012219
682.932	0.00123711	682.932	0.0214286	682.932	0.0239726		829.059	0.0184177	829.059	0.0230224	829.059	0.0313418		1197.12	0.0220833	1197.12	0.0129412	1197.12	0.0332518		820.13	0.0352201	820.13	0.0384843	820.13	0.012219
682.932	0.0028866	682.932	0.0267857	682.932	0.0146771		829.059	0.0179992	829.059	0.0159386	829.059	0.0279138		1197.12	0.0279167	1197.12	0.0141176	1197.12	0.0200489		820.13	0.033543	820.13	0.035524	820.13	0.0166178
694.192	0.0028866	694.192	0.0267857	694.192	0.0146771		847.031	0.0179992	847.031	0.0159386	847.031	0.0279138		1221.85	0.0279167	1221.85	0.0141176	1221.85	0.0200489		839.022	0.033543	839.022	0.035524	839.022	0.0166178
694.192	0.00123711	694.192	0.0285714	694.192	0.0205479		847.031	0.017162	847.031	0.0165289	847.031	0.0190989		1221.85	0.0158333	1221.85	0.0117647	1221.85	0.0185819		839.022	0.0289308	839.022	0.0396684	839.022	0.00684262
705.452	0.00123711	705.452	0.0285714	705.452	0.0205479		865.003	0.017162	865.003	0.0165289	865.003	0.0190989		1246.58	0.0158333	1246.58	0.0117647	1246.58	0.0185819		857.914	0.0289308	857.914	0.0396684	857.914	0.00684262
705.452	0.00123711	705.452	0.025	705.452	0.0132094		865.003	0.0200921	865.003	0.0135773	865.003	0.0146915		1246.58	0.0191667	1246.58	0.01	1246.58	0.0171149		857.914	0.0209644	857.914	0.0254589	857.914	0.00439883
716.713	0.00123711	716.713	0.025	716.713	0.0132094		882.975	0.0200921	882.975	0.0135773	882.975	0.0146915		1271.32	0.0191667	1271.32	0.01	1271.32	0.0171149		876.806	0.0209644	876.806	0.0254589	876.806	0.00439883
716.713	0.000824742	716.713	0.0232143	716.713	0.0146771		882.975	0.0142319	882.975	0.0118064	882.975	0.0230167		1271.32	0.0183333	1271.32	0.00764706	1271.32	0.00929095		876.806	0.0209644	876.806	0.0242747	876.806	0.00439883
727.973	0.000824742	727.973	0.0232143	727.973	0.0146771		900.946	0.0142319	900.946	0.0118064	900.946	0.0230167		1296.05	0.0183333	1296.05	0.00764706	1296.05	0.00929095		895.698	0.0209644	895.698	0.0242747	895.698	0.00439883
727.973	0.00123711	727.973	0.0244048	727.973	0.0127202		900.946	0.00920887	900.946	0.00590319	900.946	0.0093046		1296.05	0.0075	1296.05	0.00411765	1296.05	0.0132029		895.698	0.0184486	895.698	0.0224985	895.698	0.00293255
739.233	0.00123711	739.233	0.0244048	739.233	0.0127202		918.918	0.00920887	918.918	0.00590319	918.918	0.0093046		1320.78	0.0075	1320.78	0.00411765	1320.78	0.0132029		914.59	0.0184486	914.59	0.0224985	914.59	0.00293255
739.233	0.000824742	739.233	0.0136905	739.233	0.00880626		918.918	0.00795312	918.918	0.00295159	918.918	0.013712		1320.78	0.01	1320.78	0.00352941	1320.78	0.00391198		914.59	0.0134172	914.59	0.0165779	914.59	0.00244379
750.494	0.000824742	750.494	0.0136905	750.494	0.00880626		936.89	0.00795312	936.89	0.00295159	936.89	0.013712		1345.51	0.01	1345.51	0.00352941	1345.51	0.00391198		933.482	0.0134172	933.482	0.0165779	933.482	0.00244379
750.494	0	750.494	0.0160714	750.494	0.00587084		936.89	0.0083717	936.89	0.00413223	936.89	0.00832517		1345.51	0.00541667	1345.51	0.00294118	1345.51	0.00342298		933.482	0.0113208	933.482	0.0142096	933.482	0.00342131
761.754	0	761.754	0.0160714	761.754	0.00587084		954.861	0.0083717	954.861	0.00413223	954.861	0.00832517		1370.24	0.00541667	1370.24	0.00294118	1370.24	0.00342298		952.375	0.0113208	952.375	0.0142096	952.375	0.00342131
761.754	0.00164948	761.754	0.0125	761.754	0.00342466		954.861	0.00879029	954.861	0.00413223	954.861	0.00391773		1370.24	0.00958333	1370.24	0.00117647	1370.24	0.00488998		952.375	0.0129979	952.375	0.0118413	952.375	0.00244379
773.014	0.00164948	773.014	0.0125	773.014	0.00342466		972.833	0.00879029	972.833	0.00413223	972.833	0.00391773		1394.97	0.00958333	1394.97	0.00117647	1394.97	0.00488998		971.267	0.0129979	971.267	0.0118413	971.267	0.00244379
773.014	0	773.014	0.0077381	773.014	0.00293542		972.833	0.00460444	972.833	0.00413223	972.833	0.00636631		1394.97	0.00625	1394.97	0.000588235	1394.97	0.00195599		971.267	0.0125786	971.267	0.0106572	971.267	0.00244379
784.275	0	784.275	0.0077381	784.275	0.00293542		990.805	0.00460444	990.805	0.00413223	990.805	0.00636631		1419.71	0.00625	1419.71	0.000588235	1419.71	0.00195599		990.159	0.0125786	990.159	0.0106572	990.159	0.00244379
784.275	0.000412371	784.275	0.00654762	784.275	0.00391389		990.805	0.00334868	990.805	0.00295159	990.805	0.00440744		1419.71	0.00875	1419.71	0.00176471	1419.71	0.00391198		990.159	0.00503145	990.159	0.00118413	990.159	0.000977517
795.535	0.000412371	795.535	0.00654762	795.535	0.00391389		1008.78	0.00334868	1008.78	0.00295159	1008.78	0.00440744		1444.44	0.00875	1444.44	0.00176471	1444.44	0.00391198		1009.05	0.00503145	1009.05	0.00118413	1009.05	0.000977517
795.535	0.00123711	795.535	0.00595238	795.535	0.00146771		1008.78	0.00251151	1008.78	0.00118064	1008.78	0.00342801		1444.44	0.00583333	1444.44	0.000588235	1444.44	0.00195599		1009.05	0.00628931	1009.05	0.00236827	1009.05	0.000977517
806.795	0.00123711	806.795	0.00595238	806.795	0.00146771		1026.75	0.00251151	1026.75	0.00118064	1026.75	0.00342801		1469.17	0.00583333	1469.17	0.000588235	1469.17	0.00195599		1027.94	0.00628931	1027.94	0.00236827	1027.94	0.000977517
806.795	0	806.795	0.0047619	806.795	0.00293542		1026.75	0.00460444	1026.75	0.000590319	1026.75	0.000489716		1469.17	0.00166667	1469.17	0.000588235	1469.17	0.00293399		1027.94	0.00461216	1027.94	0.0053286	1027.94	0.000488759
818.056	0	818.056	0.0047619	818.056	0.00293542		1044.72	0.00460444	1044.72	0.000590319	1044.72	0.000489716		1493.9	0.00166667	1493.9	0.000588235	1493.9	0.00293399		1046.83	0.00461216	1046.83	0.0053286	1046.83	0.000488759
818.056	0.000412371	818.056	0.00892857	818.056	0.00146771		1044.72	0.00376727	1044.72	0.000590319	1044.72	0.00146915		1493.9	0.0025	1493.9	0.000588235	1493.9	0.00146699		1046.83	0.00251572	1046.83	0.0035524	1046.83	0
829.316	0.000412371	829.316	0.00892857	829.316	0.00146771		1062.69	0.00376727	1062.69	0.000590319	1062.69	0.00146915		1518.63	0.0025	1518.63	0.000588235	1518.63	0.00146699		1065.73	0.00251572	1065.73	0.0035524	1065.73	0

## Sheet: Supplementary Figure2
Supplementary Figure2c
Time	Normalized intensity
0	0.949392
9.844	1
19.703	0.83436
29.563	0.866833
39.406	0.902249
56.176	0	(bleached)
66.036	0.144609
75.879	0.118556
85.739	0.169232
95.582	0.171528
105.426	0.249463
115.285	0.236786
125.144	0.25819
134.988	0.263861
144.832	0.332587
154.691	0.239715
164.535	0.333435
174.394	0.350865
184.238	0.363576
194.097	0.365177
203.941	0.367197
213.8	0.467348
223.643	0.369948
233.503	0.407968
243.346	0.331191
253.206	0.466944
263.049	0.437251
272.909	0.455624
282.752	0.370394
292.612	0.331135
302.455	0.314216
312.299	0.308701
322.158	0.350865
332.002	0.283976
341.861	0.354507
351.705	0.294011
361.564	0.382005
371.408	0.29152
381.267	0.312585
391.111	0.289615
400.97	0.304767
410.813	0.268532
420.657	0.309147
430.516	0.306961
440.376	0.300849
450.235	0.329524
460.079	0.270808
469.938	0.278547
479.782	0.258679
489.641	0.296329

## Sheet: Supplementary Figure4
Supplementary Figure 4b
DAPI									cNodal									BRA									pSmad2_3
50k		80k		140k		250k			50k		80k		140k		250k			50k		80k		140k		250k			50k		80k		140k		250k
Distance	Normalized intensity	Distance	Normalized intensity	Distance	Normalized intensity	Distance	Normalized intensity		Distance	Normalized intensity	Distance	Normalized intensity	Distance	Normalized intensity	Distance	Normalized intensity		Distance	Normalized intensity	Distance	Normalized intensity	Distance	Normalized intensity	Distance	Normalized intensity		Distance	Normalized intensity	Distance	Normalized intensity	Distance	Normalized intensity	Distance	Normalized intensity
0	0.616336	0	0.754953	0	0.705813	0	0.699736		0	0.388751	0	0.10027	0	0.0929357	0	0.064307		0	0.122462	0	0.0797695	0	0.0691523	0	0.0987616		0	0.588282	0	0.31999	0	0.330885	0	0.265455
51.3875	0.649644	51.3875	0.764659	51.3875	0.715195	51.3875	0.729219		51.3875	0.374998	51.3875	0.0955139	51.3875	0.0966639	51.3875	0.0598484		51.3875	0.107758	51.3875	0.069623	51.3875	0.0621233	51.3875	0.0888444		51.3875	0.60679	51.3875	0.321876	51.3875	0.329372	51.3875	0.260821
66.9695	0.611581	66.9695	0.763365	66.9695	0.755449	66.9695	0.744812		66.9695	0.397304	66.9695	0.103569	66.9695	0.101985	66.9695	0.0636163		66.9695	0.123588	66.9695	0.048577	66.9695	0.0627149	66.9695	0.0768102		66.9695	0.574937	66.9695	0.309037	66.9695	0.346132	66.9695	0.258785
79.4382	0.638659	79.4382	0.784213	79.4382	0.744793	79.4382	0.762486		79.4382	0.407901	79.4382	0.0955695	79.4382	0.114887	79.4382	0.069588		79.4382	0.103145	79.4382	0.0453056	79.4382	0.0604759	79.4382	0.0738634		79.4382	0.584721	79.4382	0.310826	79.4382	0.342419	79.4382	0.250682
90.1664	0.654373	90.1664	0.78827	90.1664	0.77389	90.1664	0.761533		90.1664	0.437305	90.1664	0.0808189	90.1664	0.128067	90.1664	0.0712718		90.1664	0.100654	90.1664	0.22167	90.1664	0.0612991	90.1664	0.075923		90.1664	0.610518	90.1664	0.294479	90.1664	0.346732	90.1664	0.252588
99.734	0.66301	99.734	0.801083	99.734	0.780968	99.734	0.771564		99.734	0.470692	99.734	0.0741394	99.734	0.147024	99.734	0.0588222		99.734	0.0939424	99.734	0.161692	99.734	0.0629016	99.734	0.079202		99.734	0.59428	99.734	0.303023	99.734	0.347482	99.734	0.24076
108.454	0.689584	108.454	0.834861	108.454	0.80726	108.454	0.789672		108.454	0.483574	108.454	0.0841713	108.454	0.137394	108.454	0.0589722		108.454	0.110917	108.454	0.0681279	108.454	0.0960664	108.454	0.0781834		108.454	0.623641	108.454	0.311393	108.454	0.381073	108.454	0.238125
116.52	0.681227	116.52	0.832969	116.52	0.806631	116.52	0.819012		116.52	0.514104	116.52	0.0761155	116.52	0.130261	116.52	0.0547631		116.52	0.108749	116.52	0.0708888	116.52	0.0720654	116.52	0.0782416		116.52	0.590043	116.52	0.293166	116.52	0.365433	116.52	0.251445
124.06	0.686488	124.06	0.866199	124.06	0.84403	124.06	0.798841		124.06	0.612224	124.06	0.062863	124.06	0.131309	124.06	0.0517068		124.06	0.134485	124.06	0.0581472	124.06	0.0641983	124.06	0.0745073		124.06	0.592416	124.06	0.314014	124.06	0.396716	124.06	0.258132
131.167	0.693711	131.167	0.882526	131.167	0.851791	131.167	0.857735		131.167	0.638323	131.167	0.0596235	131.167	0.13038	131.167	0.0636815		131.167	0.152718	131.167	0.0504283	131.167	0.0584214	131.167	0.0795138		131.167	0.601633	131.167	0.316369	131.167	0.40206	131.167	0.268379
137.906	0.693593	137.906	0.879337	137.906	0.84002	137.906	0.845796		137.906	0.641156	137.906	0.0607777	137.906	0.12888	137.906	0.0572716		137.906	0.170216	137.906	0.0463276	137.906	0.0569405	137.906	0.0699784		137.906	0.578635	137.906	0.319425	137.906	0.41784	137.906	0.261527
144.33	0.722451	144.33	0.889954	144.33	0.856006	144.33	0.860856		144.33	0.674444	144.33	0.0591951	144.33	0.156747	144.33	0.0562802		144.33	0.208177	144.33	0.0477639	144.33	0.0617816	144.33	0.072465		144.33	0.623854	144.33	0.3215	144.33	0.419922	144.33	0.279878
150.48	0.681037	150.48	0.913945	150.48	0.876853	150.48	0.887797		150.48	0.726328	150.48	0.064387	150.48	0.157405	150.48	0.0641856		150.48	0.227481	150.48	0.0495358	150.48	0.0613852	150.48	0.0737178		150.48	0.58406	150.48	0.323562	150.48	0.449415	150.48	0.290839
156.388	0.682709	156.388	0.929817	156.388	0.872663	156.388	0.905796		156.388	0.740673	156.388	0.0699068	156.388	0.17097	156.388	0.0747182		156.388	0.249324	156.388	0.0514025	156.388	0.0701693	156.388	0.0795277		156.388	0.573641	156.388	0.345713	156.388	0.471305	156.388	0.310298
162.081	0.702961	162.081	0.905661	162.081	0.886053	162.081	0.906391		162.081	0.767913	162.081	0.0721283	162.081	0.188769	162.081	0.102374		162.081	0.262393	162.081	0.0456418	162.081	0.0724854	162.081	0.0762865		162.081	0.623164	162.081	0.34374	162.081	0.467803	162.081	0.323568
167.58	0.704549	167.58	0.91508	167.58	0.89594	167.58	0.913108		167.58	0.795675	167.58	0.080492	167.58	0.205958	167.58	0.104211		167.58	0.306508	167.58	0.0539784	167.58	0.0830065	167.58	0.0748104		167.58	0.625211	167.58	0.380027	167.58	0.504062	167.58	0.331113
172.904	0.701618	172.904	0.933953	172.904	0.915551	172.904	0.909209		172.904	0.821309	172.904	0.0770118	172.904	0.245838	172.904	0.115577		172.904	0.339253	172.904	0.0562352	172.904	0.0957946	172.904	0.0791432		172.904	0.641175	172.904	0.40797	172.904	0.571205	172.904	0.356317
178.068	0.669214	178.068	0.950319	178.068	0.905685	178.068	0.887721		178.068	0.786272	178.068	0.0983607	178.068	0.307112	178.068	0.133971		178.068	0.374923	178.068	0.0675295	178.068	0.0989897	178.068	0.0849044		178.068	0.647944	178.068	0.435883	178.068	0.583693	178.068	0.379144
183.087	0.69389	183.087	0.952714	183.087	0.895439	183.087	0.910324		183.087	0.76149	183.087	0.113917	183.087	0.308213	183.087	0.171028		183.087	0.396737	183.087	0.0817533	183.087	0.102419	183.087	0.0978979		183.087	0.679464	183.087	0.466143	183.087	0.590801	183.087	0.428593
187.972	0.659186	187.972	0.983521	187.972	0.912906	187.972	0.912696		187.972	0.758607	187.972	0.134895	187.972	0.342521	187.972	0.190609		187.972	0.348255	187.972	0.0936745	187.972	0.127236	187.972	0.11632		187.972	0.640367	187.972	0.503735	187.972	0.621123	187.972	0.457051
192.733	0.660094	192.733	0.959185	192.733	0.908445	192.733	0.895133		192.733	0.724958	192.733	0.159029	192.733	0.390515	192.733	0.207255		192.733	0.343217	192.733	0.0988421	192.733	0.148476	192.733	0.123619		192.733	0.652515	192.733	0.530043	192.733	0.669413	192.733	0.477275
197.379	0.655619	197.379	0.965111	197.379	0.904071	197.379	0.890334		197.379	0.645876	197.379	0.19137	197.379	0.462848	197.379	0.23813		197.379	0.345653	197.379	0.111249	197.379	0.177727	197.379	0.143914		197.379	0.66188	197.379	0.574664	197.379	0.708381	197.379	0.496421
201.919	0.624793	201.919	0.967343	201.919	0.897227	201.919	0.901452		201.919	0.611828	201.919	0.21996	201.919	0.527098	201.919	0.27755		201.919	0.331249	201.919	0.119535	201.919	0.202949	201.919	0.151284		201.919	0.654985	201.919	0.609047	201.919	0.714101	201.919	0.523338
206.358	0.61924	206.358	0.966331	206.358	0.904621	206.358	0.91039		206.358	0.574924	206.358	0.26254	206.358	0.588688	206.358	0.300745		206.358	0.308826	206.358	0.14011	206.358	0.238153	206.358	0.159973		206.358	0.624051	206.358	0.648989	206.358	0.743617	206.358	0.5744
210.704	0.623039	210.704	0.979222	210.704	0.906001	210.704	0.894076		210.704	0.519976	210.704	0.283875	210.704	0.646972	210.704	0.313379		210.704	0.314139	210.704	0.154506	210.704	0.271115	210.704	0.167553		210.704	0.633774	210.704	0.688256	210.704	0.804597	210.704	0.598971
214.962	0.601803	214.962	1	214.962	0.913325	214.962	0.877039		214.962	0.427434	214.962	0.321027	214.962	0.712452	214.962	0.3588		214.962	0.294198	214.962	0.187663	214.962	0.322171	214.962	0.194651		214.962	0.612667	214.962	0.74136	214.962	0.833513	214.962	0.637666
219.137	0.573959	219.137	0.95222	219.137	0.887707	219.137	0.883406		219.137	0.339711	219.137	0.384873	219.137	0.775486	219.137	0.404624		219.137	0.222425	219.137	0.202875	219.137	0.371344	219.137	0.211541		219.137	0.579165	219.137	0.73648	219.137	0.820415	219.137	0.661231
223.234	0.56483	223.234	0.95321	223.234	0.890049	223.234	0.87707		223.234	0.253273	223.234	0.439833	223.234	0.82694	223.234	0.448437		223.234	0.170537	223.234	0.220941	223.234	0.434839	223.234	0.236107		223.234	0.557175	223.234	0.781796	223.234	0.870952	223.234	0.674719
227.257	0.536318	227.257	0.960163	227.257	0.88093	227.257	0.844639		227.257	0.188615	227.257	0.501812	227.257	0.878963	227.257	0.479599		227.257	0.11084	227.257	0.254305	227.257	0.502333	227.257	0.268673		227.257	0.518379	227.257	0.805263	227.257	0.896006	227.257	0.689991
231.21	0.504917	231.21	0.9499	231.21	0.851591	231.21	0.851518		231.21	0.162135	231.21	0.531093	231.21	0.928421	231.21	0.509632		231.21	0.0747639	231.21	0.304149	231.21	0.567216	231.21	0.292153		231.21	0.509193	231.21	0.831255	231.21	0.887886	231.21	0.714723
235.097	0.485907	235.097	0.938279	235.097	0.860925	235.097	0.871197		235.097	0.137099	235.097	0.589312	235.097	0.968802	235.097	0.530271		235.097	0.0661665	235.097	0.369112	235.097	0.677499	235.097	0.32538		235.097	0.50078	235.097	0.854942	235.097	0.921298	235.097	0.759055
238.92	0.457575	238.92	0.924739	238.92	0.841434	238.92	0.847207		238.92	0.10695	238.92	0.650936	238.92	0.995337	238.92	0.554992		238.92	0.0454734	238.92	0.415935	238.92	0.741923	238.92	0.369276		238.92	0.477901	238.92	0.869378	238.92	0.912896	238.92	0.771169
242.684	0.433686	242.684	0.907719	242.684	0.848444	242.684	0.834475		242.684	0.0800487	242.684	0.673939	242.684	1	242.684	0.56244		242.684	0.0349134	242.684	0.483496	242.684	0.824718	242.684	0.413862		242.684	0.451423	242.684	0.872828	242.684	0.941122	242.684	0.793429
246.389	0.411062	246.389	0.937503	246.389	0.842947	246.389	0.835305		246.389	0.0701603	246.389	0.711515	246.389	0.980474	246.389	0.559201		246.389	0.0279715	246.389	0.584221	246.389	0.955172	246.389	0.473797		246.389	0.43913	246.389	0.939602	246.389	0.954611	246.389	0.816989
250.04	0.381274	250.04	0.920747	250.04	0.828499	250.04	0.797258		250.04	0.0618362	250.04	0.735065	250.04	0.960361	250.04	0.557356		250.04	0.0242916	250.04	0.647392	250.04	1	250.04	0.501987		250.04	0.41928	250.04	0.956859	250.04	0.946599	250.04	0.798832
253.639	0.361705	253.639	0.885582	253.639	0.821857	253.639	0.775186		253.639	0.0669356	253.639	0.755253	253.639	0.909778	253.639	0.560828		253.639	0.0212058	253.639	0.726332	253.639	0.957414	253.639	0.528887		253.639	0.393416	253.639	0.932308	253.639	0.964752	253.639	0.791348
257.186	0.327462	257.186	0.875793	257.186	0.791946	257.186	0.790686		257.186	0.0574564	257.186	0.759611	257.186	0.846677	257.186	0.54817		257.186	0.0175168	257.186	0.779794	257.186	0.866035	257.186	0.595755		257.186	0.3582	257.186	0.940564	257.186	0.938542	257.186	0.812182
260.686	0.311257	260.686	0.868671	260.686	0.779948	260.686	0.758326		260.686	0.0431192	260.686	0.741038	260.686	0.787362	260.686	0.526903		260.686	0.0123583	260.686	0.755768	260.686	0.888926	260.686	0.636387		260.686	0.32117	260.686	0.957627	260.686	0.949751	260.686	0.803382
264.139	0.32029	264.139	0.864278	264.139	0.799331	264.139	0.719671		264.139	0.0371519	264.139	0.734391	264.139	0.731322	264.139	0.505573		264.139	0.0107664	264.139	0.841123	264.139	0.985226	264.139	0.623973		264.139	0.314255	264.139	0.954168	264.139	1	264.139	0.769858
267.548	0.306315	267.548	0.854448	267.548	0.745522	267.548	0.715461		267.548	0.0341288	267.548	0.728462	267.548	0.622838	267.548	0.461963		267.548	0.0127022	267.548	0.946926	267.548	0.828068	267.548	0.614279		267.548	0.315758	267.548	0.955037	267.548	0.929374	267.548	0.756976
270.914	0.288207	270.914	0.803382	270.914	0.715032	270.914	0.69745		270.914	0.0330638	270.914	0.710362	270.914	0.522592	270.914	0.409938		270.914	0.0151175	270.914	0.914578	270.914	0.659183	270.914	0.553621		270.914	0.304939	270.914	0.909261	270.914	0.808995	270.914	0.725464
274.238	0.283196	274.238	0.785019	274.238	0.707494	274.238	0.67653		274.238	0.031977	274.238	0.664477	274.238	0.427282	274.238	0.372021		274.238	0.02909	274.238	0.777386	274.238	0.529457	274.238	0.47261		274.238	0.312898	274.238	0.877991	274.238	0.763172	274.238	0.695347
277.523	0.293003	277.523	0.798011	277.523	0.679441	277.523	0.666422		277.523	0.0402388	277.523	0.601307	277.523	0.341034	277.523	0.322784		277.523	0.0444648	277.523	0.770407	277.523	0.364603	277.523	0.411102		277.523	0.328559	277.523	0.867181	277.523	0.716497	277.523	0.668422
280.769	0.265408	280.769	0.777623	280.769	0.64063	280.769	0.610967		280.769	0.0393442	280.769	0.540133	280.769	0.295924	280.769	0.256694		280.769	0.049225	280.769	0.745832	280.769	0.337112	280.769	0.327835		280.769	0.315224	280.769	0.83918	280.769	0.684732	280.769	0.589418
283.978	0.244778	283.978	0.742118	283.978	0.613724	283.978	0.618692		283.978	0.0401021	283.978	0.504994	283.978	0.252977	283.978	0.222533		283.978	0.0471327	283.978	0.634069	283.978	0.323103	283.978	0.269653		283.978	0.301147	283.978	0.807477	283.978	0.644656	283.978	0.576429
287.151	0.267817	287.151	0.716804	287.151	0.586258	287.151	0.612247		287.151	0.0490858	287.151	0.423593	287.151	0.218874	287.151	0.17565		287.151	0.045506	287.151	0.492127	287.151	0.269054	287.151	0.223885		287.151	0.318532	287.151	0.756015	287.151	0.606297	287.151	0.558082
290.29	0.254381	290.29	0.705088	290.29	0.560946	290.29	0.566947		290.29	0.0322907	290.29	0.363046	290.29	0.177352	290.29	0.141363		290.29	0.0508013	290.29	0.367835	290.29	0.222148	290.29	0.172048		290.29	0.310315	290.29	0.771249	290.29	0.597899	290.29	0.513593
293.395	0.247081	293.395	0.694532	293.395	0.547026	293.395	0.531339		293.395	0.0183942	293.395	0.305865	293.395	0.152268	293.395	0.118374		293.395	0.0464566	293.395	0.301076	293.395	0.13862	293.395	0.134733		293.395	0.314152	293.395	0.780711	293.395	0.568574	293.395	0.480689
296.467	0.259617	296.467	0.656452	296.467	0.524683	296.467	0.508428		296.467	0.0157085	296.467	0.246846	296.467	0.123961	296.467	0.0944684		296.467	0.0477141	296.467	0.226778	296.467	0.0870973	296.467	0.117952		296.467	0.337571	296.467	0.767819	296.467	0.524059	296.467	0.458356
299.508	0.261126	299.508	0.625737	299.508	0.489216	299.508	0.486667		299.508	0.0101335	299.508	0.197419	299.508	0.101048	299.508	0.0802214		299.508	0.048003	299.508	0.169548	299.508	0.0495606	299.508	0.0843398		299.508	0.342538	299.508	0.746018	299.508	0.48546	299.508	0.43202
302.519	0.27416	302.519	0.604933	302.519	0.46658	302.519	0.471679		302.519	0.0108792	302.519	0.156054	302.519	0.0839452	302.519	0.0634317		302.519	0.0531957	302.519	0.123375	302.519	0.0255412	302.519	0.046748		302.519	0.353309	302.519	0.691554	302.519	0.46489	302.519	0.399133
305.499	0.299342	305.499	0.56395	305.499	0.431632	305.499	0.46927		305.499	0.014436	305.499	0.126579	305.499	0.0622224	305.499	0.0537354		305.499	0.0623705	305.499	0.0623036	305.499	0.00110112	305.499	0.037011		305.499	0.377196	305.499	0.562676	305.499	0.432397	305.499	0.389266
308.451	0.307056	308.451	0.540763	308.451	0.408954	308.451	0.44382		308.451	0.00889214	308.451	0.103233	308.451	0.0508845	308.451	0.0454242		308.451	0.067337	308.451	0.0340983	308.451	0	308.451	0.0397186		308.451	0.385168	308.451	0.500608	308.451	0.411869	308.451	0.380661
311.375	0.292915	311.375	0.537581	311.375	0.405431	311.375	0.433749		311.375	0	311.375	0.0862431	311.375	0.0560553	311.375	0.0392703		311.375	0.060429	311.375	0.0259231	311.375	0.000845803	311.375	0.0376248		311.375	0.38342	311.375	0.495651	311.375	0.404548	311.375	0.375005
314.272	0.288286	314.272	0.525175	314.272	0.398979	314.272	0.437177		314.272	0.00202178	314.272	0.0763338	314.272	0.0519902	314.272	0.0329641		314.272	0.0805091	314.272	0.0273216	314.272	9.33381e-05	314.272	0.0398547		314.272	0.386836	314.272	0.49434	314.272	0.419499	314.272	0.387034
317.142	0.279391	317.142	0.508794	317.142	0.402419	317.142	0.430745		317.142	0.010755	317.142	0.0680342	317.142	0.04892	317.142	0.0308375		317.142	0.0915646	317.142	0.0160957	317.142	0.00805266	317.142	0.0423076		317.142	0.39174	317.142	0.47752	317.142	0.413818	317.142	0.382068
319.987	0.286514	319.987	0.503814	319.987	0.397852	319.987	0.447826		319.987	0.0147045	319.987	0.0625224	319.987	0.0466769	319.987	0.042694		319.987	0.0995468	319.987	0.0153381	319.987	0.0159007	319.987	0.0499656		319.987	0.386282	319.987	0.477699	319.987	0.428712	319.987	0.406482
322.806	0.289073	322.806	0.490328	322.806	0.398471	322.806	0.443241		322.806	0.0128199	322.806	0.0990665	322.806	0.0432557	322.806	0.0433414		322.806	0.323128	322.806	0.0261787	322.806	0.0250396	322.806	0.0569151		322.806	0.386054	322.806	0.478094	322.806	0.443603	322.806	0.416291
325.601	0.283874	325.601	0.483698	325.601	0.412666	325.601	0.447966		325.601	0.00793719	325.601	0.0565374	325.601	0.0400353	325.601	0.0388528		325.601	0.113242	325.601	0.0875312	325.601	0.0389713	325.601	0.0605038		325.601	0.373919	325.601	0.477704	325.601	0.469674	325.601	0.433713
328.372	0.275039	328.372	0.494127	328.372	0.411971	328.372	0.453936		328.372	0.0106987	328.372	0.0479981	328.372	0.0384994	328.372	0.0347367		328.372	0.0936106	328.372	0.0418696	328.372	0.0454999	328.372	0.0723716		328.372	0.370075	328.372	0.500596	328.372	0.481912	328.372	0.454115
331.12	0.213056	331.12	0.49199	331.12	0.417931	331.12	0.459774		331.12	0.00642576	331.12	0.0518742	331.12	0.0393674	331.12	0.0370006		331.12	0.0822788	331.12	0.0469748	331.12	0.0399608	331.12	0.0878018		331.12	0.31723	331.12	0.518082	331.12	0.496143	331.12	0.477472
333.846	0.136014	333.846	0.481338	333.846	0.414022	333.846	0.453339		333.846	0.00664432	333.846	0.0559319	333.846	0.0406477	333.846	0.048841		333.846	0.0616134	333.846	0.0605054	333.846	0.054909	333.846	0.106206		333.846	0.218301	333.846	0.533444	333.846	0.501934	333.846	0.486612
336.549	0.0627309	336.549	0.432448	336.549	0.357223	336.549	0.38916		336.549	0.00904041	336.549	0.0741958	336.549	0.0570747	336.549	0.0603296		336.549	0.0386349	336.549	0.084532	336.549	0.0687959	336.549	0.107015		336.549	0.10755	336.549	0.49688	336.549	0.436321	336.549	0.431539
339.231	0	339.231	0.356627	339.231	0.252674	339.231	0.277023		339.231	0.0144598	339.231	0.119036	339.231	0.0818855	339.231	0.0839468		339.231	0.0230422	339.231	0.108059	339.231	0.0671322	339.231	0.102144		339.231	0	339.231	0.342122	339.231	0.277507	339.231	0.290794
341.892	-0.0206028	341.892	0.271868	341.892	0.172059	341.892	0.139611		341.892	0.00275292	341.892	0.145617	341.892	0.111069	341.892	0.10434		341.892	-0.00584407	341.892	0.142261	341.892	0.0716948	341.892	0.0791713		341.892	-0.0496586	341.892	0.147493	341.892	0.101831	341.892	0.09435
344.532	-0.0149656	344.532	0.195648	344.532	0.130477	344.532	0.0882354		344.532	-0.00698774	344.532	0.139738	344.532	0.117628	344.532	0.125163		344.532	-0.0159462	344.532	0.132315	344.532	0.0632923	344.532	0.0747191		344.532	-0.067437	344.532	0.000901439	344.532	-0.0224057	344.532	-0.0314256
347.152	-0.0130244	347.152	0.181875	347.152	0.111668	347.152	0.109156		347.152	-0.0140893	347.152	0.115075	347.152	0.100103	347.152	0.125881		347.152	-0.0141571	347.152	0.121377	347.152	0.0447208	347.152	0.149662		347.152	-0.0887767	347.152	-0.0584731	347.152	-0.0781834	347.152	-0.0848681
349.752	0.0074162	349.752	0.221647	349.752	0.108335	349.752	0.114825		349.752	-0.0192305	349.752	0.100055	349.752	0.0879309	349.752	0.118605		349.752	0.0164465	349.752	0.142489	349.752	0.0648114	349.752	0.217535		349.752	-0.100779	349.752	-0.0626963	349.752	-0.0868265	349.752	-0.0753397
352.334	0.0277584	352.334	0.250552	352.334	0.110571	352.334	0.172933		352.334	-0.0175648	352.334	0.0822767	352.334	0.133311	352.334	0.0853581		352.334	0.0927615	352.334	0.123253	352.334	0.176853	352.334	0.359336		352.334	-0.0709244	352.334	-0.045267	352.334	-0.0689247	352.334	-0.0200446
354.896	0.00636639	354.896	0.237469	354.896	0.0596017	354.896	0.133988		354.896	-0.044886	354.896	0.0440147	354.896	0.0717663	354.896	0.0701801		354.896	0.0473122	354.896	0.0670657	354.896	0.0785659	354.896	0.217021		354.896	-0.0768785	354.896	-0.0401752	354.896	-0.0976715	354.896	0.0177399
Supplementary Figure 4d
DAPI							Lefty							SOX2
50k		100k		200k			50k		100k		200k			50k		100k		200k
Distance	Normalized intensity	Distance	Normalized intensity	Distance	Normalized intensity		Distance	Normalized intensity	Distance	Normalized intensity	Distance	Normalized intensity		Distance	Normalized intensity	Distance	Normalized intensity	Distance	Normalized intensity
0	0.000947301	0	0.0778975	0	0.306935		0	0.585422	0	0.738859	0	0.75089		0	0.263062	0	0.498415	0	0.763159
49.5045	0.0262235	49.5045	0.0993074	49.5045	0.258056		49.5045	0.46316	49.5045	0.753459	49.5045	0.72584		49.5045	0.25166	49.5045	0.480447	49.5045	0.728165
64.5155	0.0550614	64.5155	0.0847919	64.5155	0.324001		64.5155	0.473205	64.5155	0.728376	64.5155	0.751928		64.5155	0.281925	64.5155	0.459975	64.5155	0.77597
76.5273	0.0269648	76.5273	0.0958373	76.5273	0.352768		76.5273	0.474508	76.5273	0.700555	76.5273	0.738426		76.5273	0.285136	76.5273	0.46368	76.5273	0.792633
86.8624	0.0314171	86.8624	0.0771839	86.8624	0.353034		86.8624	0.473333	86.8624	0.688015	86.8624	0.731428		86.8624	0.304475	86.8624	0.457054	86.8624	0.795495
96.0794	0.0348268	96.0794	0.0777998	96.0794	0.383901		96.0794	0.468454	96.0794	0.674064	96.0794	0.718864		96.0794	0.284956	96.0794	0.450485	96.0794	0.808435
104.48	0.0370953	104.48	0.0800587	104.48	0.414182		104.48	0.4612	104.48	0.651723	104.48	0.716119		104.48	0.267767	104.48	0.476659	104.48	0.820418
112.25	0.0148523	112.25	0.0572715	112.25	0.40063		112.25	0.430195	112.25	0.651144	112.25	0.718202		112.25	0.266619	112.25	0.462721	112.25	0.799695
119.514	0	119.514	0.0968112	119.514	0.419517		119.514	0.428863	119.514	0.648794	119.514	0.719244		119.514	0.268086	119.514	0.485766	119.514	0.810467
126.36	0.0289511	126.36	0.0866561	126.36	0.477138		126.36	0.430589	126.36	0.626778	126.36	0.738706		126.36	0.293029	126.36	0.465001	126.36	0.855924
132.853	0.0239198	132.853	0.059598	132.853	0.498602		132.853	0.457187	132.853	0.620988	132.853	0.72787		132.853	0.269345	132.853	0.443677	132.853	0.844812
139.042	0.0250116	139.042	0.113885	139.042	0.515003		139.042	0.465367	139.042	0.622711	139.042	0.748321		139.042	0.27699	139.042	0.481194	139.042	0.822476
144.966	0.0394517	144.966	0.0930436	144.966	0.596109		144.966	0.461675	144.966	0.638947	144.966	0.778268		144.966	0.301805	144.966	0.484765	144.966	0.87035
150.658	0.0299024	150.658	0.124254	150.658	0.588163		150.658	0.474777	150.658	0.642849	150.658	0.790286		150.658	0.285581	150.658	0.492784	150.658	0.883234
156.142	0.0481614	156.142	0.164581	156.142	0.612702		156.142	0.477291	156.142	0.646102	156.142	0.789586		156.142	0.291682	156.142	0.513243	156.142	0.907926
161.439	0.0768259	161.439	0.128309	161.439	0.718915		161.439	0.464506	161.439	0.650642	161.439	0.80624		161.439	0.277253	161.439	0.503116	161.439	0.928479
166.568	0.0471563	166.568	0.159111	166.568	0.729515		166.568	0.44641	166.568	0.642215	166.568	0.8289		166.568	0.257286	166.568	0.49616	166.568	0.923298
171.543	0.0806014	171.543	0.204461	171.543	0.775313		171.543	0.465969	171.543	0.649967	171.543	0.835992		171.543	0.287543	171.543	0.493526	171.543	0.930045
176.378	0.103898	176.378	0.212947	176.378	0.809215		176.378	0.450163	176.378	0.662613	176.378	0.854509		176.378	0.290555	176.378	0.511995	176.378	0.938589
181.084	0.11123	181.084	0.196898	181.084	0.866137		181.084	0.443656	181.084	0.648269	181.084	0.871028		181.084	0.288219	181.084	0.515785	181.084	0.972312
185.671	0.120919	185.671	0.248874	185.671	0.869956		185.671	0.464281	185.671	0.652627	185.671	0.89124		185.671	0.293807	185.671	0.529395	185.671	0.966294
190.147	0.143139	190.147	0.275399	190.147	0.905623		190.147	0.457583	190.147	0.637671	190.147	0.882346		190.147	0.293826	190.147	0.539496	190.147	0.975926
194.52	0.16459	194.52	0.279556	194.52	0.954772		194.52	0.453841	194.52	0.65036	194.52	0.892324		194.52	0.302403	194.52	0.517085	194.52	0.998492
198.796	0.183684	198.796	0.296836	198.796	0.996852		198.796	0.467495	198.796	0.670899	198.796	0.910094		198.796	0.290491	198.796	0.549243	198.796	0.998808
202.983	0.199728	202.983	0.33817	202.983	0.966238		202.983	0.494207	202.983	0.689882	202.983	0.949746		202.983	0.287627	202.983	0.53388	202.983	1
207.085	0.225907	207.085	0.340891	207.085	1		207.085	0.500334	207.085	0.659686	207.085	0.905587		207.085	0.288637	207.085	0.515852	207.085	0.985933
211.107	0.21693	211.107	0.345677	211.107	0.971999		211.107	0.492493	211.107	0.660467	211.107	0.951969		211.107	0.272002	211.107	0.518845	211.107	0.975767
215.054	0.267185	215.054	0.363364	215.054	0.940794		215.054	0.516888	215.054	0.686133	215.054	0.894783		215.054	0.26984	215.054	0.52123	215.054	0.95964
218.93	0.289087	218.93	0.366192	218.93	0.916336		218.93	0.536682	218.93	0.678879	218.93	0.957194		218.93	0.27308	218.93	0.492658	218.93	0.961995
222.738	0.293869	222.738	0.394992	222.738	0.903708		222.738	0.555411	222.738	0.677794	222.738	0.956292		222.738	0.265929	222.738	0.485471	222.738	0.950624
226.482	0.286382	226.482	0.386611	226.482	0.88802		226.482	0.557485	226.482	0.659664	226.482	0.980483		226.482	0.246945	226.482	0.459944	226.482	0.927061
230.166	0.298884	230.166	0.381916	230.166	0.894829		230.166	0.564137	230.166	0.659965	230.166	0.987777		230.166	0.238129	230.166	0.435858	230.166	0.908605
233.791	0.317664	233.791	0.387743	233.791	0.830564		233.791	0.573353	233.791	0.676829	233.791	0.988159		233.791	0.224381	233.791	0.395595	233.791	0.885601
237.361	0.32095	237.361	0.394204	237.361	0.786662		237.361	0.565403	237.361	0.677622	237.361	0.958806		237.361	0.208939	237.361	0.381616	237.361	0.849619
240.878	0.31962	240.878	0.42653	240.878	0.771593		240.878	0.567607	240.878	0.65762	240.878	0.914436		240.878	0.190501	240.878	0.380606	240.878	0.797838
244.344	0.312849	244.344	0.453898	244.344	0.784479		244.344	0.55713	244.344	0.665458	244.344	0.975332		244.344	0.165021	244.344	0.344069	244.344	0.796497
247.762	0.27727	247.762	0.412421	247.762	0.771555		247.762	0.565051	247.762	0.670854	247.762	1		247.762	0.140885	247.762	0.291898	247.762	0.763991
251.134	0.28774	251.134	0.375565	251.134	0.73397		251.134	0.5401	251.134	0.664654	251.134	0.977911		251.134	0.140827	251.134	0.268515	251.134	0.697576
254.46	0.302789	254.46	0.414031	254.46	0.725472		254.46	0.52106	254.46	0.660191	254.46	0.987793		254.46	0.130929	254.46	0.270984	254.46	0.672771
257.744	0.273124	257.744	0.421813	257.744	0.744045		257.744	0.506138	257.744	0.651575	257.744	0.90612		257.744	0.119276	257.744	0.257198	257.744	0.649798
260.987	0.273189	260.987	0.386904	260.987	0.726353		260.987	0.500615	260.987	0.660809	260.987	0.921063		260.987	0.109658	260.987	0.217565	260.987	0.603007
264.189	0.27311	264.189	0.377632	264.189	0.651862		264.189	0.487802	264.189	0.666347	264.189	0.90517		264.189	0.0995927	264.189	0.189664	264.189	0.550107
267.354	0.275854	267.354	0.381472	267.354	0.646472		267.354	0.466538	267.354	0.669949	267.354	0.9092		267.354	0.0852335	267.354	0.173975	267.354	0.52075
270.481	0.26418	270.481	0.384881	270.481	0.642363		270.481	0.445098	270.481	0.656477	270.481	0.895376		270.481	0.0702663	270.481	0.15448	270.481	0.482556
273.572	0.234308	273.572	0.360816	273.572	0.628529		273.572	0.41371	273.572	0.651835	273.572	0.884661		273.572	0.0606007	273.572	0.139261	273.572	0.438866
276.629	0.21731	276.629	0.370943	276.629	0.631274		276.629	0.383072	276.629	0.633865	276.629	0.854196		276.629	0.0513826	276.629	0.13324	276.629	0.401803
279.653	0.183148	279.653	0.371347	279.653	0.608506		279.653	0.337798	279.653	0.612612	279.653	0.825772		279.653	0.0369141	279.653	0.117991	279.653	0.370787
282.644	0.172154	282.644	0.352671	282.644	0.578551		282.644	0.314544	282.644	0.611688	282.644	0.801515		282.644	0.0293246	282.644	0.106817	282.644	0.322325
285.604	0.162283	285.604	0.337985	285.604	0.587823		285.604	0.276976	285.604	0.57486	285.604	0.837658		285.604	0.0237711	285.604	0.0953493	285.604	0.292199
288.533	0.156345	288.533	0.324899	288.533	0.560874		288.533	0.248284	288.533	0.550434	288.533	0.825453		288.533	0.0184395	288.533	0.0819925	288.533	0.262504
291.433	0.133123	291.433	0.300368	291.433	0.514916		291.433	0.199735	291.433	0.52086	291.433	0.839185		291.433	0.0139583	291.433	0.0675715	291.433	0.23456
294.305	0.126375	294.305	0.295083	294.305	0.504631		294.305	0.161823	294.305	0.490154	294.305	0.867478		294.305	0.0125839	294.305	0.0618659	294.305	0.206691
297.149	0.108821	297.149	0.269043	297.149	0.503658		297.149	0.118241	297.149	0.447561	297.149	0.867514		297.149	0.00749022	297.149	0.0530108	297.149	0.19516
299.965	0.0954794	299.965	0.260829	299.965	0.507566		299.965	0.0699302	299.965	0.397372	299.965	0.85367		299.965	0.00404341	299.965	0.0453858	299.965	0.182739
302.756	0.0871996	302.756	0.232718	302.756	0.519183		302.756	0.0370463	302.756	0.339828	302.756	0.823192		302.756	0.00278048	302.756	0.0338351	302.756	0.170799
305.521	0.0727844	305.521	0.210958	305.521	0.511301		305.521	0	305.521	0.303325	305.521	0.808959		305.521	0	305.521	0.0265481	305.521	0.151219
308.261	0.062897	308.261	0.176842	308.261	0.471274		308.261	-0.0379968	308.261	0.251976	308.261	0.769419		308.261	-0.00466036	308.261	0.0200126	308.261	0.131844
310.977	0.0400465	310.977	0.160937	310.977	0.436223		310.977	-0.0790415	310.977	0.218595	310.977	0.730915		310.977	-0.0103853	310.977	0.01551	310.977	0.117371
313.67	0.0266639	313.67	0.151118	313.67	0.424314		313.67	-0.111648	313.67	0.168244	313.67	0.702781		313.67	-0.0136939	313.67	0.0159626	313.67	0.103781
316.34	0.0227257	316.34	0.142933	316.34	0.426529		316.34	-0.130946	316.34	0.117555	316.34	0.672731		316.34	-0.014335	316.34	0.0165784	316.34	0.0963209
318.987	0.015972	318.987	0.116997	318.987	0.392301		318.987	-0.144674	318.987	0.0639449	318.987	0.629932		318.987	-0.0121163	318.987	0.011034	318.987	0.0891803
321.613	0.0141462	321.613	0.0827734	321.613	0.343256		321.613	-0.15523	321.613	-0.000100036	321.613	0.564962		321.613	-0.0110109	321.613	-0.000690543	321.613	0.0776107

## Sheet: Supplementary Figure5
Supplementary Figure 5c
DAPI							Anti-Lefty
ESI		Lefty1KO		Lefty1/2KO			ESI		Lefty1KO		Lefty1/2KO
Intensity	Frequency	Intensity	Frequency	Intensity	Frequency		Intensity	Frequency	Intensity	Frequency	Intensity	Frequency
211.946	0	211.946	0.00142197	211.946	0		174.935	0.00122549	174.935	0.000355745	174.935	0.00966702
224.723	0	224.723	0.00142197	224.723	0		184.024	0.00122549	184.024	0.000355745	184.024	0.00966702
224.723	0.000605694	224.723	0.00782083	224.723	0.000270124		184.024	0.00122549	184.024	0.00996087	184.024	0.0859291
237.5	0.000605694	237.5	0.00782083	237.5	0.000270124		193.112	0.00122549	193.112	0.00996087	193.112	0.0859291
237.5	0.000605694	237.5	0.0152862	237.5	0.0010805		193.112	0.00367647	193.112	0.0345073	193.112	0.293502
250.277	0.000605694	250.277	0.0152862	250.277	0.0010805		202.201	0.00367647	202.201	0.0345073	202.201	0.293502
250.277	0.00181708	250.277	0.0220405	250.277	0.00486224		202.201	0.0110294	202.201	0.0757737	202.201	0.321966
263.055	0.00181708	263.055	0.0220405	263.055	0.00486224		211.29	0.0110294	211.29	0.0757737	211.29	0.321966
263.055	0.00363416	263.055	0.0376822	263.055	0.0099946		211.29	0.0465686	211.29	0.109925	211.29	0.170784
275.832	0.00363416	275.832	0.0376822	275.832	0.0099946		220.379	0.0465686	220.379	0.109925	220.379	0.170784
275.832	0.0090854	275.832	0.0412371	275.832	0.0183684		220.379	0.0661765	220.379	0.138741	220.379	0.0494092
288.609	0.0090854	288.609	0.0412371	288.609	0.0183684		229.467	0.0661765	229.467	0.138741	229.467	0.0494092
288.609	0.0121139	288.609	0.0615002	288.609	0.0243112		229.467	0.109069	229.467	0.128068	229.467	0.0147691
301.386	0.0121139	301.386	0.0615002	301.386	0.0243112		238.556	0.109069	238.556	0.128068	238.556	0.0147691
301.386	0.0145366	301.386	0.0547458	301.386	0.0280929		238.556	0.0949755	238.556	0.119886	238.556	0.0131579
314.163	0.0145366	314.163	0.0547458	314.163	0.0280929		247.645	0.0949755	247.645	0.119886	247.645	0.0131579
314.163	0.021805	314.163	0.0657661	314.163	0.0386278		247.645	0.102941	247.645	0.0843116	247.645	0.00698174
326.94	0.021805	326.94	0.0657661	326.94	0.0386278		256.733	0.102941	256.733	0.0843116	256.733	0.00698174
326.94	0.0308904	326.94	0.0568788	326.94	0.0415991		256.733	0.0839461	256.733	0.0690146	256.733	0.00402793
339.717	0.0308904	339.717	0.0568788	339.717	0.0415991		265.822	0.0839461	265.822	0.0690146	265.822	0.00402793
339.717	0.0363416	339.717	0.0682545	339.717	0.0529444		265.822	0.0698529	265.822	0.0615439	265.822	0.00698174
352.495	0.0363416	352.495	0.0682545	352.495	0.0529444		274.911	0.0698529	274.911	0.0615439	274.911	0.00698174
352.495	0.0460327	352.495	0.0728759	352.495	0.0605078		274.911	0.0625	274.911	0.0369975	274.911	0.00349087
365.272	0.0460327	365.272	0.0728759	365.272	0.0605078		284	0.0625	284	0.0369975	284	0.00349087
365.272	0.0460327	365.272	0.0657661	365.272	0.0529444		284	0.0508578	284	0.022412	284	0.00268528
378.049	0.0460327	378.049	0.0657661	378.049	0.0529444		293.088	0.0508578	293.088	0.022412	293.088	0.00268528
378.049	0.0551181	378.049	0.0625667	378.049	0.0534846		293.088	0.0404412	293.088	0.0217005	293.088	0.00268528
390.826	0.0551181	390.826	0.0625667	390.826	0.0534846		302.177	0.0404412	302.177	0.0217005	302.177	0.00268528
390.826	0.0472441	390.826	0.0561678	390.826	0.0618585		302.177	0.0422794	302.177	0.0145856	302.177	0.00214823
403.603	0.0472441	403.603	0.0561678	403.603	0.0618585		311.266	0.0422794	311.266	0.0145856	311.266	0.00214823
403.603	0.0569352	403.603	0.0497689	403.603	0.0532145		311.266	0.0324755	311.266	0.0117396	311.266	0.00161117
416.38	0.0569352	416.38	0.0497689	416.38	0.0532145		320.355	0.0324755	320.355	0.0117396	320.355	0.00161117
416.38	0.0520896	416.38	0.0479915	416.38	0.0505132		320.355	0.0294118	320.355	0.00996087	320.355	0.00214823
429.157	0.0520896	429.157	0.0479915	429.157	0.0505132		329.443	0.0294118	329.443	0.00996087	329.443	0.00214823
429.157	0.0539067	429.157	0.0334163	429.157	0.0553755		329.443	0.0208333	329.443	0.00462469	329.443	0.00107411
441.935	0.0539067	441.935	0.0334163	441.935	0.0553755		338.532	0.0208333	338.532	0.00462469	338.532	0.00107411
441.935	0.0605694	441.935	0.0241735	441.935	0.0497029		338.532	0.0214461	338.532	0.00498043	338.532	0.000537057
454.712	0.0605694	454.712	0.0241735	454.712	0.0497029		347.621	0.0214461	347.621	0.00498043	347.621	0.000537057
454.712	0.0478498	454.712	0.0199076	454.712	0.0453809		347.621	0.0165441	347.621	0.00355745	347.621	0.000268528
467.489	0.0478498	467.489	0.0199076	467.489	0.0453809		356.71	0.0165441	356.71	0.00355745	356.71	0.000268528
467.489	0.0478498	467.489	0.023107	467.489	0.0480821		356.71	0.0147059	356.71	0.00426894	356.71	0.000805585
480.266	0.0478498	480.266	0.023107	480.266	0.0480821		365.798	0.0147059	365.798	0.00426894	365.798	0.000805585
480.266	0.0508783	480.266	0.0152862	480.266	0.0343058		365.798	0.0104167	365.798	0.00284596	365.798	0.000805585
493.043	0.0508783	493.043	0.0152862	493.043	0.0343058		374.887	0.0104167	374.887	0.00284596	374.887	0.000805585
493.043	0.0405815	493.043	0.0106648	493.043	0.0324149		374.887	0.0134804	374.887	0.00249022	374.887	0.000537057
505.82	0.0405815	505.82	0.0106648	505.82	0.0324149		383.976	0.0134804	383.976	0.00249022	383.976	0.000537057
505.82	0.0387644	505.82	0.0103093	505.82	0.034846		383.976	0.0067402	383.976	0.00249022	383.976	0.000805585
518.597	0.0387644	518.597	0.0103093	518.597	0.034846		393.065	0.0067402	393.065	0.00249022	393.065	0.000805585
518.597	0.0363416	518.597	0.00675435	518.597	0.0213398		393.065	0.00551471	393.065	0.00249022	393.065	0
531.375	0.0363416	531.375	0.00675435	531.375	0.0213398		402.153	0.00551471	402.153	0.00249022	402.153	0
531.375	0.0242277	531.375	0.00746534	531.375	0.0243112		402.153	0.00490196	402.153	0.00284596	402.153	0.000268528
544.152	0.0242277	544.152	0.00746534	544.152	0.0243112		411.242	0.00490196	411.242	0.00284596	411.242	0.000268528
544.152	0.0242277	544.152	0.00604337	544.152	0.0145867		411.242	0.00490196	411.242	0.00213447	411.242	0.000268528
556.929	0.0242277	556.929	0.00604337	556.929	0.0145867		420.331	0.00490196	420.331	0.00213447	420.331	0.000268528
556.929	0.023622	556.929	0.00284394	556.929	0.0156672		420.331	0.00735294	420.331	0.00355745	420.331	0.000537057
569.706	0.023622	569.706	0.00284394	569.706	0.0156672		429.419	0.00735294	429.419	0.00355745	429.419	0.000537057
569.706	0.0224107	569.706	0.00426591	569.706	0.0116153		429.419	0.00428922	429.419	0.000355745	429.419	0.000268528
582.483	0.0224107	582.483	0.00426591	582.483	0.0116153		438.508	0.00428922	438.508	0.000355745	438.508	0.000268528
582.483	0.0175651	582.483	0.00355492	582.483	0.00918422		438.508	0.00183824	438.508	0.000355745	438.508	0.000268528
595.26	0.0175651	595.26	0.00355492	595.26	0.00918422		447.597	0.00183824	447.597	0.000355745	447.597	0.000268528
595.26	0.00847971	595.26	0.00497689	595.26	0.00810373		447.597	0.00367647	447.597	0.00213447	447.597	0
608.037	0.00847971	608.037	0.00497689	608.037	0.00810373		456.686	0.00367647	456.686	0.00213447	456.686	0
608.037	0.0102968	608.037	0.00355492	608.037	0.00648298		456.686	0.00122549	456.686	0.00142298	456.686	0
620.815	0.0102968	620.815	0.00355492	620.815	0.00648298		465.774	0.00122549	465.774	0.00142298	465.774	0
620.815	0.0109025	620.815	0.00426591	620.815	0.00432199		465.774	0.00245098	465.774	0.000355745	465.774	0
633.592	0.0109025	633.592	0.00426591	633.592	0.00432199		474.863	0.00245098	474.863	0.000355745	474.863	0
633.592	0.00726832	633.592	0.00355492	633.592	0.00540249		474.863	0.00122549	474.863	0.000711491	474.863	0
646.369	0.00726832	646.369	0.00355492	646.369	0.00540249		483.952	0.00122549	483.952	0.000711491	483.952	0
646.369	0.00423985	646.369	0.00284394	646.369	0.00378174		483.952	0	483.952	0.000711491	483.952	0
659.146	0.00423985	659.146	0.00284394	659.146	0.00378174		493.041	0	493.041	0.000711491	493.041	0
659.146	0.00545124	659.146	0.00213295	659.146	0.00351162		493.041	0.000612745	493.041	0.000355745	493.041	0
671.923	0.00545124	671.923	0.00213295	671.923	0.00351162		502.129	0.000612745	502.129	0.000355745	502.129	0
671.923	0.00423985	671.923	0.00248845	671.923	0.00216099		502.129	0.00122549	502.129	0.00142298	502.129	0
684.7	0.00423985	684.7	0.00248845	684.7	0.00216099		511.218	0.00122549	511.218	0.00142298	511.218	0
684.7	0.00363416	684.7	0.00177746	684.7	0.00270124		511.218	0	511.218	0.00106724	511.218	0
697.477	0.00363416	697.477	0.00177746	697.477	0.00270124		520.307	0	520.307	0.00106724	520.307	0
697.477	0.00423985	697.477	0.00248845	697.477	0.00162075		520.307	0.00306373	520.307	0.000355745	520.307	0.000268528
710.255	0.00423985	710.255	0.00248845	710.255	0.00162075		529.396	0.00306373	529.396	0.000355745	529.396	0.000268528
710.255	0.00181708	710.255	0.00142197	710.255	0.00189087		529.396	0.000612745	529.396	0.000711491	529.396	0
723.032	0.00181708	723.032	0.00142197	723.032	0.00189087		538.484	0.000612745	538.484	0.000711491	538.484	0
723.032	0.000605694	723.032	0.00284394	723.032	0.00189087		538.484	0	538.484	0.000711491	538.484	0.000268528
735.809	0.000605694	735.809	0.00284394	735.809	0.00189087		547.573	0	547.573	0.000711491	547.573	0.000268528
735.809	0.00242277	735.809	0.00355492	735.809	0.0010805		547.573	0	547.573	0.000711491	547.573	0
748.586	0.00242277	748.586	0.00355492	748.586	0.0010805		556.662	0	556.662	0.000711491	556.662	0
748.586	0.00181708	748.586	0.00177746	748.586	0.00189087		556.662	0.000612745	556.662	0.000711491	556.662	0
761.363	0.00181708	761.363	0.00177746	761.363	0.00189087		565.751	0.000612745	565.751	0.000711491	565.751	0
761.363	0.00242277	761.363	0.00284394	761.363	0.00135062		565.751	0.000612745	565.751	0.000355745	565.751	0
774.14	0.00242277	774.14	0.00284394	774.14	0.00135062		574.839	0.000612745	574.839	0.000355745	574.839	0
774.14	0.00242277	774.14	0.00106648	774.14	0.000540249		574.839	0	574.839	0	574.839	0.000537057
786.917	0.00242277	786.917	0.00106648	786.917	0.000540249		583.928	0	583.928	0	583.928	0.000537057
786.917	0.00242277	786.917	0.000355492	786.917	0.0010805		583.928	0.000612745	583.928	0.000355745	583.928	0
799.695	0.00242277	799.695	0.000355492	799.695	0.0010805		593.017	0.000612745	593.017	0.000355745	593.017	0
799.695	0.00302847	799.695	0.00142197	799.695	0.000810373		593.017	0.000612745	593.017	0.000355745	593.017	0
812.472	0.00302847	812.472	0.00142197	812.472	0.000810373		602.106	0.000612745	602.106	0.000355745	602.106	0
812.472	0	812.472	0.000355492	812.472	0.000270124		602.106	0.000612745	602.106	0.00106724	602.106	0.000268528
825.249	0	825.249	0.000355492	825.249	0.000270124		611.194	0.000612745	611.194	0.00106724	611.194	0.000268528
825.249	0.000605694	825.249	0.000710985	825.249	0.00162075		611.194	0.00122549	611.194	0	611.194	0.000268528
838.026	0.000605694	838.026	0.000710985	838.026	0.00162075		620.283	0.00122549	620.283	0	620.283	0.000268528

## Sheet: Supplementary Figure6
Supplementary Figure 6b
Left panel
CAAX 4h			CAAX 9h			CAAX 20h			cNodal 4h			cNodal 9h			cNodal 20h
Distance	Mean	Error	Distance	Mean	Error	Distance	Mean	Error	Distance	Mean	Error	Distance	Mean	Error	Distance	Mean	Error
11	30.229	3.16996	11	25.7456	4.60636	11	34.7467	4.33211	11	222.912	62.0631	11	98.5591	28.3811	11	101.692	7.5399
21	18.7444	3.15216	21	24.0709	3.85539	21	22.3063	3.67436	21	149.113	41.2022	21	83.5945	27.1016	21	51.4786	5.74032
31	15.3291	3.17866	31	21.5867	3.60584	31	18.8751	2.27896	31	52.8176	9.91087	31	86.3458	33.5852	31	44.2294	5.50289
41	17.7954	1.35473	41	19.3641	2.73771	41	17.3758	2.0895	41	48.1451	9.78009	41	67.3324	11.8762	41	35.8134	1.94626
51	17.2043	2.01139	51	18.3005	2.30063	51	17.1775	2.01809	51	47.0731	6.37322	51	54.6773	8.58343	51	36.0861	1.46109
61	14.3504	0.842854	61	17.259	2.10579	61	15.6414	1.03868	61	35.6248	1.96012	61	46.7587	2.68848	61	34.1027	1.88135
71	13.8046	0.690158	71	16.1844	1.60099	71	15.765	1.72156	71	40.6147	4.30124	71	43.7936	2.16431	71	32.731	1.2784
81	12.8668	0.90617	81	15.3147	1.43408	81	15.4698	0.741358	81	49.4879	15.0452	81	42.6491	1.6162	81	33.0692	2.38813
91	12.8295	0.910817	91	13.9539	0.662628	91	14.5637	0.841022	91	30.3568	3.88943	91	38.0516	1.14558	91	31.2277	2.17956
101	12.576	1.24024	101	12.0263	0.487816	101	14.758	1.40284	101	31.8901	3.58724	101	34.0757	2.15775	101	29.3386	2.12067
111	12.2872	1.37532	111	11.1406	0.441123	111	13.3323	0.704258	111	32.4535	4.28995	111	29.7523	1.70171	111	27.9198	2.5208
121	11.0878	1.22779	121	10.6147	0.401018	121	13.1015	0.695286	121	24.3806	3.07315	121	27.9871	1.9166	121	27.9571	1.82063
131	11.3478	1.72835	131	10.5078	0.350018	131	12.3928	0.45244	131	25.8946	3.21494	131	27.0081	1.55398	131	26.496	1.7015
141	10.5238	0.513912	141	10.1808	0.306389	141	12.7835	0.215833	141	20.0612	2.24276	141	31.2038	3.25782	141	26.648	0.950386
151	10.4481	0.993453	151	9.72456	0.355694	151	11.5395	0.309898	151	16.5119	1.12305	151	26.3266	1.18051	151	24.0709	1.61951
161	9.02168	0.268198	161	9.73011	0.826059	161	10.9786	0.41159	161	13.9203	1.20617	161	24.5694	0.964407	161	61.2385	30.4822
171	9.16954	0.417924	171	9.62959	0.929562	171	10.8522	0.706863	171	14.0497	1.90398	171	24.1615	2.18272	171	23.2829	1.61459
181	8.18252	0.521044	181	9.31178	1.00592	181	9.22983	1.71778	181	14.4962	1.54917	181	21.7554	2.02299	181	18.4648	1.58963
191	7.46776	0.86809	191	9.2636	1.13019	191	8.82815	1.7097	191	11.9181	1.94734	191	20.2949	1.65999	191	17.7648	1.09968
201	6.61587	1.08173	201	8.8986	0.959192	201	9.23862	0.769098	201	8.87892	1.40313	201	18.3407	2.02183	201	17.854	1.68377
211	6.70064		211	8.57178	1.10554	211	7.9943	1.21848	211	8.70403		211	16.125	1.6189	211	16.2005	0.559059
221	6.49769		221	7.98172	1.03674	221	8.53162	0.943944	221	9.06517		221	16.8296	1.22774	221	15.7022	1.47434
231	5.97282		231	7.36151	1.32534	231	9.47842		231	6.02405		231	14.4346	2.33332	231	12.6428
241	10.0333		241	6.92177	1.4788	241	6.43318		241	9.25807		241	13.7164	2.64316	241	12.35
251	9.86621		251	7.4728		251	5.43117		251	7.2858		251	10.9419		251	6.51795
261	13.7022		261	8.43634		261	4.0723		261	7.74358		261	11.1466		261	3.86953
271	10.8363		271			271			271	7.07152		271			271
281	8.51689		281			281			281	2.30121		281			281
291			291			291			291			291			291
Right panel
Lefty 20h			Lefty 30h			Lefty 40h
Distance	Mean	Error	Distance	Mean	Error	Distance	Mean	Error
4	580.859	313.426	4	622.902	213.879	4	917.716	326.431
7	593.86	216.333	7	544.56	286.928	7	1066.83	354.873
10	718.652	257.305	10	925.218	480.982	10	978.559	458.606
13	787.909	233.255	13	898.025	403.398	13	1345.76	724.975
16	674.462	193.524	16	909.781	462.615	16	1060.47	476.932
19	367.059	104.423	19	668.015	531.234	19	1061.94	471.629
22	404.16	190.701	22	575.718	165.732	22	825.052	345.599
25	569.383	314.041	25	649.01	196.499	25	780.799	401.996
28	370.388	213.03	28	606.724	198.165	28	645.469	336.276
31	366.833	194.363	31	585.655	159.172	31	543.17	232.313
34	333.72	193.908	34	482.554	159.274	34	551.085	198.328
37	306.47	194.138	37	406.237	157.008	37	436.879	252.857
40	202.088	117.786	40	407.53	177.748	40	356.879	174.947
43	208.068	91.8012	43	337.355	114.629	43	316.154	170.644
46	137.02	99.195	46	280.638	90.9615	46	173.132	118.305
49	115.928	79.1002	49	221.466	65.4876	49	207.538	138.511
52	99.4568	74.0169	52	186.822	71.3392	52	244.218	227.232
55	77.1054	68.3299	55	175.955	75.0267	55	264.845	271.336
58	63.3338	60.2312	58	166.476	58.0714	58	285.857	313.488
61	50.7069	55.6822	61	129.677	42.7051	61	265.517	294.22
64	47.4376	51.4476	64	106.369	44.2994	64	269.308	246.806
67	97.5201	158.846	67	97.7145	42.1328	67	248.546	168.03
70	208.757	413.456	70	107.401	68.2577	70	177.046	163.125
73	118.563	231.82	73	90.5351	41.6559	73	167.551	185.148
76	29.8399	42.954	76	61.7242	40.2468	76	184.051	166.303
79	13.9022	14.0204	79	42.8326	27.9745	79	239.071	213.475
82	20.3477	20.0733	82	34.8455	26.9653	82	255.81	333.927
85	21.0582	30.1087	85	22.3056	15.323	85	278.478	357.681
88	18.2034	30.14	88	24.2832	16.7879	88	148.333	164.053
91	9.40925	15.0417	91	23.7448	23.8277	91	79.1336	125.064
94	1.75088	2.95672	94	20.349	16.6049	94	53.7143	59.8095
97	1.00837	1.38862	97	13.5111	7.86703	97	63.7161	90.437
100	0.726501	0.950794	100	7.56477	5.48877	100	170.59	300.73
103	0.463959	0.573964	103	5.70126	5.55173	103	331.089	601.266
106	0.342367	0.485098	106	4.10238	3.68658	106	335.986	510.088
109	0.681666	1.10957	109	5.59277	3.42882	109	218.194	323.869
112	0.07482	0.102941	112	21.4356	28.1662	112	170.711	225.116
115	0.0343833	0.0470961	115	18.5475	29.4117	115	178.69	259.776
118	0.0110451	0.0151643	118	42.2459	72.3779	118	199.258	263.664
121	0.130925	0.292374	121	46.5432	82.2586	121
124	0.00380356	0.00850501	124	48.8673	68.1683	124
127	0.0306291	0.042939	127	47.7849	62.7628	127
130	1.02738	2.29729	130	44.1846	83.7938	130
133	0	0	133	16.6299	35.9744	133
136			136	1.35213	1.70275	136
139			139	2.05254	3.9626	139
142			142	1.57094	2.53531	142
145			145	0.756573	1.49768	145
148			148	2.51629	5.34243	148
Supplementary Figure 6e
dist	wt_wt_Smad	wt_wt_Smad_err	wt_nko_Smad	wt_nko_Smad_err				dist	wt_wt_nodal	wt_wt_nodal_err	wt_nko_nodal	wt_nko_nodal_err				dist	wt_wt_lefty	wt_wt_lefty_err	wt_nko_lefty	wt_nko_lefty_err
6	1.21993	0.0986962	0.982832	0.10315				11	165.695	160.515	159.211	46.5815				11	33.0845	33.6494	27.6964	4.85297
11	1.19293	0.0585778	0.909189	0.0765962				21	339.441	173.427	173.097	32.3873				21	78.3629	51.1507	26.0512	6.34697
16	1.16098	0.0470559	0.869296	0.0967477				31	318.988	147.366	175.119	29.6303				31	107.391	41.8778	28.6833	9.44848
21	1.18246	0.030025	0.848634	0.0700934				41	286.411	111.094	171.427	30.9141				41	114.042	45.2644	25.5757	4.07565
26	1.19345	0.0582852	0.84225	0.103784				51	275.063	57.2435	171.146	34.7214				51	93.1285	44.5313	23.3077	1.56606
31	1.17499	0.0562488	0.815415	0.0901433				61	170.373	78.989	170.407	32.4993				61	58.0308	32.3077	23.3677	2.61706
36	1.12781	0.036591	0.827975	0.0422773				71	158.755	38.6341	164.054	38.6679				71	47.4839	19.9148	24.2761	2.99742
41	1.12436	0.0717369	0.847651	0.0654799				81	182.471	16.3222	159.636	28.3434				81	48.7869	10.4732	26.5735	3.50977
46	1.17732	0.133154	0.816634	0.110762				91	179.68	26.5913	151.602	24.7139				91	57.1537	21.6198	24.5149	1.36276
51	1.17138	0.0155061	0.805593	0.122365				101	132.501	40.7733	154.885	23.1373				101	54.465	23.1918	25.0241	6.54461
56	1.179	0.113382	0.80517	0.0877512				111	124.694	23.0919	146.17	24.4826				111	53.329	20.0465	22.8484	2.95845
61	1.18967	0.0518975	0.781455	0.0855587				121	118.086	27.7585	141.798	27.5307				121	49.1855	28.8365	22.7975	3.85094
66	1.18007	0.0719217	0.823848	0.0917795				131	114.787	19.7046	139.25	30.2972				131	40.798	15.5799	22.5058	3.1241
71	1.15515	0.0437135	0.826646	0.0991934				141	93.1004	17.37	128.786	25.9251				141	39.9713	13.2906	22.4691	1.62004
76	1.11263	0.0434247	0.856594	0.119112				151	62.081	23.7798	120.023	30.0556				151	35.7234	14.9817	21.2533	2.70616
								161	64.2494	20.2319	112.379	22.9812				161	35.9739	10.0615	20.57	2.63759
								171	56.1467	21.1341	105.091	24.2716				171	37.9723	11.8294	21.5218	2.21093
								181	59.2485	11.6654	99.4541	47.6451				181	27.4669	13.0408	18.7615	7.93663
								191	78.1082	34.7697	97.6822	29.2163				191	41.3171	25.859	20.6551	2.39828
								201	70.1112	37.56	91.6394	25.3667				201	40.9931	30.3238	21.8449	2.564
								211	54.8071	44.8577	85.2933	21.4752				211	39.2829	38.7996	21.2409	1.62033
								221	47.1271	30.7854	81.7079	20.4785				221	36.242	23.2633	18.0475	1.42984
								231	56.1487	25.1225	73.2874	19.768				231	39.893	22.8513	18.0688	1.25362
								241	32.9663	20.4253	72.2471	17.5973				241	29.9147	11.0027	17.5291	1.81738
								251	47.4184	35.2691	67.5163	13.825				251	30.6632	13.5328	17.5383	2.29565
								261	35.572	26.9359	66.0552	19.0239				261	21.1895	10.9442	17.2739	2.70007
								271	35.6922	40.0431	64.9991	20.2662				271	33.2717	50.2942	17.529	3.25886
								281	30.3288	37.1348	59.5038	19.8195				281	43.1696	48.9612	16.8345	4.13453
								291	29.0344	38.274	59.0732	21.7623				291	31.3877	29.0058	16.9659	2.51074

## Sheet: Supplementary Figure8
Supplementary Figure 8
Supplementary Figure 8b
pSmad2/3
42h																36h																30h																24h
Mean			Colony1		Colony2		Colony3		Colony4		Colony5		Colony6			Mean			Colony1		Colony2		Colony3		Colony4		Colony5		Colony6			Mean			Colony1		Colony2		Colony3		Colony4		Colony5		Colony6			Mean
Distance	Mean	Error	Distance	Mean	Distance	Mean	Distance	Mean	Distance	Mean	Distance	Mean	Distance	Mean		Distance	Mean	Error	Distance	Mean	Distance	Mean	Distance	Mean	Distance	Mean	Distance	Mean	Distance	Mean		Distance	Mean	Error	Distance	Mean	Distance	Mean	Distance	Mean	Distance	Mean	Distance	Mean	Distance	Mean		Distance	Mean
0	67.9896	1.66443	0	65.4662	0	69.4398	0	70.1405	0	74.2407	0	62.8966	0	65.7539		0	85.9265	3.58025	0	90.8833	0	77.2969	0	79.2437	0	78.4402	0	91.2672	0	98.4277		0	96.3259	5.9742	0	105.302	0	82.2499	0	113.759	0	96.1894	0	75.845	0	104.61		0	73.4322
48.482	74.0669	3.15305	48.482	67.9546	48.482	74.113	48.482	79.9092	48.482	85.9886	48.482	65.371	48.482	71.0652		48.482	82.6043	2.28234	48.482	89.3013	48.482	77.9088	48.482	79.8176	48.482	75.5123	48.482	86.9213	48.482	86.1646		48.482	92.9344	4.28195	48.482	96.9626	48.482	81.2095	48.482	102.965	48.482	102.666	48.482	78.8937	48.482	94.9103		48.482	75.2074
63.183	82.3459	5.19613	63.183	70.7654	63.183	73.9797	63.183	96.2613	63.183	99.9911	63.183	72.4489	63.183	80.6289		63.183	81.0641	2.34448	63.183	86.0574	63.183	76.1394	63.183	81.9174	63.183	74.1559	63.183	89.0243	63.183	79.0905		63.183	92.3394	4.39898	63.183	94.0952	63.183	80.8645	63.183	96.5366	63.183	98.9275	63.183	77.9465	63.183	105.666		63.183	73.5642
74.9467	88.9895	5.86708	74.9467	71.3258	74.9467	81.2179	74.9467	105.738	74.9467	104.819	74.9467	78.2187	74.9467	92.6171		74.9467	82.0641	2.15523	74.9467	89.3602	74.9467	78.3175	74.9467	83.7551	74.9467	76.6068	74.9467	86.612	74.9467	77.7333		74.9467	92.3785	4.77442	74.9467	96.212	74.9467	82.8392	74.9467	93.3106	74.9467	101.748	74.9467	74.6057	74.9467	105.556		74.9467	73.1984
85.0683	97.8324	5.65855	85.0683	76.8885	85.0683	92.2257	85.0683	115.206	85.0683	108.034	85.0683	90.8375	85.0683	103.803		85.0683	83.0152	1.77334	85.0683	87.9166	85.0683	80.7295	85.0683	87.0954	85.0683	79.3874	85.0683	85.3914	85.0683	77.571		85.0683	91.4384	4.50246	85.0683	97.518	85.0683	83.214	85.0683	93.2754	85.0683	96.1015	85.0683	73.9481	85.0683	104.574		85.0683	72.3002
94.0949	109.654	6.4801	94.0949	83.8808	94.0949	102.536	94.0949	124.861	94.0949	118.112	94.0949	104.28	94.0949	124.254		94.0949	82.4949	1.26845	94.0949	84.6125	94.0949	83.3832	94.0949	86.3435	94.0949	77.9541	94.0949	82.9012	94.0949	79.7747		94.0949	91.749	4.17461	94.0949	99.9227	94.0949	81.6631	94.0949	94.7549	94.0949	98.2801	94.0949	76.2419	94.0949	99.6312		94.0949	74.2647
102.322	120.787	7.35149	102.322	93.6765	102.322	111.72	102.322	137.577	102.322	121.774	102.322	116.72	102.322	143.253		102.322	85.661	2.31859	102.322	89.5586	102.322	86.7095	102.322	91.5038	102.322	77.441	102.322	88.8476	102.322	79.9056		102.322	90.2424	4.27568	102.322	97.0615	102.322	81.421	102.322	91.6794	102.322	101.816	102.322	74.0722	102.322	95.4047		102.322	73.9325
109.932	128.467	5.4501	109.932	106.032	109.932	122.711	109.932	143.36	109.932	129.157	109.932	129.631	109.932	139.914		109.932	89.4878	2.0105	109.932	93.0236	109.932	90.5317	109.932	96.1992	109.932	83.1577	109.932	89.2716	109.932	84.7432		109.932	91.575	4.07786	109.932	102.704	109.932	82.6811	109.932	92.2852	109.932	100.81	109.932	77.2404	109.932	93.7296		109.932	72.0327
117.046	131.8	5.00986	117.046	114.346	117.046	129.329	117.046	143.897	117.046	131.936	117.046	124.108	117.046	147.185		117.046	90.3592	3.04274	117.046	91.5537	117.046	94.6444	117.046	98.5458	117.046	78.9305	117.046	94.6173	117.046	83.8637		117.046	91.2826	4.36299	117.046	104.853	117.046	82.2657	117.046	92.4443	117.046	97.8144	117.046	75.4997	117.046	94.8193		117.046	72.277
123.75	136.259	3.12878	123.75	129.484	123.75	134.601	123.75	142.69	123.75	130.069	123.75	132.238	123.75	148.473		123.75	93.0644	2.3916	123.75	93.8329	123.75	94.1491	123.75	100.29	123.75	83.4481	123.75	96.8689	123.75	89.7977		123.75	90.9405	4.03191	123.75	102.627	123.75	79.7198	123.75	89.6708	123.75	97.1869	123.75	79.0059	123.75	97.4327		123.75	72.1585
130.109	145.301	3.55981	130.109	139.688	130.109	148.046	130.109	156.917	130.109	135.325	130.109	138.637	130.109	153.191		130.109	95.0113	1.90038	130.109	97.0754	130.109	96.2325	130.109	98.8268	130.109	87.1604	130.109	98.9999	130.109	91.7728		130.109	90.735	3.87558	130.109	104.826	130.109	83.0538	130.109	88.6501	130.109	90.4327	130.109	79.2232	130.109	98.2238		130.109	74.467
136.17	149.865	3.37224	136.17	151.412	136.17	161.677	136.17	154.111	136.17	144.466	136.17	137.534	136.17	149.991		136.17	96.3652	3.0775	136.17	103.407	136.17	105.031	136.17	98.6318	136.17	85.9793	136.17	95.5429	136.17	89.5996		136.17	90.5972	4.41736	136.17	107.125	136.17	82.026	136.17	88.663	136.17	88.1872	136.17	78.2389	136.17	99.3433		136.17	76.0886
141.972	157.017	2.53309	141.972	153.464	141.972	168.152	141.972	156.793	141.972	151.544	141.972	152.603	141.972	159.544		141.972	98.841	3.41284	141.972	106.643	141.972	107.917	141.972	104.218	141.972	88.5863	141.972	93.0381	141.972	92.6425		141.972	91.4169	4.28173	141.972	107.391	141.972	84.402	141.972	88.2388	141.972	92.7797	141.972	77.6434	141.972	98.0464		141.972	75.3418
147.546	160.254	3.10872	147.546	161.827	147.546	169.301	147.546	163.885	147.546	149.814	147.546	152.178	147.546	164.519		147.546	104.152	3.53901	147.546	108.12	147.546	113.876	147.546	112.101	147.546	93.0106	147.546	95.5115	147.546	102.294		147.546	91.7029	3.91362	147.546	105.711	147.546	87.2724	147.546	85.5293	147.546	93.0152	147.546	79.5295	147.546	99.1599		147.546	75.436
152.916	161.345	3.0307	152.916	172.101	152.916	165.704	152.916	163.445	152.916	157.686	152.916	158.512	152.916	150.619		152.916	110.176	4.51942	152.916	117.176	152.916	119.579	152.916	123.351	152.916	98.7806	152.916	99.2635	152.916	102.908		152.916	92.6836	2.8997	152.916	105.437	152.916	90.5975	152.916	89.8952	152.916	92.0748	152.916	84.0146	152.916	94.0826		152.916	75.5773
158.104	160.154	2.98373	158.104	169.662	158.104	163.035	158.104	158.888	158.104	153.833	158.104	165.346	158.104	150.16		158.104	115.516	4.82387	158.104	117.583	158.104	128.769	158.104	129.374	158.104	106.176	158.104	101.009	158.104	110.183		158.104	95.5083	3.59004	158.104	110.919	158.104	96.114	158.104	88.32	158.104	90.1688	158.104	88.173	158.104	99.3545		158.104	74.9232
163.127	164.982	3.82044	163.127	173.617	163.127	172.985	163.127	163.4	163.127	149.555	163.127	170.586	163.127	159.751		163.127	116.905	3.67148	163.127	117.658	163.127	125.048	163.127	128.154	163.127	109.862	163.127	104.209	163.127	116.498		163.127	96.8773	2.78177	163.127	109.587	163.127	96.7122	163.127	92.2797	163.127	93.703	163.127	90.7508	163.127	98.231		163.127	75.5672
168	164.265	3.50825	168	174.35	168	171.795	168	159.205	168	152.451	168	168.657	168	159.131		168	119.564	4.39265	168	111.498	168	130.402	168	133.038	168	112.122	168	107.395	168	122.93		168	99.4922	3.38781	168	115.889	168	97.5315	168	97.2759	168	94.4296	168	93.1333	168	98.6936		168	76.6191
172.735	165.13	3.78275	172.735	180.151	172.735	171.375	172.735	159.943	172.735	155.318	172.735	165.298	172.735	158.692		172.735	123.257	4.20087	172.735	121.884	172.735	132.369	172.735	134.929	172.735	112.782	172.735	109.883	172.735	127.693		172.735	101.117	3.46403	172.735	117.188	172.735	100.197	172.735	97.1234	172.735	95.118	172.735	94.3178	172.735	102.76		172.735	78.2278
177.344	166.52	3.01007	177.344	174.824	177.344	175.351	177.344	156.696	177.344	162.295	177.344	166.674	177.344	163.279		177.344	128.159	3.90057	177.344	129.226	177.344	137.621	177.344	132.465	177.344	121.466	177.344	112.485	177.344	135.692		177.344	102.959	3.3744	177.344	117.72	177.344	105.476	177.344	98.0293	177.344	96.6699	177.344	95.7366	177.344	104.12		177.344	79.9887
181.836	164.821	2.23504	181.836	169.767	181.836	169.218	181.836	154.637	181.836	166.188	181.836	164.142	181.836	164.971		181.836	133.949	4.56281	181.836	133.656	181.836	149.466	181.836	140.394	181.836	128.89	181.836	116.193	181.836	135.093		181.836	106.538	3.63025	181.836	122.321	181.836	110.001	181.836	101.054	181.836	99.1491	181.836	99.5247	181.836	107.175		181.836	80.4671
186.219	167.084	3.42371	186.219	172.921	186.219	175.619	186.219	152.395	186.219	163.669	186.219	171.226	186.219	166.672		186.219	134.467	4.51966	186.219	135.468	186.219	145.186	186.219	141.259	186.219	129.654	186.219	114.699	186.219	140.538		186.219	111.057	3.33281	186.219	124.093	186.219	115.021	186.219	108.13	186.219	100.179	186.219	106.668	186.219	112.249		186.219	82.5478
190.502	167.643	3.03445	190.502	175.538	190.502	169.217	190.502	156.734	190.502	165.117	190.502	175.878	190.502	163.374		190.502	136.438	5.12322	190.502	138.475	190.502	147.903	190.502	148.623	190.502	133.284	190.502	114.228	190.502	136.116		190.502	113.305	3.36565	190.502	126.746	190.502	117.082	190.502	112.215	190.502	102.514	190.502	108.086	190.502	113.188		190.502	82.7939
194.69	168.637	2.29235	194.69	176.057	194.69	172.899	194.69	163.936	194.69	162.572	194.69	171.724	194.69	164.635		194.69	137.845	5.78457	194.69	138.081	194.69	153.885	194.69	145.006	194.69	132.109	194.69	113.093	194.69	144.893		194.69	114.846	2.88161	194.69	126.366	194.69	118.971	194.69	113.575	194.69	106.08	194.69	110.429	194.69	113.656		194.69	84.4444
198.79	166.904	1.49377	198.79	168.812	198.79	173.104	198.79	166.922	198.79	163.063	198.79	165.445	198.79	164.08		198.79	138.76	6.06749	198.79	139.993	198.79	152.778	198.79	146.183	198.79	133.905	198.79	111.561	198.79	148.138		198.79	118.798	3.29501	198.79	131.634	198.79	123.408	198.79	116.17	198.79	110.567	198.79	110.848	198.79	120.159		198.79	87.2901
202.807	165.225	2.23204	202.807	169.988	202.807	172.458	202.807	161.464	202.807	167.484	202.807	160.25	202.807	159.706		202.807	142.903	6.53866	202.807	143.504	202.807	158.339	202.807	151.517	202.807	137.892	202.807	113.694	202.807	152.47		202.807	122.615	3.48922	202.807	133.56	202.807	126.479	202.807	124.157	202.807	111.147	202.807	113.667	202.807	126.682		202.807	88.9028
206.747	170.386	3.05675	206.747	167.639	206.747	176.588	206.747	157.41	206.747	176.981	206.747	174.862	206.747	168.836		206.747	146.707	5.64369	206.747	146.66	206.747	163.795	206.747	155.542	206.747	141.219	206.747	123.331	206.747	149.698		206.747	128.838	3.48649	206.747	139.386	206.747	133.644	206.747	130.812	206.747	114.969	206.747	123.362	206.747	130.853		206.747	90.297
210.612	170.24	3.21543	210.612	161.867	210.612	180.283	210.612	162.453	210.612	176.952	210.612	174.025	210.612	165.86		210.612	148.359	4.82656	210.612	148.293	210.612	162.311	210.612	156.681	210.612	142.71	210.612	128.548	210.612	151.612		210.612	131.99	2.90317	210.612	139.9	210.612	137.872	210.612	129.947	210.612	119.687	210.612	132.239	210.612	132.296		210.612	93.7082
214.408	168.2	3.03907	214.408	159.689	214.408	173.358	214.408	158.847	214.408	177.166	214.408	171.328	214.408	168.813		214.408	146.67	4.9102	214.408	148.114	214.408	162.633	214.408	156.299	214.408	137.108	214.408	129.884	214.408	145.98		214.408	134.763	3.3554	214.408	139.192	214.408	146.117	214.408	132.624	214.408	121.809	214.408	131.537	214.408	137.301		214.408	95.3394
218.137	169.804	2.15114	218.137	164.817	218.137	174.377	218.137	163.472	218.137	176.118	218.137	167.473	218.137	172.567		218.137	147.343	4.34549	218.137	146.192	218.137	163.004	218.137	153.47	218.137	139.123	218.137	132.837	218.137	149.431		218.137	140.328	3.21986	218.137	145.343	218.137	152.068	218.137	138.986	218.137	130.218	218.137	133.805	218.137	141.547		218.137	99.0621
221.804	171.495	1.74071	221.804	172.499	221.804	169.611	221.804	165.576	221.804	177.723	221.804	169.294	221.804	174.266		221.804	151.719	4.49741	221.804	147.272	221.804	166.297	221.804	159.084	221.804	146.69	221.804	135.063	221.804	155.907		221.804	144.847	2.87021	221.804	152.465	221.804	154.145	221.804	141.705	221.804	137.012	221.804	139.254	221.804	144.499		221.804	101.803
225.412	172.018	1.76072	225.412	178.442	225.412	174.275	225.412	172.01	225.412	171.119	225.412	165.336	225.412	170.928		225.412	154.053	4.24031	225.412	149.94	225.412	164.473	225.412	162.723	225.412	145.486	225.412	139.785	225.412	161.911		225.412	151.02	3.08794	225.412	154.824	225.412	164.001	225.412	149.903	225.412	142.693	225.412	145.683	225.412	149.018		225.412	102.609
228.962	172.544	2.5753	228.962	176.337	228.962	182.938	228.962	165.194	228.962	169.815	228.962	172.309	228.962	168.668		228.962	157.101	4.36049	228.962	152.9	228.962	164.918	228.962	167.242	228.962	149.339	228.962	141.642	228.962	166.565		228.962	156.77	2.85761	228.962	164.613	228.962	166.163	228.962	156.231	228.962	151.108	228.962	150.249	228.962	152.257		228.962	105.99
232.458	173.385	2.90214	232.458	169.332	232.458	181.648	232.458	165.59	232.458	167.451	232.458	181.797	232.458	174.493		232.458	157.09	3.90665	232.458	151.965	232.458	165.831	232.458	165.033	232.458	156.918	232.458	140.737	232.458	162.055		232.458	159.599	3.66022	232.458	174.767	232.458	165.41	232.458	155.934	232.458	157.849	232.458	152.292	232.458	151.341		232.458	108.973
235.903	171.708	2.61856	235.903	175.216	235.903	179.351	235.903	164.062	235.903	165.075	235.903	176.989	235.903	169.554		235.903	157.113	3.93174	235.903	154.343	235.903	166.247	235.903	160.145	235.903	161.608	235.903	139.06	235.903	161.278		235.903	164.406	4.01115	235.903	178.552	235.903	174.517	235.903	160.137	235.903	162.126	235.903	155.809	235.903	155.295		235.903	111.323
239.297	172.283	1.37521	239.297	176.497	239.297	175.961	239.297	168.086	239.297	169.812	239.297	172.372	239.297	170.969		239.297	159.745	3.14789	239.297	156.74	239.297	165.675	239.297	157.573	239.297	162.318	239.297	147.215	239.297	168.951		239.297	169.063	2.90362	239.297	181.306	239.297	172.296	239.297	169.377	239.297	166.103	239.297	161.801	239.297	163.497		239.297	113.827
242.645	173.836	1.41458	242.645	177.831	242.645	176.275	242.645	169.014	242.645	172.578	242.645	176.23	242.645	171.088		242.645	163.532	2.02958	242.645	161.632	242.645	165.914	242.645	168.39	242.645	163.375	242.645	154.727	242.645	167.156		242.645	174.42	2.98061	242.645	186.843	242.645	176.234	242.645	177.266	242.645	167.472	242.645	168.576	242.645	170.132		242.645	116.007
245.947	174.239	1.87053	245.947	177.237	245.947	178.364	245.947	165.984	245.947	177.211	245.947	172.938	245.947	173.702		245.947	164.293	3.15288	245.947	168.138	245.947	169.971	245.947	172.907	245.947	160.478	245.947	151.66	245.947	162.605		245.947	175.267	3.46928	245.947	185.79	245.947	183.17	245.947	178.213	245.947	165.02	245.947	167.219	245.947	172.191		245.947	118.997
249.205	172.354	2.42338	249.205	182.159	249.205	175.463	249.205	167.134	249.205	172.942	249.205	166.152	249.205	170.275		249.205	163.908	3.03835	249.205	162.181	249.205	171.547	249.205	167.772	249.205	159.886	249.205	151.868	249.205	170.195		249.205	176.101	3.81956	249.205	180.914	249.205	190.678	249.205	178.521	249.205	166.396	249.205	166.258	249.205	173.841		249.205	120.843
252.42	169.455	2.27414	252.42	176.868	252.42	172.456	252.42	162.733	252.42	170.412	252.42	171.272	252.42	162.99		252.42	164.911	2.53375	252.42	163.659	252.42	171.377	252.42	167.258	252.42	160.758	252.42	155.441	252.42	170.976		252.42	177.915	3.14203	252.42	185.053	252.42	187.251	252.42	179.62	252.42	171.1	252.42	167.535	252.42	176.932		252.42	122.222
255.596	171.034	3.0742	255.596	179.018	255.596	180.711	255.596	162.103	255.596	166.41	255.596	171.86	255.596	166.104		255.596	161.832	3.59357	255.596	157.753	255.596	173.224	255.596	164.996	255.596	161.846	255.596	147.208	255.596	165.967		255.596	181.176	2.08472	255.596	185.656	255.596	184.341	255.596	185.309	255.596	182.105	255.596	173.917	255.596	175.73		255.596	123.138
258.732	171.59	4.50823	258.732	183.125	258.732	188.003	258.732	162.497	258.732	165.471	258.732	163.48	258.732	166.966		258.732	162.744	4.19668	258.732	157.667	258.732	172.414	258.732	170.74	258.732	163.336	258.732	144.797	258.732	167.509		258.732	184.446	2.84321	258.732	190.141	258.732	182.243	258.732	195.424	258.732	182.598	258.732	179.05	258.732	177.223		258.732	124.049
261.831	169.656	4.03034	261.831	182.342	261.831	182.118	261.831	161.126	261.831	162.745	261.831	163.491	261.831	166.116		261.831	162.808	3.86259	261.831	163.817	261.831	168.106	261.831	170.268	261.831	158.645	261.831	145.77	261.831	170.241		261.831	186.419	3.28287	261.831	196.853	261.831	187.522	261.831	195.065	261.831	180.139	261.831	180.568	261.831	178.369		261.831	124.73
264.894	164.902	3.37675	264.894	174.327	264.894	175.045	264.894	157.29	264.894	155.626	264.894	164.739	264.894	162.384		264.894	162.732	3.93293	264.894	169.811	264.894	165.396	264.894	166.541	264.894	159.372	264.894	144.809	264.894	170.464		264.894	186.557	3.74584	264.894	197.601	264.894	194.672	264.894	191.763	264.894	180.436	264.894	178.463	264.894	176.407		264.894	125.575
267.922	162.974	3.76585	267.922	176.373	267.922	169.144	267.922	150.861	267.922	155.212	267.922	162.483	267.922	163.767		267.922	161.218	3.3125	267.922	163.873	267.922	163.065	267.922	167.294	267.922	159.725	267.922	145.76	267.922	167.591		267.922	187.269	3.09423	267.922	193.001	267.922	192.512	267.922	195.505	267.922	185.214	267.922	176.73	267.922	180.654		267.922	125.593
270.915	163.326	4.93202	270.915	179.898	270.915	173.049	270.915	146.054	270.915	157.517	270.915	158.302	270.915	165.133		270.915	159.861	4.7904	270.915	159.152	270.915	167.871	270.915	163.829	270.915	158.031	270.915	138.406	270.915	171.877		270.915	188.132	3.2962	270.915	197.926	270.915	188.758	270.915	195.128	270.915	183.736	270.915	175.433	270.915	187.811		270.915	126.22
273.877	162.486	5.53934	273.877	183.598	273.877	170.13	273.877	143.562	273.877	159.95	273.877	155.287	273.877	162.388		273.877	157.963	4.82998	273.877	159.254	273.877	162.002	273.877	159.652	273.877	158.126	273.877	136.3	273.877	172.445		273.877	188.292	3.45522	273.877	198.64	273.877	189.456	273.877	196.337	273.877	181.228	273.877	176.704	273.877	187.39		273.877	125.68
276.806	156.058	5.88495	276.806	179.152	276.806	163.518	276.806	136.007	276.806	154.617	276.806	149.982	276.806	153.07		276.806	157.596	5.47701	276.806	158.998	276.806	161.478	276.806	161.291	276.806	153.008	276.806	134.923	276.806	175.875		276.806	190.126	3.61966	276.806	196.396	276.806	196.314	276.806	201.269	276.806	184.07	276.806	181.923	276.806	180.781		276.806	125.374
279.705	151.619	6.35009	279.705	180.657	279.705	155.632	279.705	137.331	279.705	148.216	279.705	141.051	279.705	146.825		279.705	154.589	5.92775	279.705	159.094	279.705	155.922	279.705	162.956	279.705	150.977	279.705	128.162	279.705	170.421		279.705	188.607	3.6748	279.705	193.206	279.705	195.749	279.705	199.519	279.705	186.372	279.705	178.879	279.705	177.918		279.705	123.697
282.574	147.794	6.45161	282.574	177.277	282.574	152.634	282.574	135.141	282.574	141.292	282.574	135.816	282.574	144.602		282.574	150.812	4.74707	282.574	158.874	282.574	151.951	282.574	156.939	282.574	142.46	282.574	131.863	282.574	162.786		282.574	188.8	3.19264	282.574	193.304	282.574	191.119	282.574	199.634	282.574	187.55	282.574	176.951	282.574	184.24		282.574	121.922
285.414	144.932	6.15618	285.414	170.554	285.414	152.364	285.414	126.831	285.414	143.276	285.414	136.492	285.414	140.074		285.414	149.237	4.65291	285.414	153.747	285.414	150.919	285.414	153.704	285.414	140.35	285.414	132.137	285.414	164.566		285.414	190.835	2.94585	285.414	196.235	285.414	195.614	285.414	197.382	285.414	190.711	285.414	178.817	285.414	186.25		285.414	117.495
288.226	141.59	5.95791	288.226	163.185	288.226	147.427	288.226	120.39	288.226	147.445	288.226	133.582	288.226	137.51		288.226	146.627	5.35256	288.226	148.672	288.226	145.263	288.226	154.039	288.226	141.158	288.226	125.755	288.226	164.874		288.226	188.685	2.91562	288.226	189.619	288.226	193.6	288.226	193.982	288.226	195.093	288.226	181.757	288.226	178.061		288.226	115.672
291.011	135.465	5.63743	291.011	157.832	291.011	139.509	291.011	117.855	291.011	140.605	291.011	127.259	291.011	129.73		291.011	143.046	6.96148	291.011	144.282	291.011	145.479	291.011	154.11	291.011	138.005	291.011	113.184	291.011	163.217		291.011	187.781	2.79212	291.011	187.193	291.011	194.042	291.011	193.857	291.011	192.356	291.011	180.903	291.011	178.337		291.011	115.936
293.77	130.718	6.17119	293.77	158.323	293.77	131.388	293.77	114.249	293.77	133.039	293.77	124.997	293.77	122.311		293.77	138.846	6.78285	293.77	144.387	293.77	142.787	293.77	147.488	293.77	132.08	293.77	109.199	293.77	157.137		293.77	185.049	3.65468	293.77	179.881	293.77	192.902	293.77	192.382	293.77	190.872	293.77	170.086	293.77	184.17		293.77	115.179
296.503	128.462	5.69669	296.503	153.954	296.503	131.114	296.503	115.097	296.503	129.653	296.503	122.618	296.503	118.336		296.503	134.213	5.69061	296.503	138.85	296.503	136.85	296.503	139.165	296.503	128.696	296.503	110.054	296.503	151.66		296.503	183.67	4.72304	296.503	177.911	296.503	195.179	296.503	195.099	296.503	185.095	296.503	164.421	296.503	184.317		296.503	112.583
299.21	124.284	5.17615	299.21	145.359	299.21	132.631	299.21	110.975	299.21	121.608	299.21	120.343	299.21	114.79		299.21	131.809	5.38818	299.21	136.227	299.21	136.8	299.21	133.855	299.21	126.903	299.21	108.826	299.21	148.243		299.21	183.772	4.97318	299.21	173.583	299.21	196.682	299.21	198.774	299.21	179.128	299.21	168.886	299.21	185.58		299.21	109.448
301.894	117.794	5.00289	301.894	133.563	301.894	129.392	301.894	100.469	301.894	118.192	301.894	115.111	301.894	110.038		301.894	127.114	5.20406	301.894	130.689	301.894	132.996	301.894	128.162	301.894	120.981	301.894	105.995	301.894	143.858		301.894	180.461	5.26438	301.894	167.737	301.894	196.578	301.894	194.644	301.894	178.867	301.894	166.212	301.894	178.725		301.894	106.809
304.554	112.62	4.62725	304.554	125.545	304.554	124.34	304.554	95.4374	304.554	113.729	304.554	109.873	304.554	106.798		304.554	123.558	5.64705	304.554	128.692	304.554	125.709	304.554	128.216	304.554	115.046	304.554	101.525	304.554	142.162		304.554	175.998	4.23966	304.554	170.525	304.554	190.289	304.554	184.184	304.554	177.131	304.554	160.917	304.554	172.945		304.554	105.782
307.191	110.145	3.71888	307.191	121.69	307.191	120.391	307.191	98.5566	307.191	108.542	307.191	107.034	307.191	104.658		307.191	119.618	5.02297	307.191	123.995	307.191	120.214	307.191	124.426	307.191	111.859	307.191	100.552	307.191	136.664		307.191	169.027	4.94964	307.191	166.846	307.191	188.845	307.191	171.38	307.191	169.543	307.191	150.983	307.191	166.565		307.191	103.983
309.806	106.915	2.79094	309.806	114.475	309.806	114.025	309.806	96.4939	309.806	106.076	309.806	107.539	309.806	102.879		309.806	116.259	4.86532	309.806	119.915	309.806	119.551	309.806	119.1	309.806	109.344	309.806	97.1311	309.806	132.512		309.806	164.541	5.42797	309.806	158.093	309.806	186.043	309.806	170.218	309.806	163.812	309.806	145.962	309.806	163.119		309.806	102.549
312.398	104.27	2.85067	312.398	105.623	312.398	113.538	312.398	91.8861	312.398	104.343	312.398	105.911	312.398	104.318		312.398	113.05	4.52624	312.398	117.247	312.398	122.906	312.398	111.167	312.398	106.492	312.398	95.4535	312.398	125.036		312.398	160.502	5.23082	312.398	153.132	312.398	181.352	312.398	163.307	312.398	161.738	312.398	142.551	312.398	160.93		312.398	101.686
314.97	101.7	2.90523	314.97	101.549	314.97	112.108	314.97	90.16	314.97	102.368	314.97	104.359	314.97	99.6563		314.97	109.101	4.57528	314.97	112.507	314.97	120.991	314.97	104.77	314.97	104.647	314.97	91.4371	314.97	120.255		314.97	153.906	5.83659	314.97	144.265	314.97	175.746	314.97	153.355	314.97	154.743	314.97	134.006	314.97	161.322		314.97	99.2199
Supplementary Figure 8c
pSmad2/3
42h																36h																30h																24h
Mean			Colony1		Colony2		Colony3		Colony4		Colony5		Colony6			Mean			Colony1		Colony2		Colony3		Colony4		Colony5		Colony6			Mean			Colony1		Colony2		Colony3		Colony4		Colony5		Colony6			Mean
Distance	Mean	Error	Distance	Mean	Distance	Mean	Distance	Mean	Distance	Mean	Distance	Mean	Distance	Mean		Distance	Mean	Error	Distance	Mean	Distance	Mean	Distance	Mean	Distance	Mean	Distance	Mean	Distance	Mean		Distance	Mean	Error	Distance	Mean	Distance	Mean	Distance	Mean	Distance	Mean	Distance	Mean	Distance	Mean		Distance	Mean
0	117.352	4.81741	0	109.361	0	99.9493	0	129.619	0	130.666	0	116.326	0	118.19		0	95.9038	1.83396	0	91.19	0	98.7732	0	98.7732	0	98.7732	0	98.7732	0	89.1401		0	79.0765	1.10612	0	82.0891	0	82.0891	0	78.8892	0	78.4529	0	77.9755	0	74.9634		0	69.0066
48.482	116.703	4.59739	48.482	107.905	48.482	105.625	48.482	131.409	48.482	128.594	48.482	108.162	48.482	118.527		48.482	94.3106	2.58661	48.482	91.6836	48.482	97.9379	48.482	97.9379	48.482	97.9379	48.482	97.9379	48.482	82.4284		48.482	82.7725	1.61708	48.482	85.3144	48.482	85.3144	48.482	80.7514	48.482	85.9191	48.482	83.6839	48.482	75.6515		48.482	68.846
63.183	119.794	2.98176	63.183	114.657	63.183	109.641	63.183	125.471	63.183	129.974	63.183	118.729	63.183	120.29		63.183	94.0442	2.34026	63.183	93.2236	63.183	97.0675	63.183	97.0675	63.183	97.0675	63.183	97.0675	63.183	82.7717		63.183	83.4198	1.37941	63.183	85.2717	63.183	85.2717	63.183	78.7762	63.183	84.8552	63.183	86.8104	63.183	79.5334		63.183	68.9545
74.9467	117.927	1.34978	74.9467	116.488	74.9467	114.144	74.9467	120.93	74.9467	119.611	74.9467	114.57	74.9467	121.82		74.9467	94.7106	1.79763	74.9467	96.7693	74.9467	96.442	74.9467	96.442	74.9467	96.442	74.9467	96.442	74.9467	85.7264		74.9467	80.4771	0.724166	74.9467	80.6136	74.9467	80.6136	74.9467	78.4184	74.9467	81.9252	74.9467	82.8026	74.9467	78.4892		74.9467	69.917
85.0683	121.137	2.29524	85.0683	118.162	85.0683	128.036	85.0683	126.715	85.0683	122.93	85.0683	114.168	85.0683	116.811		85.0683	99.5305	2.45664	85.0683	102.98	85.0683	101.728	85.0683	101.728	85.0683	101.728	85.0683	101.728	85.0683	87.2899		85.0683	83.5349	1.77444	85.0683	84.3806	85.0683	84.3806	85.0683	80.6846	85.0683	90.8238	85.0683	83.0184	85.0683	77.9216		85.0683	71.1904
94.0949	121.55	1.29769	94.0949	118.08	94.0949	125.658	94.0949	120.056	94.0949	121.859	94.0949	124.916	94.0949	118.731		94.0949	97.3663	2.30538	94.0949	101.323	94.0949	99.2268	94.0949	99.2268	94.0949	99.2268	94.0949	99.2268	94.0949	85.9672		94.0949	83.8283	1.15438	94.0949	84.5822	94.0949	84.5822	94.0949	80.4438	94.0949	86.9342	94.0949	86.128	94.0949	80.2996		94.0949	72.5494
102.322	120.194	1.93168	102.322	117.752	102.322	126.156	102.322	125.993	102.322	118.005	102.322	118.44	102.322	114.816		102.322	98.7634	2.61354	102.322	105.407	102.322	100.191	102.322	100.191	102.322	100.191	102.322	100.191	102.322	86.4091		102.322	86.804	1.1585	102.322	85.4781	102.322	85.4781	102.322	83.9908	102.322	91.838	102.322	88.3233	102.322	85.7156		102.322	71.5249
109.932	127.001	1.88099	109.932	121.366	109.932	132.343	109.932	131.292	109.932	125.493	109.932	122.435	109.932	129.076		109.932	103.926	1.84469	109.932	107.775	109.932	105.21	109.932	105.21	109.932	105.21	109.932	105.21	109.932	94.944		109.932	85.4909	1.30546	109.932	82.6694	109.932	82.6694	109.932	86.8645	109.932	91.1595	109.932	84.4703	109.932	85.1119		109.932	73.28
117.046	130.746	3.02984	117.046	126.937	117.046	136.751	117.046	141.961	117.046	124.127	117.046	123.339	117.046	131.361		117.046	104.989	2.14945	117.046	107.249	117.046	107.111	117.046	107.111	117.046	107.111	117.046	107.111	117.046	94.2422		117.046	87.1711	1.11014	117.046	84.8285	117.046	84.8285	117.046	86.535	117.046	92.2227	117.046	87.4415	117.046	87.1702		117.046	73.2352
123.75	135.549	3.08743	123.75	130.205	123.75	140.646	123.75	148.588	123.75	132.619	123.75	129.17	123.75	132.066		123.75	110.221	2.3899	123.75	107.29	123.75	113.644	123.75	113.644	123.75	113.644	123.75	113.644	123.75	99.4563		123.75	86.2978	1.70247	123.75	82.7077	123.75	82.7077	123.75	86.4721	123.75	94.0409	123.75	86.6064	123.75	85.2521		123.75	71.2515
130.109	138.806	3.97527	130.109	135.852	130.109	144.718	130.109	155.56	130.109	130.51	130.109	130.295	130.109	135.9		130.109	110.603	1.73973	130.109	106.211	130.109	113.32	130.109	113.32	130.109	113.32	130.109	113.32	130.109	104.124		130.109	86.1879	1.68412	130.109	83.6471	130.109	83.6471	130.109	84.9257	130.109	94.2621	130.109	83.9273	130.109	86.7179		130.109	72.8736
136.17	145.023	4.63701	136.17	137.367	136.17	153.17	136.17	163.905	136.17	134.761	136.17	143.354	136.17	137.578		136.17	111.193	0.913364	136.17	106.869	136.17	112.418	136.17	112.418	136.17	112.418	136.17	112.418	136.17	110.617		136.17	86.9964	1.32653	136.17	84.9341	136.17	84.9341	136.17	87.1977	136.17	92.2251	136.17	83.5106	136.17	89.1767		136.17	73.4693
141.972	147.147	5.26752	141.972	141.125	141.972	153.643	141.972	170.748	141.972	137.627	141.972	139.415	141.972	140.327		141.972	112.285	0.887448	141.972	109.248	141.972	113.685	141.972	113.685	141.972	113.685	141.972	113.685	141.972	109.724		141.972	87.8494	1.56208	141.972	84.187	141.972	84.187	141.972	86.8796	141.972	92.885	141.972	86.7616	141.972	92.1962		141.972	72.9822
147.546	148.846	4.00303	147.546	143.239	147.546	151.749	147.546	167.5	147.546	144.74	147.546	144.648	147.546	141.203		147.546	111.089	1.07825	147.546	107.269	147.546	112.784	147.546	112.784	147.546	112.784	147.546	112.784	147.546	108.124		147.546	88.2351	1.86353	147.546	85.3582	147.546	85.3582	147.546	84.1022	147.546	94.7766	147.546	86.579	147.546	93.2366		147.546	72.4304
152.916	156.315	5.57718	152.916	152.769	152.916	154.757	152.916	183.038	152.916	144.066	152.916	149.382	152.916	153.879		152.916	113.023	1.96769	152.916	106.511	152.916	116.132	152.916	116.132	152.916	116.132	152.916	116.132	152.916	107.1		152.916	90.1649	0.859263	152.916	91.1261	152.916	91.1261	152.916	88.1556	152.916	92.4376	152.916	86.985	152.916	91.159		152.916	73.7988
158.104	156.762	5.28096	158.104	144.415	158.104	154.167	158.104	181.367	158.104	148.346	158.104	156.609	158.104	155.665		158.104	115.808	1.85642	158.104	110.373	158.104	118.738	158.104	118.738	158.104	118.738	158.104	118.738	158.104	109.523		158.104	91.8411	1.20713	158.104	91.4792	158.104	91.4792	158.104	87.7304	158.104	96.1758	158.104	90.1363	158.104	94.0454		158.104	75.8573
163.127	162.701	4.59481	163.127	153.83	163.127	157.813	163.127	184.6	163.127	156.978	163.127	164.284	163.127	158.704		163.127	117.799	2.31747	163.127	116.612	163.127	120.86	163.127	120.86	163.127	120.86	163.127	120.86	163.127	106.743		163.127	92.0768	1.38119	163.127	90.6995	163.127	90.6995	163.127	88.7515	163.127	98.4244	163.127	90.9303	163.127	92.9558		163.127	74.4225
168	170.08	2.87108	168	169.548	168	167.882	168	183.235	168	163.234	168	171.102	168	165.476		168	117.713	1.27864	168	118.797	168	119.039	168	119.039	168	119.039	168	119.039	168	111.322		168	93.5522	1.17125	168	92.5965	168	92.5965	168	90.8825	168	99.0328	168	92.1646	168	94.0404		168	74.8138
172.735	171.386	5.02178	172.735	175.041	172.735	163.333	172.735	194.145	172.735	167.348	172.735	168.783	172.735	159.669		172.735	119.748	0.829161	172.735	120.304	172.735	120.644	172.735	120.644	172.735	120.644	172.735	120.644	172.735	115.612		172.735	96.609	1.48698	172.735	94.2806	172.735	94.2806	172.735	94.6663	172.735	103.593	172.735	95.219	172.735	97.6145		172.735	75.2171
177.344	174.574	4.57716	177.344	171.202	177.344	167.84	177.344	194.919	177.344	175.769	177.344	175.605	177.344	162.109		177.344	124.255	2.02164	177.344	119.705	177.344	127.376	177.344	127.376	177.344	127.376	177.344	127.376	177.344	116.321		177.344	97.7757	1.39325	177.344	98.8411	177.344	98.8411	177.344	94.4576	177.344	102.964	177.344	93.5359	177.344	98.0142		177.344	77.0491
181.836	176.404	4.28499	181.836	179.712	181.836	166.057	181.836	195.133	181.836	175.973	181.836	173.822	181.836	167.731		181.836	126.479	2.3988	181.836	122.64	181.836	130.03	181.836	130.03	181.836	130.03	181.836	130.03	181.836	116.113		181.836	99.3008	1.68261	181.836	101.538	181.836	101.538	181.836	94.3655	181.836	104.573	181.836	94.5293	181.836	99.2606		181.836	77.5268
186.219	178.949	4.15473	186.219	181.575	186.219	173.21	186.219	198.424	186.219	175.989	186.219	172.518	186.219	171.977		186.219	122.802	1.55259	186.219	119.66	186.219	125.169	186.219	125.169	186.219	125.169	186.219	125.169	186.219	116.475		186.219	103.87	1.9848	186.219	107.523	186.219	107.523	186.219	99.5534	186.219	109.552	186.219	98.3153	186.219	100.752		186.219	78.5954
190.502	180.784	3.93887	190.502	180.628	190.502	179.255	190.502	197.145	190.502	183.513	190.502	176.348	190.502	167.812		190.502	127.186	2.11527	190.502	120.571	190.502	130.53	190.502	130.53	190.502	130.53	190.502	130.53	190.502	120.423		190.502	106.686	2.66614	190.502	111.233	190.502	111.233	190.502	99.6659	190.502	114.732	190.502	99.7982	190.502	103.455		190.502	80.6775
194.69	183.578	3.82635	194.69	179.945	194.69	179.385	194.69	192.537	194.69	195.3	194.69	184.504	194.69	169.796		194.69	130.605	2.24897	194.69	123.079	194.69	134.157	194.69	134.157	194.69	134.157	194.69	134.157	194.69	123.925		194.69	108.962	2.18841	194.69	111.616	194.69	111.616	194.69	102.373	194.69	116.931	194.69	106.013	194.69	105.223		194.69	83.0206
198.79	184.07	2.24181	198.79	182.322	198.79	182.174	198.79	192.925	198.79	187.733	198.79	182.171	198.79	177.093		198.79	132.206	2.99988	198.79	124.143	198.79	136.917	198.79	136.917	198.79	136.917	198.79	136.917	198.79	121.427		198.79	111.776	2.10945	198.79	113.738	198.79	113.738	198.79	111.462	198.79	119.546	198.79	106.633	198.79	105.54		198.79	84.2787
202.807	183.237	4.30291	202.807	176.685	202.807	176.408	202.807	200.497	202.807	190.921	202.807	182.044	202.807	172.868		202.807	133.626	3.14569	202.807	121.571	202.807	138.512	202.807	138.512	202.807	138.512	202.807	138.512	202.807	126.139		202.807	113.812	2.03341	202.807	115.916	202.807	115.916	202.807	112.557	202.807	120.777	202.807	111.67	202.807	106.033		202.807	86.1209
206.747	182.899	4.18982	206.747	175.751	206.747	177.511	206.747	200.434	206.747	190.304	206.747	178.601	206.747	174.792		206.747	135.584	2.76648	206.747	127.514	206.747	139.95	206.747	139.95	206.747	139.95	206.747	139.95	206.747	126.191		206.747	117.251	2.67188	206.747	122.478	206.747	122.478	206.747	113.02	206.747	122.326	206.747	116.702	206.747	106.501		206.747	87.6569
210.612	182.269	4.39853	210.612	180.459	210.612	180.49	210.612	198.684	210.612	190.132	210.612	168.139	210.612	175.709		210.612	136.012	1.78351	210.612	132.312	210.612	138.74	210.612	138.74	210.612	138.74	210.612	138.74	210.612	128.803		210.612	116.443	2.17891	210.612	120.504	210.612	120.504	210.612	118.316	210.612	120.072	210.612	109.555	210.612	109.71		210.612	88.8422
214.408	184.319	4.60411	214.408	187.212	214.408	181.524	214.408	201.985	214.408	190.012	214.408	172.317	214.408	172.865		214.408	137.202	2.08799	214.408	133.054	214.408	140.378	214.408	140.378	214.408	140.378	214.408	140.378	214.408	128.644		214.408	118.916	2.63358	214.408	121.44	214.408	121.44	214.408	120.132	214.408	127.307	214.408	108.755	214.408	114.422		214.408	89.9575
218.137	183.096	4.5318	218.137	180.534	218.137	178.21	218.137	204.323	218.137	185.356	218.137	175.909	218.137	174.245		218.137	139.681	2.65592	218.137	130.971	218.137	143.878	218.137	143.878	218.137	143.878	218.137	143.878	218.137	131.602		218.137	123.548	2.56435	218.137	126.967	218.137	126.967	218.137	126.127	218.137	129.866	218.137	114.351	218.137	117.01		218.137	91.0356
221.804	181.733	4.54383	221.804	176.788	221.804	175.618	221.804	201.923	221.804	187.52	221.804	172.669	221.804	175.879		221.804	141.783	2.31511	221.804	131.067	221.804	144.998	221.804	144.998	221.804	144.998	221.804	144.998	221.804	139.639		221.804	125.924	2.46447	221.804	131.28	221.804	131.28	221.804	128.16	221.804	127.989	221.804	119.622	221.804	117.215		221.804	93.7166
225.412	180.402	5.49738	225.412	172.137	225.412	171.505	225.412	203.387	225.412	190.432	225.412	170.965	225.412	173.986		225.412	141.435	3.09648	225.412	127.713	225.412	145.936	225.412	145.936	225.412	145.936	225.412	145.936	225.412	137.156		225.412	126.192	2.80267	225.412	131.272	225.412	131.272	225.412	129.337	225.412	129.92	225.412	120.423	225.412	114.924		225.412	97.575
228.962	180.78	4.38516	228.962	173.802	228.962	175.075	228.962	198.939	228.962	189.018	228.962	175.337	228.962	172.509		228.962	141.608	2.89132	228.962	127.829	228.962	145.435	228.962	145.435	228.962	145.435	228.962	145.435	228.962	140.081		228.962	127.212	3.33308	228.962	130.408	228.962	130.408	228.962	135.711	228.962	132.079	228.962	120.627	228.962	114.038		228.962	99.5462
232.458	179.699	4.66723	232.458	178.308	232.458	169.029	232.458	198.615	232.458	186.701	232.458	168.597	232.458	176.943		232.458	146.524	2.91814	232.458	132.606	232.458	150.38	232.458	150.38	232.458	150.38	232.458	150.38	232.458	145.015		232.458	130.54	3.94417	232.458	137.897	232.458	137.897	232.458	138.049	232.458	132.336	232.458	120.816	232.458	116.248		232.458	100.318
235.903	174.804	4.33106	235.903	176.299	235.903	162.388	235.903	189.915	235.903	181.689	235.903	163.381	235.903	175.151		235.903	148.81	2.70839	235.903	136.473	235.903	152.645	235.903	152.645	235.903	152.645	235.903	152.645	235.903	145.806		235.903	129.586	2.84535	235.903	133.038	235.903	133.038	235.903	139.118	235.903	129.135	235.903	121.917	235.903	121.269		235.903	101.392
239.297	176.629	3.8541	239.297	178.434	239.297	166.627	239.297	188.931	239.297	184.598	239.297	165.368	239.297	175.816		239.297	149.475	3.06286	239.297	136.552	239.297	154.072	239.297	154.072	239.297	154.072	239.297	154.072	239.297	144.008		239.297	130.43	2.5153	239.297	135.595	239.297	135.595	239.297	135.177	239.297	130.315	239.297	123.927	239.297	121.968		239.297	102.99
242.645	176.928	4.49355	242.645	175.001	242.645	167.131	242.645	189.91	242.645	190.211	242.645	164.396	242.645	174.917		242.645	153.308	3.29177	242.645	140.296	242.645	158.38	242.645	158.38	242.645	158.38	242.645	158.38	242.645	146.037		242.645	132.711	2.68581	242.645	139.118	242.645	139.118	242.645	136.551	242.645	131.414	242.645	124.957	242.645	125.11		242.645	104.172
245.947	171.614	4.5993	245.947	163.621	245.947	164.899	245.947	190.209	245.947	179.387	245.947	160.712	245.947	170.857		245.947	155.072	3.36308	245.947	139.054	245.947	159.529	245.947	159.529	245.947	159.529	245.947	159.529	245.947	153.263		245.947	135.208	2.27721	245.947	138.783	245.947	138.783	245.947	138.908	245.947	137.563	245.947	132.046	245.947	125.169		245.947	105.773
249.205	169.055	3.99947	249.205	168.873	249.205	159.827	249.205	183.748	249.205	174.294	249.205	156.866	249.205	170.719		249.205	153.299	3.64001	249.205	136.267	249.205	158.277	249.205	158.277	249.205	158.277	249.205	158.277	249.205	150.421		249.205	136.469	1.74726	249.205	136.68	249.205	136.68	249.205	141.871	249.205	139.443	249.205	134.787	249.205	129.353		249.205	107.907
252.42	171.457	3.4397	252.42	170.804	252.42	165.626	252.42	179.812	252.42	182.987	252.42	161.016	252.42	168.498		252.42	152.334	3.03207	252.42	138.416	252.42	156.59	252.42	156.59	252.42	156.59	252.42	156.59	252.42	149.228		252.42	139.799	2.40695	252.42	142.649	252.42	142.649	252.42	144.771	252.42	144.025	252.42	133.756	252.42	130.941		252.42	108.096
255.596	169.133	3.64673	255.596	166.77	255.596	162.924	255.596	177.38	255.596	181.738	255.596	157.869	255.596	168.119		255.596	152.395	3.05051	255.596	138.058	255.596	156.537	255.596	156.537	255.596	156.537	255.596	156.537	255.596	150.161		255.596	142.153	2.67027	255.596	147.542	255.596	147.542	255.596	145.736	255.596	144.377	255.596	133.327	255.596	134.397		255.596	109.605
258.732	165.953	4.00747	258.732	165.014	258.732	160.719	258.732	176.78	258.732	179.027	258.732	155.058	258.732	159.12		258.732	155.412	3.39563	258.732	139.004	258.732	159.762	258.732	159.762	258.732	159.762	258.732	159.762	258.732	154.419		258.732	143.051	2.16509	258.732	147.756	258.732	147.756	258.732	143.566	258.732	146.116	258.732	135.478	258.732	137.633		258.732	111.03
261.831	162.65	3.84588	261.831	164.661	261.831	155.106	261.831	170.808	261.831	176.242	261.831	154.655	261.831	154.43		261.831	153.443	1.93769	261.831	143.822	261.831	155.647	261.831	155.647	261.831	155.647	261.831	155.647	261.831	154.249		261.831	142.778	1.47611	261.831	141.657	261.831	141.657	261.831	145.455	261.831	147.832	261.831	137.288	261.831	142.78		261.831	111.545
264.894	161.004	3.69999	264.894	157.949	264.894	151.021	264.894	165.529	264.894	176.862	264.894	156.146	264.894	158.519		264.894	152.293	2.95433	264.894	139.808	264.894	156.724	264.894	156.724	264.894	156.724	264.894	156.724	264.894	147.055		264.894	145.603	2.16987	264.894	144.342	264.894	144.342	264.894	152.2	264.894	150.216	264.894	137.045	264.894	145.47		264.894	110.473
267.922	156.783	3.69617	267.922	151.616	267.922	148.795	267.922	160.899	267.922	173.32	267.922	152.39	267.922	153.681		267.922	152.344	3.52143	267.922	138.438	267.922	157.77	267.922	157.77	267.922	157.77	267.922	157.77	267.922	144.543		267.922	146.808	2.12583	267.922	148.648	267.922	148.648	267.922	153.33	267.922	149.044	267.922	139.185	267.922	141.996		267.922	110.8
270.915	151.777	2.76806	270.915	152.555	270.915	145.701	270.915	155.656	270.915	163.101	270.915	146.765	270.915	146.884		270.915	150.064	2.70321	270.915	137.54	270.915	153.814	270.915	153.814	270.915	153.814	270.915	153.814	270.915	147.59		270.915	146.217	1.95225	270.915	149.113	270.915	149.113	270.915	151.196	270.915	147.385	270.915	139.969	270.915	140.527		270.915	110.636
273.877	147.302	2.31474	273.877	149.124	273.877	143.456	273.877	147.164	273.877	157.72	273.877	143.253	273.877	143.098		273.877	145.64	0.667465	273.877	142.973	273.877	145.682	273.877	145.682	273.877	145.682	273.877	145.682	273.877	148.139		273.877	147.395	1.47099	273.877	149.978	273.877	149.978	273.877	151.209	273.877	146.235	273.877	141.887	273.877	145.084		273.877	109.95
276.806	141.999	3.09618	276.806	137.513	276.806	140.528	276.806	141.058	276.806	156.234	276.806	142.504	276.806	134.155		276.806	144.843	0.807479	276.806	141.692	276.806	144.855	276.806	144.855	276.806	144.855	276.806	144.855	276.806	147.946		276.806	148.91	1.46163	276.806	152.06	276.806	152.06	276.806	150.855	276.806	143.947	276.806	144.983	276.806	149.554		276.806	109.621
279.705	138.945	3.87731	279.705	141.098	279.705	134.912	279.705	129.987	279.705	155.824	279.705	140.759	279.705	131.091		279.705	144.367	0.927237	279.705	139.762	279.705	145.155	279.705	145.155	279.705	145.155	279.705	145.155	279.705	145.819		279.705	148.847	2.25197	279.705	152.963	279.705	152.963	279.705	149.635	279.705	139.229	279.705	145.615	279.705	152.678		279.705	108.786
282.574	134.905	4.76674	282.574	140.965	282.574	133.452	282.574	122.972	282.574	151.914	282.574	139.124	282.574	121.001		282.574	142.712	0.988356	282.574	137.834	282.574	143.882	282.574	143.882	282.574	143.882	282.574	143.882	282.574	142.91		282.574	150.407	2.44486	282.574	154.606	282.574	154.606	282.574	149.07	282.574	138.937	282.574	153.318	282.574	151.904		282.574	107.187
285.414	128.922	4.24457	285.414	131.14	285.414	123.345	285.414	116.657	285.414	147.425	285.414	129.424	285.414	125.544		285.414	138.903	1.61068	285.414	135.677	285.414	137.74	285.414	137.74	285.414	137.74	285.414	137.74	285.414	146.778		285.414	150.284	3.13788	285.414	151.451	285.414	151.451	285.414	148.253	285.414	136.583	285.414	154.625	285.414	159.339		285.414	105.565
288.226	122.473	4.33735	288.226	119.366	288.226	118.42	288.226	111.944	288.226	142.469	288.226	124.851	288.226	117.789		288.226	136.219	2.43343	288.226	135.44	288.226	133.4	288.226	133.4	288.226	133.4	288.226	133.4	288.226	148.271		288.226	148.008	3.27254	288.226	147.775	288.226	147.775	288.226	146.396	288.226	134.937	288.226	151.525	288.226	159.642		288.226	105.042
291.011	118.459	3.1828	291.011	117.756	291.011	115.134	291.011	109.477	291.011	131.975	291.011	122.003	291.011	114.407		291.011	134.461	2.45494	291.011	137.575	291.011	130.93	291.011	130.93	291.011	130.93	291.011	130.93	291.011	145.471		291.011	145.173	3.49585	291.011	143.518	291.011	143.518	291.011	144.345	291.011	132.139	291.011	149.118	291.011	158.402		291.011	104.63
293.77	115.837	2.57526	293.77	117.755	293.77	112.082	293.77	109.482	293.77	126.883	293.77	117.123	293.77	111.699		293.77	132.549	2.25113	293.77	133.392	293.77	129.631	293.77	129.631	293.77	129.631	293.77	129.631	293.77	143.378		293.77	142.724	3.89951	293.77	142.727	293.77	142.727	293.77	138.634	293.77	127.085	293.77	152.18	293.77	152.993		293.77	103.117
296.503	112.005	2.54742	296.503	115.898	296.503	106.098	296.503	110.56	296.503	121.739	296.503	112.617	296.503	105.119		296.503	128.317	3.28675	296.503	129.575	296.503	124.052	296.503	124.052	296.503	124.052	296.503	124.052	296.503	144.12		296.503	139.36	5.04022	296.503	137.311	296.503	137.311	296.503	135.225	296.503	120.288	296.503	152.884	296.503	153.144		296.503	101.951
299.21	108.664	3.10468	299.21	110.059	299.21	105.352	299.21	106.165	299.21	122.643	299.21	107.679	299.21	100.084		299.21	126.635	3.03503	299.21	123.611	299.21	123.597	299.21	123.597	299.21	123.597	299.21	123.597	299.21	141.81		299.21	136.156	4.93685	299.21	134.213	299.21	134.213	299.21	131.282	299.21	118.116	299.21	146.797	299.21	152.317		299.21	101.239
301.894	105.695	3.33978	301.894	110.547	301.894	103.149	301.894	104.289	301.894	119.372	301.894	100.57	301.894	96.2445		301.894	123.34	2.13433	301.894	120.751	301.894	121.322	301.894	121.322	301.894	121.322	301.894	121.322	301.894	134.001		301.894	134.992	5.00966	301.894	131.238	301.894	131.238	301.894	128.675	301.894	120.375	301.894	143.436	301.894	154.988		301.894	99.755
304.554	101.617	3.31906	304.554	107.471	304.554	96.3978	304.554	97.8369	304.554	115.593	304.554	96.8021	304.554	95.6032		304.554	120.537	2.36584	304.554	118.649	304.554	118.054	304.554	118.054	304.554	118.054	304.554	118.054	304.554	132.356		304.554	132.365	5.68112	304.554	125.787	304.554	125.787	304.554	125.31	304.554	120.019	304.554	139.998	304.554	157.29		304.554	98.5823
307.191	97.1842	2.576	307.191	100.993	307.191	94.3832	307.191	94.5248	307.191	108.172	307.191	94.1482	307.191	90.8839		307.191	117.876	3.17901	307.191	114.216	307.191	114.82	307.191	114.82	307.191	114.82	307.191	114.82	307.191	133.764		307.191	127.424	5.96182	307.191	121.029	307.191	121.029	307.191	119.523	307.191	114.615	307.191	134.254	307.191	154.096		307.191	96.456
309.806	97.3976	2.37642	309.806	97.0944	309.806	102.851	309.806	95.3649	309.806	105.716	309.806	92.3327	309.806	91.0258		309.806	113.743	3.0182	309.806	111.825	309.806	110.46	309.806	110.46	309.806	110.46	309.806	110.46	309.806	128.793		309.806	122.331	5.34445	309.806	118.497	309.806	118.497	309.806	113.575	309.806	108.405	309.806	130.569	309.806	144.445		309.806	95.2216
312.398	96.488	2.54729	312.398	96.5123	312.398	105.529	312.398	94.4646	312.398	101.975	312.398	89.8813	312.398	90.5658		312.398	109.77	2.92017	312.398	109.996	312.398	106.149	312.398	106.149	312.398	106.149	312.398	106.149	312.398	124.029		312.398	118.73	5.56031	312.398	114.525	312.398	114.525	312.398	105.362	312.398	109.818	312.398	125.043	312.398	143.105		312.398	94.1664
314.97	95.5279	2.54938	314.97	95.878	314.97	104.293	314.97	92.4867	314.97	100.95	314.97	87.1999	314.97	92.3604		314.97	105.523	3.60303	314.97	111.864	314.97	100.125	314.97	100.125	314.97	100.125	314.97	100.125	314.97	120.777		314.97	115.684	5.15802	314.97	109.082	314.97	109.082	314.97	104.354	314.97	111.469	314.97	121.352	314.97	138.764		314.97	92.7937
Supplementary Figure 8d
pSmad2/3
42h																36h																30h																24h
Mean			Colony1		Colony2		Colony3		Colony4		Colony5		Colony6			Mean			Colony1		Colony2		Colony3		Colony4		Colony5		Colony6			Mean			Colony1		Colony2		Colony3		Colony4		Colony5		Colony6			Mean
Distance	Mean	Error	Distance	Mean	Distance	Mean	Distance	Mean	Distance	Mean	Distance	Mean	Distance	Mean		Distance	Mean	Error	Distance	Mean	Distance	Mean	Distance	Mean	Distance	Mean	Distance	Mean	Distance	Mean		Distance	Mean	Error	Distance	Mean	Distance	Mean	Distance	Mean	Distance	Mean	Distance	Mean	Distance	Mean		Distance	Mean
0	131.801	11.1303	0	104.476	0	149.982	0	171.873	0	99.7461	0	134.012	0	130.715		0	97.3058	1.80971	0	98.2089	0	91.1606	0	97.9435	0	95.9715	0	104.739	0	95.8112		0	98.8082	2.60813	0	95.0164	0	94.0281	0	91.5673	0	105.813	0	106.856	0	99.5682		0	90.1481
48.482	132.746	8.20532	48.482	110.94	48.482	149.566	48.482	152.86	48.482	106.621	48.482	130.698	48.482	145.789		48.482	95.9846	1.5035	48.482	101.081	48.482	91.5578	48.482	95.863	48.482	99.1505	48.482	95.7567	48.482	92.4986		48.482	98.7414	3.00212	48.482	91.9748	48.482	99.0926	48.482	89.1476	48.482	99.9076	48.482	109.396	48.482	102.929		48.482	92.9743
63.183	138.239	8.67192	63.183	117.111	63.183	156.287	63.183	161.093	63.183	110.977	63.183	132.226	63.183	151.739		63.183	96.0217	2.3695	63.183	99.049	63.183	91.1247	63.183	95.6438	63.183	99.0804	63.183	103.537	63.183	87.6959		63.183	97.3775	3.46367	63.183	90.2091	63.183	102.725	63.183	87.0545	63.183	92.6215	63.183	107.82	63.183	103.835		63.183	94.2535
74.9467	142.791	6.82704	74.9467	120.543	74.9467	160.347	74.9467	155.694	74.9467	123.602	74.9467	148.083	74.9467	148.477		74.9467	95.3876	1.88355	74.9467	100.823	74.9467	90.0396	74.9467	96.1343	74.9467	98.5668	74.9467	97.2255	74.9467	89.5361		74.9467	99.9998	3.58018	74.9467	86.9876	74.9467	107.417	74.9467	91.0437	74.9467	102.403	74.9467	106.535	74.9467	105.613		74.9467	93.359
85.0683	147.299	5.75036	85.0683	130.775	85.0683	165.093	85.0683	157.13	85.0683	130.368	85.0683	149.204	85.0683	151.226		85.0683	94.6848	2.38337	85.0683	102.079	85.0683	87.9707	85.0683	93.8872	85.0683	100.611	85.0683	94.7822	85.0683	88.7782		85.0683	100.056	2.96796	85.0683	88.9742	85.0683	102.091	85.0683	94.1015	85.0683	100.908	85.0683	106.405	85.0683	107.855		85.0683	93.9713
94.0949	152.027	5.68079	94.0949	129.626	94.0949	162.792	94.0949	162.293	94.0949	139.943	94.0949	160.82	94.0949	156.687		94.0949	93.7752	1.70429	94.0949	97.4373	94.0949	88.409	94.0949	96.146	94.0949	97.2613	94.0949	94.7432	94.0949	88.6547		94.0949	99.6355	2.77237	94.0949	89.493	94.0949	100.117	94.0949	93.991	94.0949	101.332	94.0949	106.708	94.0949	106.171		94.0949	92.3468
102.322	157.068	4.72374	102.322	137.899	102.322	167.63	102.322	159.163	102.322	149.221	102.322	167.516	102.322	160.976		102.322	94.0552	1.02517	102.322	95.7899	102.322	90.9419	102.322	96.4898	102.322	96.5814	102.322	92.4905	102.322	92.0377		102.322	101.211	2.76168	102.322	91.6826	102.322	106.986	102.322	94.3124	102.322	101.532	102.322	107.721	102.322	105.031		102.322	92.1378
109.932	164.911	3.03575	109.932	154.048	109.932	170.574	109.932	165.238	109.932	157.656	109.932	170.714	109.932	171.234		109.932	93.8757	1.08191	109.932	96.7651	109.932	89.1163	109.932	95.6009	109.932	93.5022	109.932	94.7926	109.932	93.4769		109.932	101.991	2.53643	109.932	93.3986	109.932	103.313	109.932	96.8934	109.932	101.472	109.932	110.45	109.932	106.42		109.932	92.1852
117.046	172.856	3.51732	117.046	170.521	117.046	171.328	117.046	174.925	117.046	165.93	117.046	188.902	117.046	165.532		117.046	95.8927	1.58617	117.046	95.3134	117.046	92.8219	117.046	102.242	117.046	96.3932	117.046	97.4568	117.046	91.1284		117.046	100.839	2.08278	117.046	91.5288	117.046	103.264	117.046	98.4446	117.046	102.51	117.046	104.894	117.046	104.39		117.046	93.1387
123.75	177.505	2.34154	123.75	172.126	123.75	179.716	123.75	176.327	123.75	175.416	123.75	187.941	123.75	173.504		123.75	95.8045	1.62391	123.75	94.8496	123.75	92.3426	123.75	101.228	123.75	98.7259	123.75	97.0461	123.75	90.6349		123.75	100.467	1.97248	123.75	93.8487	123.75	105.14	123.75	96.8541	123.75	99.3447	123.75	106.496	123.75	101.116		123.75	91.1171
130.109	181.782	3.8289	130.109	176.021	130.109	184.644	130.109	187.12	130.109	167.809	130.109	194.903	130.109	180.193		130.109	98.3691	2.06355	130.109	94.6252	130.109	97.8215	130.109	106.001	130.109	99.7154	130.109	100.63	130.109	91.4217		130.109	99.4638	1.8565	130.109	95.5393	130.109	103.278	130.109	93.9581	130.109	97.0473	130.109	105.067	130.109	101.893		130.109	92.6373
136.17	184.495	3.45891	136.17	182.331	136.17	193.463	136.17	183.77	136.17	169.291	136.17	189.567	136.17	188.545		136.17	100.396	2.20673	136.17	95.8227	136.17	99.9273	136.17	109.646	136.17	102.132	136.17	100.484	136.17	94.365		136.17	100.138	2.29686	136.17	97.7777	136.17	101.058	136.17	91.5585	136.17	98.3961	136.17	104.282	136.17	107.756		136.17	93.0443
141.972	185.874	2.89533	141.972	187.342	141.972	189.902	141.972	183.219	141.972	172.771	141.972	190.066	141.972	191.94		141.972	103.922	1.95069	141.972	102.172	141.972	101.85	141.972	112.889	141.972	104.234	141.972	103.583	141.972	98.8048		141.972	101.28	2.05595	141.972	98.4232	141.972	102.561	141.972	94.9971	141.972	97.8198	141.972	107.8	141.972	106.081		141.972	93.9991
147.546	192.025	3.63503	147.546	191.962	147.546	199.078	147.546	189.801	147.546	175.726	147.546	199.977	147.546	195.604		147.546	106.418	2.30837	147.546	101.594	147.546	107.073	147.546	115.957	147.546	106.81	147.546	107.304	147.546	99.7676		147.546	103.273	3.00737	147.546	97.1741	147.546	99.8652	147.546	96.9704	147.546	100.589	147.546	114.041	147.546	110.996		147.546	93.0706
152.916	194.363	2.21263	152.916	195.795	152.916	199.01	152.916	192.678	152.916	184.282	152.916	198.341	152.916	196.073		152.916	107.771	1.74483	152.916	105.525	152.916	111.146	152.916	113.932	152.916	105.791	152.916	108.194	152.916	102.04		152.916	104.091	3.93454	152.916	96.1137	152.916	101.087	152.916	96.8517	152.916	97.8734	152.916	115.275	152.916	117.343		152.916	94.7557
158.104	196.192	2.80605	158.104	195.597	158.104	206.512	158.104	196.576	158.104	185.125	158.104	198.442	158.104	194.901		158.104	110.623	1.93459	158.104	111.445	158.104	112.116	158.104	117.654	158.104	107.376	158.104	111.497	158.104	103.649		158.104	105.88	3.88548	158.104	99.0288	158.104	103.493	158.104	99.1823	158.104	97.7824	158.104	117.179	158.104	118.614		158.104	92.4436
163.127	195.239	2.98957	163.127	192.568	163.127	205.321	163.127	195.621	163.127	184.676	163.127	201.303	163.127	191.944		163.127	113.732	2.28123	163.127	110.697	163.127	118.624	163.127	121.05	163.127	112.111	163.127	114.33	163.127	105.581		163.127	108.648	3.66513	163.127	100.178	163.127	105.485	163.127	103.369	163.127	103.074	163.127	117.711	163.127	122.071		163.127	91.2208
168	196.62	1.82653	168	193.74	168	202.445	168	200.236	168	191.708	168	198.904	168	192.69		168	117.502	3.34219	168	111.828	168	126.666	168	127.227	168	118.589	168	113.588	168	107.116		168	110.177	5.271	168	101.26	168	100.555	168	103.852	168	102.228	168	129.735	168	123.432		168	92.1811
172.735	195.001	3.13537	172.735	189.429	172.735	203.926	172.735	205.182	172.735	186.893	172.735	192.496	172.735	192.08		172.735	121.638	3.59505	172.735	123.035	172.735	126.511	172.735	133.144	172.735	121.956	172.735	118.331	172.735	106.852		172.735	112.794	5.06816	172.735	104.859	172.735	104.218	172.735	105.4	172.735	104.668	172.735	129.223	172.735	128.397		172.735	92.4517
177.344	194.821	3.00644	177.344	192.107	177.344	202.95	177.344	200.831	177.344	182.147	177.344	195.134	177.344	195.754		177.344	123.534	3.58072	177.344	122.74	177.344	129.954	177.344	134.057	177.344	125.46	177.344	120.196	177.344	108.796		177.344	115.843	5.304	177.344	104.478	177.344	107.844	177.344	111.333	177.344	106.765	177.344	130.715	177.344	133.924		177.344	93.8707
181.836	195.227	3.44434	181.836	188.631	181.836	196.075	181.836	206.929	181.836	182.828	181.836	198.813	181.836	198.083		181.836	127.173	3.13212	181.836	127.12	181.836	132.838	181.836	135.85	181.836	130.749	181.836	120.938	181.836	115.543		181.836	120.641	5.37584	181.836	108.017	181.836	114.588	181.836	114.906	181.836	111.926	181.836	134.615	181.836	139.795		181.836	94.0034
186.219	196.556	3.65649	186.219	186.775	186.219	195.002	186.219	209.457	186.219	187.485	186.219	203.923	186.219	196.696		186.219	128.427	2.83213	186.219	124.61	186.219	135.538	186.219	136.94	186.219	129.746	186.219	124.611	186.219	119.115		186.219	123.329	4.94278	186.219	112.616	186.219	117.945	186.219	116.037	186.219	115.887	186.219	137.124	186.219	140.368		186.219	96.8579
190.502	196.203	2.21643	190.502	195.647	190.502	196.87	190.502	197.211	190.502	186.058	190.502	199.732	190.502	201.702		190.502	131.286	1.93962	190.502	127.878	190.502	133.037	190.502	139.265	190.502	132.875	190.502	127.911	190.502	126.748		190.502	123.667	5.09758	190.502	110.566	190.502	119.452	190.502	116.939	190.502	116.361	190.502	139.335	190.502	139.352		190.502	99.2518
194.69	198.373	2.08284	194.69	195.945	194.69	200.103	194.69	203.368	194.69	189.496	194.69	202.537	194.69	198.791		194.69	134.097	2.91402	194.69	132.421	194.69	133.709	194.69	146.843	194.69	135.944	194.69	125.901	194.69	129.767		194.69	126.791	5.66542	194.69	112.713	194.69	122.285	194.69	119.09	194.69	118.431	194.69	141.37	194.69	146.858		194.69	100.426
198.79	198.145	2.38859	198.79	194.111	198.79	202.299	198.79	204.683	198.79	188.854	198.79	201.057	198.79	197.866		198.79	136.514	4.41979	198.79	137.223	198.79	133.792	198.79	155.268	198.79	139.755	198.79	123.673	198.79	129.371		198.79	129.405	4.69851	198.79	118.872	198.79	123.976	198.79	123.47	198.79	122.769	198.79	139.452	198.79	147.889		198.79	100.865
202.807	197.334	2.60111	202.807	188.513	202.807	198.808	202.807	201.235	202.807	190.163	202.807	202.631	202.807	202.653		202.807	140.383	4.55511	202.807	139.918	202.807	139.129	202.807	161.475	202.807	139.629	202.807	132.058	202.807	130.09		202.807	134.87	4.99276	202.807	124.355	202.807	124.554	202.807	130.491	202.807	130.545	202.807	144.304	202.807	154.969		202.807	104.076
206.747	198.484	3.19261	206.747	187.234	206.747	202.007	206.747	203.087	206.747	189.85	206.747	203.38	206.747	205.347		206.747	143.007	3.76961	206.747	142.726	206.747	138.48	206.747	160.663	206.747	143.523	206.747	134.836	206.747	137.817		206.747	140.949	5.27215	206.747	128.904	206.747	129.558	206.747	136.368	206.747	136.898	206.747	155.049	206.747	158.916		206.747	107.898
210.612	196.508	2.90035	210.612	187.846	210.612	201.516	210.612	201.559	210.612	187.92	210.612	203.787	210.612	196.42		210.612	144.851	3.31466	210.612	147.104	210.612	137.029	210.612	157.426	210.612	149.239	210.612	135.91	210.612	142.398		210.612	143.543	5.0619	210.612	135.401	210.612	136.929	210.612	134.438	210.612	135.513	210.612	158.312	210.612	160.664		210.612	108.265
214.408	197.194	1.45738	214.408	194.648	214.408	199.511	214.408	196.975	214.408	191.808	214.408	201.813	214.408	198.409		214.408	146.238	2.49289	214.408	148.632	214.408	141.581	214.408	155.672	214.408	149.716	214.408	140.128	214.408	141.7		214.408	145.957	5.11285	214.408	140.402	214.408	137.86	214.408	137.612	214.408	135.879	214.408	163.067	214.408	160.919		214.408	110.22
218.137	195.679	0.65016	218.137	193.266	218.137	195.781	218.137	194.32	218.137	197.141	218.137	197.246	218.137	196.319		218.137	147.267	2.71954	218.137	153.022	218.137	148.86	218.137	155.498	218.137	146.446	218.137	141.991	218.137	137.782		218.137	149.22	4.39093	218.137	144.026	218.137	139.817	218.137	141.227	218.137	144.394	218.137	162.828	218.137	163.028		218.137	112.46
221.804	195.835	2.67325	221.804	188.846	221.804	192.634	221.804	196.936	221.804	197.704	221.804	207.335	221.804	191.554		221.804	149.289	3.4761	221.804	157.205	221.804	148.369	221.804	160.365	221.804	146.693	221.804	146.54	221.804	136.56		221.804	151.299	3.62787	221.804	147.558	221.804	143.736	221.804	142.793	221.804	149.282	221.804	160.08	221.804	164.342		221.804	114.924
225.412	194.694	2.91744	225.412	186.969	225.412	195.828	225.412	197.136	225.412	196.035	225.412	205.656	225.412	186.542		225.412	149.626	3.77738	225.412	158.512	225.412	144.52	225.412	163.572	225.412	147.266	225.412	140.38	225.412	143.505		225.412	153.685	3.6375	225.412	153.386	225.412	143.755	225.412	146.052	225.412	150.486	225.412	162.222	225.412	166.21		225.412	117.566
228.962	191.928	2.52998	228.962	183.908	228.962	195.088	228.962	195.201	228.962	188.44	228.962	200.867	228.962	188.062		228.962	150.778	3.18531	228.962	154.061	228.962	151.463	228.962	164.045	228.962	146.426	228.962	141.581	228.962	147.092		228.962	154.881	3.06349	228.962	152.216	228.962	145.324	228.962	148.205	228.962	158.608	228.962	164.656	228.962	160.275		228.962	118.801
232.458	191.155	2.43108	232.458	183.383	232.458	189.751	232.458	193.286	232.458	190.888	232.458	201.276	232.458	188.346		232.458	151.09	2.83726	232.458	152.809	232.458	156.529	232.458	161.224	232.458	146.516	232.458	146.234	232.458	143.231		232.458	157.022	3.35183	232.458	152.517	232.458	145.087	232.458	154.825	232.458	157.539	232.458	164.486	232.458	167.675		232.458	121.6
235.903	188.592	2.30853	235.903	178.928	235.903	186.302	235.903	190.74	235.903	187.823	235.903	194.103	235.903	193.658		235.903	154.473	2.74508	235.903	157.824	235.903	154.698	235.903	165.328	235.903	152.704	235.903	150.755	235.903	145.528		235.903	158.661	4.00203	235.903	155.01	235.903	146.881	235.903	158.174	235.903	151.532	235.903	167.757	235.903	172.61		235.903	123.593
239.297	185.246	1.40311	239.297	181.941	239.297	188.788	239.297	183.627	239.297	181.399	239.297	189.361	239.297	186.361		239.297	156.03	3.33017	239.297	165.784	239.297	152.543	239.297	166.034	239.297	155.035	239.297	150.342	239.297	146.44		239.297	159.964	3.8523	239.297	154.925	239.297	147.563	239.297	156.784	239.297	158.687	239.297	168.216	239.297	173.609		239.297	123.919
242.645	183.631	1.8066	242.645	177.214	242.645	189.911	242.645	181.63	242.645	183.252	242.645	187.123	242.645	182.653		242.645	154.942	2.61095	242.645	161.945	242.645	153.514	242.645	160.872	242.645	156.128	242.645	152.857	242.645	144.335		242.645	164.053	3.83388	242.645	161.608	242.645	152.432	242.645	158.246	242.645	164.894	242.645	167.075	242.645	180.065		242.645	125.154
245.947	181.547	2.17743	245.947	176.666	245.947	175.667	245.947	180.758	245.947	187.419	245.947	188.424	245.947	180.349		245.947	156.056	2.47673	245.947	158.684	245.947	159.11	245.947	163.124	245.947	157.679	245.947	151.305	245.947	146.432		245.947	164.551	3.86273	245.947	156.788	245.947	152.721	245.947	163.813	245.947	164.666	245.947	170.048	245.947	179.27		245.947	125.764
249.205	180.457	2.26048	249.205	177.818	249.205	180.558	249.205	176.715	249.205	178.221	249.205	191.463	249.205	177.969		249.205	158.125	2.48106	249.205	164.299	249.205	162.8	249.205	162.296	249.205	157.74	249.205	150.577	249.205	151.04		249.205	163.378	3.89087	249.205	149.615	249.205	153.745	249.205	167.083	249.205	165.606	249.205	171.507	249.205	172.715		249.205	125.578
252.42	178.055	2.87617	252.42	173.716	252.42	179.424	252.42	176.718	252.42	175.081	252.42	191.451	252.42	171.941		252.42	158.017	3.44628	252.42	168.658	252.42	162.619	252.42	163.495	252.42	155.674	252.42	151.791	252.42	145.866		252.42	166.406	3.27048	252.42	157.127	252.42	156.631	252.42	165.441	252.42	172.369	252.42	174.842	252.42	172.025		252.42	128.445
255.596	173.238	2.1729	255.596	170.448	255.596	174.356	255.596	174.524	255.596	173.496	255.596	181.392	255.596	165.213		255.596	157.942	3.34247	255.596	167.205	255.596	164.06	255.596	161.158	255.596	156.452	255.596	154.535	255.596	144.24		255.596	168.916	2.65388	255.596	162.947	255.596	161.515	255.596	165.121	255.596	172.322	255.596	175.487	255.596	176.107		255.596	130.737
258.732	168.275	1.42349	258.732	166.145	258.732	165.439	258.732	168.952	258.732	170.405	258.732	173.876	258.732	164.833		258.732	157.048	3.4199	258.732	164.41	258.732	161.713	258.732	162.04	258.732	159.541	258.732	152.457	258.732	142.125		258.732	168.218	2.28377	258.732	166.942	258.732	159.11	258.732	166.43	258.732	168.687	258.732	174.073	258.732	174.064		258.732	131.457
261.831	163.887	1.97048	261.831	162.1	261.831	155.938	261.831	162.968	261.831	167.95	261.831	169.531	261.831	164.836		261.831	155.705	3.25753	261.831	161.01	261.831	160.352	261.831	161.69	261.831	155.421	261.831	155.3	261.831	140.456		261.831	168.51	2.67805	261.831	165.282	261.831	161.798	261.831	161.261	261.831	171.845	261.831	175.564	261.831	175.312		261.831	131.287
264.894	161.786	2.21469	264.894	160.235	264.894	155.432	264.894	159.654	264.894	164.498	264.894	171.177	264.894	159.718		264.894	155.902	2.95375	264.894	161.929	264.894	156.407	264.894	161.54	264.894	154.616	264.894	158.599	264.894	142.321		264.894	170.054	4.33113	264.894	164.512	264.894	161.064	264.894	159.659	264.894	173.096	264.894	174.124	264.894	187.869		264.894	129.1
267.922	157.588	2.80965	267.922	155.107	267.922	151.275	267.922	159.227	267.922	157.917	267.922	170.077	267.922	151.928		267.922	156.027	2.74881	267.922	164.116	267.922	156.93	267.922	160.206	267.922	155.032	267.922	155.76	267.922	144.115		267.922	170.03	3.66644	267.922	160.981	267.922	166.877	267.922	161.719	267.922	172.153	267.922	173.358	267.922	185.09		267.922	128.109
270.915	155.864	3.12276	270.915	152.713	270.915	143.785	270.915	153.752	270.915	160.278	270.915	166.15	270.915	158.507		270.915	152.267	2.43802	270.915	158.471	270.915	154.521	270.915	156.723	270.915	151.541	270.915	150.652	270.915	141.696		270.915	169.268	3.56784	270.915	162.015	270.915	168.857	270.915	158.453	270.915	171.513	270.915	171.249	270.915	183.523		270.915	128.81
273.877	150.585	2.90693	273.877	148.888	273.877	140.811	273.877	144.658	273.877	156.372	273.877	159.479	273.877	153.302		273.877	151.808	2.57312	273.877	158.844	273.877	154.202	273.877	156.751	273.877	151.444	273.877	148.023	273.877	141.586		273.877	168.411	4.00679	273.877	162.557	273.877	164.372	273.877	155.081	273.877	171.551	273.877	173.882	273.877	183.025		273.877	128.499
276.806	144.883	2.41814	276.806	138.162	276.806	141.953	276.806	142.774	276.806	145.717	276.806	155.677	276.806	145.013		276.806	151.885	4.13145	276.806	165.34	276.806	151.291	276.806	159.407	276.806	153.569	276.806	144.581	276.806	137.124		276.806	166.014	3.43061	276.806	160.621	276.806	160.889	276.806	158.937	276.806	165.171	276.806	169.033	276.806	181.435		276.806	126.734
279.705	139.912	2.54518	279.705	131.811	279.705	134.05	279.705	143.104	279.705	141.327	279.705	148.971	279.705	140.208		279.705	148.499	3.44937	279.705	157.698	279.705	148.05	279.705	153.215	279.705	153.793	279.705	143.907	279.705	134.329		279.705	163.726	3.47259	279.705	156.259	279.705	161.306	279.705	153.505	279.705	164.228	279.705	172.248	279.705	174.808		279.705	123.946
282.574	135.041	3.53092	282.574	126.463	282.574	122.907	282.574	138.345	282.574	135.602	282.574	143.687	282.574	143.24		282.574	145.329	2.51083	282.574	152.054	282.574	145.863	282.574	146.409	282.574	149.448	282.574	143.994	282.574	134.207		282.574	162.872	4.06673	282.574	157.158	282.574	161.223	282.574	147.954	282.574	164.364	282.574	170.108	282.574	176.423		282.574	121.727
285.414	131.193	4.54173	285.414	119.086	285.414	119.163	285.414	130.171	285.414	130.965	285.414	142.437	285.414	145.334		285.414	142.369	2.11645	285.414	147.83	285.414	143.686	285.414	142.203	285.414	143.198	285.414	144.748	285.414	132.548		285.414	160.954	4.10126	285.414	160.847	285.414	155.365	285.414	144.515	285.414	166.168	285.414	165.364	285.414	173.464		285.414	119.858
288.226	125.979	4.07889	288.226	114.803	288.226	114.357	288.226	125.847	288.226	128.669	288.226	132.421	288.226	139.776		288.226	138.761	2.89183	288.226	146.403	288.226	141.922	288.226	141.137	288.226	137.469	288.226	140.046	288.226	125.589		288.226	157.592	3.5035	288.226	162.127	288.226	152.936	288.226	144.344	288.226	158.736	288.226	157.602	288.226	169.805		288.226	119.744
291.011	121.33	4.23758	291.011	107.218	291.011	113.402	291.011	119.105	291.011	127.63	291.011	124.367	291.011	136.258		291.011	135.638	3.21339	291.011	144.511	291.011	135.12	291.011	139.248	291.011	130.842	291.011	141.248	291.011	122.86		291.011	153.975	4.06271	291.011	163.217	291.011	143.443	291.011	141.88	291.011	152.383	291.011	157.115	291.011	165.813		291.011	117.889
293.77	117.279	3.3931	293.77	103.614	293.77	113.977	293.77	116.958	293.77	120.844	293.77	119.624	293.77	128.656		293.77	131.18	4.07783	293.77	144.567	293.77	132.2	293.77	132.989	293.77	129.133	293.77	134.359	293.77	113.83		293.77	149.301	4.22788	293.77	158.436	293.77	138.38	293.77	136.38	293.77	147.104	293.77	154.683	293.77	160.824		293.77	117.47
296.503	113.856	3.44313	296.503	99.5808	296.503	109.912	296.503	113.062	296.503	117.011	296.503	121.828	296.503	121.741		296.503	127.162	4.29727	296.503	141.537	296.503	130.784	296.503	128.895	296.503	126.637	296.503	126.12	296.503	109		296.503	144.669	4.95164	296.503	156.747	296.503	134.516	296.503	126.084	296.503	145.167	296.503	150.467	296.503	155.03		296.503	115.594
299.21	107.724	3.62618	299.21	95.4974	299.21	101.94	299.21	105.042	299.21	108.218	299.21	118.054	299.21	117.592		299.21	123.156	3.36741	299.21	131.873	299.21	127.158	299.21	124.504	299.21	124.702	299.21	123.164	299.21	107.536		299.21	140.589	4.77669	299.21	154.392	299.21	130.005	299.21	123.874	299.21	142.431	299.21	142.46	299.21	150.371		299.21	113.087
301.894	103.918	3.54909	301.894	95.303	301.894	97.2394	301.894	98.9978	301.894	102.943	301.894	116.68	301.894	112.345		301.894	120.264	3.34138	301.894	130.897	301.894	123.81	301.894	116.606	301.894	121.74	301.894	122.066	301.894	106.462		301.894	134.741	4.60834	301.894	149.965	301.894	120.83	301.894	122.656	301.894	140.045	301.894	134.104	301.894	140.843		301.894	110.818
304.554	100.915	3.02646	304.554	97.8866	304.554	92.5185	304.554	98.736	304.554	96.2674	304.554	109	304.554	111.084		304.554	115.833	3.60233	304.554	129.42	304.554	120.883	304.554	110.254	304.554	115.228	304.554	115.53	304.554	103.683		304.554	131.556	3.79426	304.554	142.376	304.554	122.907	304.554	118.721	304.554	133.232	304.554	132.044	304.554	140.055		304.554	107.671
307.191	99.3046	3.2226	307.191	96.7435	307.191	89.4824	307.191	97.382	307.191	95.9171	307.191	103.86	307.191	112.442		307.191	110.211	3.55319	307.191	122.944	307.191	117.402	307.191	106.951	307.191	110.338	307.191	104.4	307.191	99.2331		307.191	127.25	4.54302	307.191	138.707	307.191	117.211	307.191	112.565	307.191	127.748	307.191	126.936	307.191	140.332		307.191	106.78
309.806	95.6277	2.58017	309.806	94.7235	309.806	88.6935	309.806	89.7255	309.806	96.2867	309.806	98.2963	309.806	106.041		309.806	107.236	3.11352	309.806	116.624	309.806	115.342	309.806	106.886	309.806	106.597	309.806	99.3537	309.806	98.6157		309.806	122.666	4.44002	309.806	135.711	309.806	109.173	309.806	111.921	309.806	120.511	309.806	125.467	309.806	133.212		309.806	104.755
312.398	95.2957	2.49609	312.398	95.8768	312.398	90.1521	312.398	86.9046	312.398	94.9063	312.398	101.446	312.398	102.489		312.398	103.801	2.72503	312.398	111.232	312.398	111.169	312.398	101.852	312.398	105.097	312.398	98.6941	312.398	94.7626		312.398	118.051	4.13103	312.398	131.849	312.398	105.092	312.398	109.272	312.398	115.22	312.398	121.14	312.398	125.732		312.398	103.702
314.97	92.8826	2.20667	314.97	91.9599	314.97	88.0121	314.97	87.779	314.97	90.4894	314.97	100.372	314.97	98.6835		314.97	99.5928	2.31493	314.97	106.929	314.97	103.598	314.97	98.2086	314.97	102.247	314.97	94.3883	314.97	92.1863		314.97	115.393	3.48341	314.97	124.592	314.97	103.791	314.97	106.461	314.97	115.339	314.97	120.796	314.97	121.378		314.97	101.562
Supplementary Figure 8e
30h			30h			30h			36h			36h			36h
cNodal	NodalRNA		Lefty RNA	Lefty		pSmad2_3	Lefty		cNodal	NodalRNA		Lefty RNA	Lefty		pSmad2_3	Lefty
413.377	255.031		239.852	367.803		267.247	367.803		674.074	415.435		218.579	333.635		271.336	342.437
428.075	232.599		219.76	350.375		264.379	350.375		635.62	373.996		230.807	349.229		236.305	338.91
341.611	177.01		221.162	346.97		259.295	346.97		692.996	336.902		246.993	375.456		242.501	318.412
516.369	302.523		229.489	373.908		272.703	373.908		790.332	432.493		218.718	336.299		267.326	365.884
376.227	210.877		229.988	380.277		288.22	380.277		762.4	421.913		238.416	363.05		247.659	329.157
408.507	254.982		252.56	413.027		289.896	413.027		645.702	435.121		252.402	379.168		294.903	374.016
469.534	299.526		239.89	381.893		271.476	381.893		669.446	387.166		233.567	356.252		265.605	336.288
381.715	199.179		254.276	406.579		283.488	406.579		817.539	389.486		262.66	391.597		259.613	335.528
477.008	293.622		271.109	429.12		311.95	429.12		883.431	444.669		249.362	378.127		305.056	374.65
458.152	265.126		271.799	449.093		288	449.093		749.944	385.634		251.128	377.009		280.019	333.326
392.767	203.907		248.063	391.427		285.408	391.427		771.466	478.122		284.84	423.726		256.602	349.938
440.79	227.662		263.671	418.815		286.934	418.815		932.333	436.769		248.02	380.212		270.324	403.311
470.4	239.246		270.126	428.121		313.944	428.121		802.008	506.612		288.734	444.011		255.978	345.622
470.725	304.034		242.119	382.966		265.968	382.966		781.149	413.022		288.915	439.046		240.907	345.918
376.437	181.594		252.406	407.83		289.444	407.83		886.805	404.879		274.271	404.65		279.972	411.06
439.436	237.421		268.288	441.191		306.204	441.191		732.458	426.476		257.117	388.526		258.641	377.204
464.942	274.413		242.526	394.895		255.958	394.895		946.944	414.528		240.787	374.205		269.871	405.446
406.39	190.119		264.078	433.44		267.857	433.44		662.826	400.416		309.474	474.938		234.29	355.487
521.97	310.951		236.326	380.248		284.136	380.248		831.039	347.287		274.66	422.501		298.514	438.706
478.331	255.195		249.486	407.476		271.276	407.476		762.866	403.315		257.581	389.436		286.226	398.249
398.475	194.046		232.221	381.605		259.059	381.605		787.048	438.691		272.428	429.243		247.012	365.506
419.369	184.969		237.563	396.41		263.025	396.41		749.597	412.587		259.793	401.844		250.343	374.404
490.456	313.959		237.975	394.29		266.599	394.29		831.136	433.185		275.752	415.724		324.345	409.395
441.716	205.189		233.589	386.831		266.922	386.831		500.395	185.445		248.964	382.989		265.033	442.811
506.12	247.636		238.518	389.553		254.724	389.553		806.865	413.362		260.406	399.006		268.347	391.5
559.388	303.599		241.957	392.97		255.217	392.97		898.741	402.506		268.314	416.865		247.194	387.726
407.248	209.842		286.32	418.335		260.36	418.335		981.49	493.665		241.026	375.738		258.119	373.794
444.936	222.297		308.828	456.891		459.266	456.891		699.798	393.556		274.951	422.25		272.82	389.338
454.347	227.994		323.112	482.5		451.052	482.5		742.511	391.658		246.208	387.771		239.496	362.201
437.294	246.691		300.019	426.899		498.044	426.899		775.045	435.136		266.795	407.332		293.861	396.507
358.602	181.246		267.78	396.821		405.073	396.821		855.577	478.711		271.474	412.41		237.577	373.131
424.424	241.818		286.332	412.99		443.034	412.99		1183.36	479.863		240.292	379.987		237.405	366.869
530.25	283.094		307.391	439.801		446.477	439.801		927.863	469.002		273.03	417.727		236.35	372.123
394.006	188.387		297.071	436.415		428.243	436.415		674.144	404.458		260.066	396.445		239.523	372.027
492.658	233.945		277.79	419.994		411.573	419.994		998.767	480.873		243.436	380.033		250.754	368.477
556.288	291.117		267.203	425.068		416.385	425.068		1072.01	534.206		252.252	391.173		243.607	376.737
419.487	219.947		310.796	458.164		505.881	458.164		983.181	511.236		237.261	381.726		284.867	458.291
370.806	188.393		275.454	424.442		425.247	424.442		713.528	467.667		235.074	378.537		235.776	364.103
383.105	190.014		297.07	431.296		458.944	431.296		1277.88	519.634		312	555.087		241.334	369.015
443.515	211.437		259.629	415.26		413.095	415.26		742.578	397.461		246.207	399.95		239.425	370.926
380.62	203.105		294.814	451.749		402.674	451.749		992.956	534.137		237.261	391.798		238.613	372.307
531.424	269.74		331.691	484.226		413.892	484.226		864.154	511.992		223.869	371.027		247.959	366.746
448.1	189.723		296.243	446.676		401.518	446.676		724.095	436.133		239.955	400.103		303.298	392.253
399.882	194.783		312.408	452.755		436.527	452.755		1116.95	564.478		246.323	401.836		319.577	400.198
418.623	201.669		321.2	480.047		463.819	480.047		776.993	439.845		242.199	397.979		306.97	391.331
405.329	233.3		322.919	485.456		496.584	485.456		968.349	487.257		221.32	370.761		288.466	392.901
389.427	186.857		274.237	433.377		398.358	433.377		1051.9	562.312		252.572	409.649		316.703	399.354
395.708	193.253		318.695	453.226		433.306	453.226		847.989	452.546		257.081	415.331		281.628	377.861
426.594	208.822		256.131	411.535		411.997	411.535		933.256	461.299		224.749	376.87		316.568	414.799
454.884	231.126		264.489	420.603		423.643	420.603		918.698	465.366		242.002	399.096		297.365	419.561
482.869	202.017		304.539	459.166		413.673	459.166		893.445	468.483		257.378	418.749		289.782	401.775
464.495	202.929		266.646	417.999		451.496	417.999		824.321	539.894		222.721	377.228		303.336	383.156
417.61	196.978		315.265	471.664		410.192	471.664		889.195	421.704		255.965	415.108		314.624	424.347
438.889	202.956		267.279	433.669		433.638	433.669		911.87	307.564		244.568	403.329		342.179	416.594
439.531	198.813		316.315	482.824		415.17	482.824		848.34	516.693		251.402	413.717		268.549	365.403
418.231	196.729		278.285	452.983		446.409	452.983		892.221	474.945		271.315	435.15		280.485	373.449
449.992	248.657		318.258	462.528		403.709	462.528		1166.93	550.55		261.299	422.301		315.905	405.092
368.718	182.538		298.229	462.407		409.057	462.407		722.024	425.155		234.165	385.562		298.231	395.074
471.099	219.518		291.472	469.893		398.154	469.893		1047.4	532.973		246.054	406.631		350.592	410.786
718.023	241.444		282.373	443.579		453.689	443.579		966.898	415.064		291.307	458.96		261.367	372.419
428.036	212.777		339.174	531.404		398.618	531.404		1499.17	553.655		226.796	380.405		312.003	402.082
376.014	194.355		274.373	435.656		428.958	435.656		959.532	498.821		272.295	444.121		353.992	437.612
449.64	197.788		306.657	471.213		381.257	471.213		800.804	369.345		265.467	428.289		252.659	372.106
489.55	218.153		280.48	455.349		450.408	455.349		842.653	353.389		273.017	435.232		328.692	426.998
454.101	213.824		303.751	481.333		457.426	481.333		1204.34	579.684		271.44	441.682		302.497	419.761
483.567	215.581		309.328	532.94		401.452	532.94		1007.35	455.347		253.149	408.779		338.524	430.053
462.51	268.616		300.317	436.725		401.587	436.725		1087.54	546.261		280.816	444.543		328.509	428.328
379.202	182.277		347.338	522.191		485.838	522.191		1020.73	501.528		234.127	395.439		341.625	439.022
585.212	232.169		326.475	486.998		371.386	486.998		695.238	396.459		237.921	397.273		320.135	422.357
489.605	206.798		353.629	567.899		397.396	567.899		779.748	439.457		287.004	451.462		317.97	411.609
494.714	207.277		280.739	447.016		465.698	447.016		924.322	493.352		258.147	419.586		304.601	412.623
400.778	190.553		364.543	563.397		391.6	563.397		778.828	217.918		265.06	423.786		360.777	454.47
517.888	247.872		281.927	451.275		471.393	451.275		750.957	345.62		224.904	382.984		257.75	379.095
383.931	193.317		326.01	499.924		408.566	499.924		1137.72	490.186		281.905	448.011		322.46	418.983
515.88	238.167		304.289	478.213		451.268	478.213		948.384	526.594		262.683	428.516		256.875	377.251
473.866	228.806		287.445	455.627		450.251	455.627		1054.96	406.398		234.821	391.658		316.129	414.055
430.297	230.784		370.542	581.564		393.402	581.564		753.104	237.645		273.891	440.498		395.22	455.817
530.921	305.103		318.72	466.546		492.535	466.546		921.122	391.612		315.333	474.595		296.179	406.614
549.376	272.584		344.909	523.849		419.259	523.849		1114.53	436.037		292.85	467.8		309.474	417.493
568.655	256.705		310.31	521.502		436.045	521.502		1021.58	471.786		249.434	414.545		342.861	432.257
408.052	213.974		301.897	482.26		490.044	482.26		874.969	467.609		302.333	488.457		253.276	380.417
585.583	271.711		265.182	427.022		409.018	427.022		998.732	444.214		272.487	434.691		260.361	384.584
514.933	239.966		345.961	525.679		430.003	525.679		1174.76	551.262		237.554	395.036		305.214	399.758
506.678	240.457		308.068	481.188		476.161	481.188		1095.89	424.567		223.036	381.973		316.132	432.852
572.354	345.637		327.61	506.92		386.781	506.92		890.06	469.493		297.205	468.96		341.084	451.184
571.53	330.827		324.293	512.616		459.356	512.616		898.616	412.408		273.178	433.881		338.094	437.712
478.165	200.787		272.513	434.729		382.023	434.729		1407.33	582.459		313.695	476.45		280.879	390.29
462.346	194.229		280.067	441.405		408.855	441.405		970.563	480.622		246.29	399.671		374.103	454.747
392.557	195.103		329.922	538.604		426.472	538.604		952.917	473.559		253.076	406.765		354.301	443.108
419.738	232.16		344.146	550.176		494.83	550.176		895.694	416.001		300.052	476.153		343.284	421.115
434.03	226.503		351.779	550.192		378.842	550.192		1095.46	483.847		309.044	493.473		313.833	409.675
385.952	191.394		269.003	430.63		384.649	430.63		1130.29	587.168		295.688	456.411		261.276	393.993
540.046	301.445		279.612	454.424		418.494	454.424		708.324	361.143		307.676	475.942		349.222	444.31
501.598	263.846		357.126	536.808		503.164	536.808		780.547	434.212		316.819	497.752		269.861	384.381
578.748	315.147		366.429	534.915		389.343	534.915		839	365.7		263.788	426.831		359.806	462.982
565.033	293.714		310.926	496.596		383.183	496.596		828.463	311.364		271.594	447.909		382.035	425.576
547.223	280.883		330.732	536.049		445.205	536.049		834.853	450.378		280.357	441.417		375.832	487.746
579.643	266.58		311.601	499.574		464.853	499.574		1051.25	442.157		309.825	476.063		352.319	460.049
627.594	350.144		324.008	513.711		443.121	513.711		1060.9	428.736		243.388	406.588		342.334	455.516
406.753	229.302		362.688	592.493		476.303	592.493		865.315	489.264		235.91	397.036		356.255	462.444
574.291	323.184		382.357	585.826		398.82	585.826		1037.37	433.225		287.197	462.353		275.653	393.534
509.427	206.382		344.86	533.518		408.004	533.518		1047.7	436.035		273.717	438.692		351.52	505.036
537.492	281.134		333.834	525.9		416.052	525.9		861.551	396.368		253.092	419.918		381.608	455.188
622.401	401.335		373.685	618.259		443.714	618.259		790.123	358.564		303.964	486.602		336.571	498.633
400.697	215.901		347.419	520.002		386.976	520.002		1199.31	443.459		249.206	408.583		318.064	412.872
484.104	214.313		273.805	448.559		399.333	448.559		1156.04	513.832		314.97	488.393		255.861	385.074
500.68	280.512		299.906	481.991		479.23	481.991		918.509	376.085		242.105	410.912		250.22	388.566
379.652	178.868		383.761	561.355		371.3	561.355		738.081	297.161		291.115	454.259		384.322	494.767
721.323	396.031		326.766	534.307		483.287	534.307		972.202	490.272		313.317	500.887		315.427	460.893
666.212	375.895		325.851	534.877		496.978	534.877		842.279	456.728		325.953	519.653		320.125	501.497
447.859	218.471		376.751	565.61		358.774	565.61		948.678	351.292		311.921	484.697		371.733	444.265
381.17	191.806		365.318	543.996		391.381	543.996		905.964	381.123		270.231	431.038		340.823	481.004
653.056	375.018		338.538	518.793		397.155	518.793		904.02	423.302		246.616	409.866		321.914	416.277
424.221	192.056		370.819	574.961		424.688	574.961		1401.69	444.632		261.178	417.965		358.458	483.055
687.642	379.862		343.997	546.207		373.319	546.207		867.789	410.122		322.524	494.349		277.488	403.51
588.508	340.443		399.519	567.895		382.303	567.895		792.029	385.459		274.577	449.728		332.375	453.294
566.642	267.537		359.17	550.552		396.803	550.552		775.601	363.127		300.318	487.68		261.002	394.89
425.953	240.207		277.907	451.718		401.908	451.718		902.427	393.624		324.006	521.217		361.057	498.928
415.807	225.758		331.102	548.849		482.656	548.849		847.692	363.846		333.684	528.048		283.69	406.082
559.952	292.062		313.639	501.014		385.059	501.014		825.205	419.537		320.091	510.541		283.036	404.155
756.38	421.099		340.722	520.345		384.008	520.345		931.192	412.731		249.978	420.783		347.919	505.242
514.987	311.922		295.711	472.676		440.649	472.676		762.804	354.521		330.975	499.508		259.162	393.045
448.849	205.713		320.419	521.747		452.149	521.747		1222.01	480.958		296.796	469.604		420.012	516.967
715.85	364.915		332.649	532.031		457.649	532.031		951.44	428.65		238.788	401.808		308.899	448.367
800.585	399.65		350.107	559.354		388.377	559.354		1070.01	464.675		313.091	479.223		305.13	413.908
398.443	184.337		338.048	540.212		490.04	540.212		793.362	458.715		242.311	402.21		353.975	493.532
704.01	423.379		358.25	572.845		345.881	572.845		831.891	416.582		270.36	440.924		335.351	488.695
499.812	230.142		327.393	474.325		525.682	474.325		855.491	473.095		262.894	419.396		320.563	426.925
605.179	297.92		340.542	518.557		409.156	518.557		863.086	378.997		314.574	506.546		357.021	445.859
749.651	447.431		284.574	455.098		439.783	455.098		1051.35	465.398		326.987	513.245		254.199	392.63
466.407	293.559		348.176	547.804		356.563	547.804		937.868	457.323		339.607	531.108		256.026	394.158
513.519	264.252		334.43	499.502		388.199	499.502		751.351	341.858		248.792	410.568		319.299	417.527
468.546	232.147		336.787	519.284		455.964	519.284		705.698	325.189		316.263	498.178		313.676	419.851
465.521	243.212		344.786	538.286		352.054	538.286		759.596	408.707		279.228	444.604		371.664	484.934
647.042	389.423		363.957	519.418		387.9	519.418		850.295	457.031		273.219	441.161		371.778	503.739
899.61	446.946		345.296	532.455		381.348	532.455		887.254	388.397		357.148	540.988		279.109	408.768
525.835	317.222		328.013	504.405		452.873	504.405		751.51	458.8		357.197	491		307.498	413.194
712.316	374.21		357.99	550.008		386.13	550.008		753.326	336.897		341.002	552.221		414.293	531.685
408.766	198.692		327.678	510.586		343.537	510.586		832.547	496.591		267.201	436.858		292.001	418.631
642.945	359.003		308.764	484.78		408.062	484.78		952.114	474.362		285.821	470.373		355.653	510.097
592.876	300.421		279.987	445.248		477.364	445.248		817.022	505.62		354.574	550.557		252.578	398.078
536.625	234.807		277.749	425.491		494.732	425.491		729.482	467.305		322.628	520.194		356.369	548.224
923.605	590.209		343.219	527.313		417.969	527.313		735.131	398.702		257.787	420.479		298.033	404.578
394.683	188.505		344.31	523.206		355.724	523.206		1219.99	544.195		325.346	514.156		253.088	396.697
532.501	299.751		340.367	554.035		454.139	554.035		867.384	465.635		315.422	544.811		371.884	538.654
639.294	357.448		345.826	535.351		434.689	535.351		1020.25	444.556		259.339	411.57		288.63	430.01
451.407	259.35		300.832	475.048		486.24	475.048		767.814	440.228		347.022	529.633		320.929	411.802
766.728	466.834		314.33	488.44		485.115	488.44		925.353	419.564		286.15	473.684		307.632	443.106
422.292	204.633		333.04	509.514		478.793	509.514		751.824	426.328		263.5	421.269		251.51	398.375
654.448	396.134		289.627	441.052		493.049	441.052		853.938	386.493		265.138	435.994		358.423	523.238
673.286	377.781		341.676	600.162		454.844	600.162		908.837	478.256		319.665	484.393		312.932	418.775
465.531	205.357		293.231	462.076		464.359	462.076		921.929	459.398		309.099	512.137		360.206	559.044
728.377	368.505		335.159	526.462		441.691	526.462		835.186	362.337		259.528	427.669		285.016	403.965
472.868	239.094		371.354	608.496		391.102	608.496		1100.62	430.779		292.624	468.489		393.909	471.798
656.65	396.002		317.778	502.754		411.575	502.754		832.465	359.557		365.522	596.469		364.977	432.846
475.761	294.289		304.916	482.421		495.133	482.421		922.679	486.106		303.465	521.055		352.831	550.96
470.608	208.526		341.594	541.809		412.735	541.809		797.897	381.13		316.738	497.806		366.737	499.398
393.288	203.986		333.397	515.38		391.657	515.38		797.127	433.107		251.305	410.235		309.121	415.91
753.183	369.091		339.936	549.47		489.494	549.47		842.724	435.366		251.227	400.27		324.717	434.988
485.918	283.262		359.405	538.436		359.112	538.436		786.398	474.175		270.837	439.639		337.629	432.832
411.627	197.902		337.986	505.51		361.808	505.51		845.265	506.395		345.871	576.767		268.363	399.393
606.744	306.319		330.774	504.906		377.974	504.906		815.918	493.821		331.931	561.176		298.784	473.592
555.319	270.3		341.761	510.977		403.508	510.977		866.965	369.461		285.866	450.744		302.644	433.956
575.374	316.785		349.961	528.25		348.262	528.25		732.528	459.886		362.232	612.861		386.3	563.738
732.497	448.501		352.557	554.695		385.024	554.695		1105.99	374.822		362.071	568.126		297.797	440.683
578.242	408.036		311.227	481.934		440.954	481.934		761.961	428.595		326.422	523.764		284.927	405.936
503.158	270.194		306.86	482.132		357.096	482.132		960.232	403.789		245.617	406.477		355.89	562.776
647.561	330.295		318.134	495.833		422.116	495.833		969.321	463.627		334.122	552.199		381.059	530.884
660.22	371.811		344.154	532.712		355.915	532.712		803.73	382.444		285.351	478.362		315.231	416.65
659.952	373.683		289.468	456.223		462.507	456.223		667.201	347.814		256.037	424.319		363.157	520.726
654.118	360.167		348.876	509.424		355.452	509.424		753.867	326.53		349.94	588.948		323.962	498.325
439.748	254.9		330.901	512.144		372.967	512.144		828.478	481.265		292.306	506.147		282.794	418.992
761.689	440.966		328.505	490.529		355.375	490.529		748.843	402.748		350.224	576.477		310.014	416.258
518.063	295.221		324.883	502.41		357.928	502.41		708.528	416.259		251.581	410.49		356.013	496.62
456.466	204.04		302.85	490.017		360.737	490.017		844.499	411.685		366.554	612.519		371.748	453.506
681.393	400.746		318.412	526.894		436.283	526.894		662.415	314.16		348.81	559.19		306.006	437.904
672.667	383.635		382.45	595.995		510.758	595.995		765.6	426.684		424.732	531.062		256.15	406.271
686.043	361.689		323.067	505.288		449.927	505.288		903.69	393.974		248.96	408.525		344.428	515.12
536.71	320.405		330.155	509.137		385.086	509.137		862.595	475.509		251.275	420.763		322.273	470.538
592.611	349.715		284.548	440.656		479.903	440.656		944.02	413.398		358.936	605.471		292.246	400.591
514.685	356.638		340.035	512.719		373.536	512.719		929.082	338.621		342.13	549.709		300.697	411.565
692.967	353.011		365.193	557.82		441.608	557.82		759.166	388.516		293.692	465.307		302.033	451.65
414.028	190.294		331.986	506.875		361.131	506.875		688.104	308.726		275.8	454.786		332.695	523.042
589.138	333.369		286.798	434.642		493.522	434.642		837.731	457.252		341.142	553.081		257.44	409.416
723.53	392.375		321.305	490.981		404.234	490.981		869.438	510.308		323.862	503.286		288.136	409.925
652	339.145		335.664	503.732		342.383	503.732		1029.81	419.597		324.563	531.578		299.796	412.568
651.365	372.075		324.941	540.707		444.379	540.707		707.063	418.91		276.492	459.094		285.486	406.452
599.86	374.689		316.208	481.371		341.444	481.371		794.752	382.86		330.377	531.972		301.396	470.159
596.311	361.849		310.328	478.768		489.358	478.768		820.398	553.787		243.654	411.238		288.096	433.566
512.266	274.222		329.5	500.392		348.983	500.392		782.929	323.667		241.961	407.856		327.608	427.409
636.897	342.187		316.797	508.149		396.075	508.149		827.189	455.083		342.625	541.578		298.138	482.481
519.411	341.145		341.155	554.389		474.653	554.389		756.808	474.577		313.557	532.823		362.688	435.689
770.966	396.427		304.722	487.173		422.224	487.173		720.071	456.798		275.299	453.014		372.5	460.441
590.076	332.763		308.302	479.375		354.277	479.375		1015.42	449.173		240.54	402.326		365.292	569.211
603.628	325.965		325.738	501.924		377.142	501.924		692.9	436.216		243.981	411.659		297.381	470.809
638.529	377.78		332.817	524.571		489.137	524.571		705.807	435.533		360.773	584.763		406.204	515.047
671.233	398.484		317.106	495.04		399.311	495.04		750.191	423.229		346.445	568.471		296.967	412.325
464.535	263.717		331.515	517.19		500.804	517.19		827.969	333.313		371.773	563.898		263.34	420.493
446.096	201.679		348.86	566.963		486.369	566.963		753.556	350.691		354.119	569.975		352.201	481.504
429.414	194.73		318.453	491.732		345.097	491.732		784.171	331.467		333.451	578.32		384.65	559.996
520.861	300.932		337.966	515.72		470.04	515.72		671.398	300.135		314.742	538.057		353.174	550.051
704.213	363.721		373.824	530.507		459.747	530.507		690.349	421.284		355.434	575.996		261.247	413.198
604.527	343.532		331	511.364		344.68	511.364		743.875	362.67		262.663	434.178		304.936	415.605
633.634	327.712		321.178	491.139		340.94	491.139		670.845	420.575		325.291	567.837		343.821	573.461
797.608	420.565		347.698	565.816		469.874	565.816		699.156	393.482		287.152	478.164		310.672	499.902
662.274	337.244		278.95	427.741		495.069	427.741		804.981	560.011		263.783	431.623		359.167	506.402
406.486	204.927		331.072	505.247		389.565	505.247		831.421	384.394		348.902	548.615		315.245	553.097
675.735	357.117		345.624	541.534		476.879	541.534		868.751	511.632		270.833	446.284		308.461	452.71
694.91	407.699		285.398	464.47		364.473	464.47		1017.79	460.693		347.798	574.197		344.326	577.101
486.085	251.425		320.432	488.117		334.85	488.117		836.934	294.485		356.242	578.678		331.031	536.451
656.069	311.559		291.007	452.464		486.078	452.464		823.586	404.242		354.392	578.033		294.515	507.406
673.741	407.562		337.262	531.969		390.864	531.969		913.363	433.891		351.675	574.549		351.234	535.465
513.995	257.935		297.262	466.167		494.301	466.167		825.843	409.42		338.851	536.54		362.421	469.582
662.812	315.004		333.093	514.017		402.849	514.017		787.745	328.909		341.18	560.219		302.578	416.442
584.562	382.626		318.451	495.338		371.109	495.338		811.262	400.744		337.085	603.126		322.391	419.536
537.19	375.136		306.752	484.557		337.902	484.557		916.381	377.886		317.804	500.619		394.313	552.451
643.88	369.56		328.761	502.178		362.464	502.178		749.662	305.354		338.33	535.764		263.741	412.408
546.54	284.949		302.979	472.331		346.619	472.331		980.846	562.286		364.58	613.701		328.95	452.958
571.931	345.266		336.555	529.029		442.514	529.029		905.478	412.163		319.817	550.888		303.16	407.311
544.684	363.376		295.49	477.833		400.383	477.833		1029.97	444.086		294.98	513.71		334.29	447.024
436.102	192.696		309.772	478.038		361.044	478.038		807.652	377.013		335.873	543.968		307.173	522.231
684.961	343.1		305.384	514.847		396.276	514.847		1057.27	419.417		348.453	593.719		364.787	530.903
588.989	339.986		327.624	502.701		508.277	502.701		820.81	344.505		343.024	576.499		318.158	438.609
658.08	342.767		304.974	473.316		362.631	473.316		716.356	407.154		235.473	397.572		426.073	516.968
564.66	302.932		312.718	492.631		340.627	492.631		861.815	302.991		345.514	538.225		327.234	576.047
592.703	298.563		293.153	472.155		382.385	472.155		823.031	431.21		319.051	544.833		260.603	407.631
563.995	293.792		305.063	478.634		341.306	478.634		790.423	474.061		274.175	477.334		314.945	488.637
646.163	331.147		310.943	517.755		437.419	517.755		826.807	437.942		246.893	411.027		287.622	428.619
672.462	341.741		301.269	483.745		344.515	483.745		815.539	454.525		261.448	424.749		273.144	411.288
613.289	310.925		324.944	510.433		386.178	510.433		763.971	445.644		289.641	475.806		352.545	497.707
630.68	300.594		326.402	541.254		410.107	541.254		738.586	288.882		348.053	592.951		306.516	478.41
621.104	350.501		325.022	508.097		374.847	508.097		877.96	382.124		259.367	425.633		311.42	426.959
597.132	361.934		312.952	487.031		399.144	487.031		707.044	333.707		236.512	405.121		288.906	477.359
581.037	279.109		304.317	473.767		333.055	473.767		865.501	370.494		299.302	502.69		293.855	441.708
638.052	290.292		334.009	500.138		409.279	500.138		973.822	425.8		354.206	610.607		339.068	559.959
577.141	307.71		319.445	514.391		363.548	514.391		556.708	304.262		349.259	585.222		351.161	454.212
649.081	320.834		310.958	486.241		343.338	486.241		812.727	322.571		343.474	578.05		287.515	418.268
638.792	313.807		283.986	459.762		375.124	459.762		734.133	288.468		344.559	553.713		354.16	470.422
654.717	344.718		340.725	525.605		466.661	525.605		711.849	406.146		343.173	599.389		372.459	519.639
478.761	219.17		359.547	582.883		495.477	582.883		780.694	451.789		254.849	420.429		275.451	430.659
661.192	334.332		299.735	466.875		356.554	466.875		879.185	471.883		347.901	570.58		293.206	510.187
544.396	348.455		349.316	540.771		432.506	540.771		779.449	427.512		234.979	403.137		293.68	517.383
565.337	319.721		317.556	488.9		370.077	488.9		900.788	474.987		336.651	562.054		336.839	563.258
412.605	205.88		296.569	480.639		400.877	480.639		736.814	418.686		342.67	563.025		295.744	485.75
693.668	316.398		348.599	593.299		446.56	593.299		810.918	421.622		344.088	574.257		347.227	588.05
492.212	251.442		308.687	462.841		370.508	462.841		1047.18	498.022		265.424	443.753		312.761	422.752
564.646	299.806		286.816	464.825		395.237	464.825		870.349	458.296		354.481	570.658		255.067	407.931
657.613	388.074		303.123	504.502		417.051	504.502		993.526	445.168		346.41	601.59		310.381	418.747
605.464	317.736		331.915	518.531		523.547	518.531		752.881	298.966		298.146	493.011		329.017	546.265
577.496	311.941		345.934	569.524		445.714	569.524		776.77	456.211		235.278	400.234		382.472	482.028
549.724	274.094		299.61	482.463		336.242	482.463		876.662	395.576		380.28	613.968		352.157	543.597
609.785	327.375		372.236	557.067		452.082	557.067		769.322	482.366		280.539	468.99		308.578	522.936
629.193	326.509		304.555	489.866		340.388	489.866		1032.28	532.481		293.652	483.324		391.823	457.401
691.722	325.836		323.344	533.496		468.823	533.496		785.341	446.175		344.687	573.111		351.952	523.485
628.081	305.35		311.566	486.465		361.207	486.465		760.819	449.226		369.386	606.961		330.785	511.317
540.434	275.751		315.18	497.403		369.996	497.403		744.944	472.814		356.587	594.714		297.366	482.879
423.461	197.96		335.071	518.348		407.709	518.348		518.171	187.842		287.84	474.198		263.869	412.79
601.234	317.506		284.719	455.836		398.539	455.836		631.852	343.683		327.787	546.599		287.456	410.217
548.686	276.612		299.418	477.452		330.692	477.452		843.096	430.085		329.633	561.866		317.65	444.725
569.123	334.422		322.635	500.073		393.012	500.073		715.768	407.559		238.726	401.58		318.684	424.111
656.796	354.048		288.039	456.471		367.401	456.471		738.675	473.689		359.768	584.621		306.44	436.174
594.329	287.668		309.772	498.247		333.16	498.247		881.975	507.035		253.592	427.765		400.186	515.044
578.421	407.543		343.284	531.796		505.317	531.796		819.574	354.695		324.738	522.248		280.339	437.359
572.441	281.732		292.867	475.898		327.629	475.898		816.598	353.659		345.83	605.597		365.32	442.81
518.663	367.428		336.173	545.82		412.87	545.82		771.327	453.498		244.236	412.85		368.776	550.671
639.788	347.683		287.513	448.553		499.561	448.553		841.239	491.231		267.751	453.955		254.128	403.967
496.299	276.298		325.99	503.964		386.17	503.964		737.382	477.459		318.449	539.209		323.516	485.382
621.076	340.511		334.337	529.013		411.731	529.013		912.678	474.346		331.028	583.192		317.425	423.579
561.308	305.035		284.221	458.876		377.421	458.876		847.953	503.526		294.518	481.926		400.218	470.907
604.755	337.444		337.413	540.412		461.088	540.412		897.49	514.43		335.115	566.61		291.153	519.465
555.592	291.538		336.538	534.284		441.955	534.284		992.493	428.091		303.323	529.458		299.033	508.286
520.762	297.914		299.475	493.468		423.952	493.468		934.059	509.428		290.578	463.426		344.053	497.492
583.654	280.517		311.89	499.064		371.685	499.064		999.879	446.353		348.206	582.561		330.946	496.34
620.625	303.595		304.254	465.409		390.238	465.409		741.642	580.203		286.386	482.899		369.146	446.842
516.016	279.296		271.878	417.818		494.953	417.818		724.671	376.326		342.9	575.631		302.377	497.26
540.628	286.807		305.859	488.459		352.428	488.459		861.906	535.169		227.187	390.909		359.677	494.621
580.858	300.214		290.186	449.53		373.263	449.53		820.773	429.047		243.667	415.508		253.47	397.721
610.446	299.405		285.364	463.327		389.409	463.327		638.962	386.745		328.943	567.971		310.06	529.553
537.903	266.794		293.28	469.03		338.18	469.03		891.464	518.315		321.071	549.929		295.035	526.15
642.116	351.423		320.525	478.447		383.435	478.447		930.802	540.164		342.928	554.716		308.523	505.274
589.807	309.045		318.742	486.313		386.807	486.313		865.804	381.8		333.21	581.694		324.081	509.711
608.836	300.266		334.101	516.501		446.601	516.501		537.705	250.906		328.327	555.017		398.431	527.947
544.892	321.791		282.949	464.231		372.176	464.231		961.832	535.505		262.538	440.988		346.153	559.173
451.84	212.151		294.992	469.757		344.087	469.757		736.206	525.42		311.369	573.696		303.772	529.98
629.971	333.881		294.978	488.625		384.657	488.625		698.37	432.359		303.243	535.947		261.611	419.254
545.526	333.062		320.526	533.921		402.818	533.921		712.835	483.63		311.745	554.969		287.705	420.402
628.901	289.183		306.412	499.718		390.083	499.718		1039.08	481.351		319.622	581.352		366.056	501.09
588.841	304.483		341.815	567.105		399.776	567.105		684.479	377.485		326.473	550.759		301.266	490.956
464.023	217.63		296.671	446.967		375.648	446.967		823.519	364.993		322.68	542.536		326.446	467.906
437.434	208.854		277.016	453.464		375.989	453.464		644.432	344.044		337.728	567.984		364.079	518.334
519.484	298.038		301.514	473.174		347.261	473.174		697.228	520.637		235.37	397.426		351.791	505.991
419.402	197.256		328.064	515.512		479.728	515.512		1033.45	542.416		237.635	396.113		307.355	514.853
643.134	333.122		354.097	538.401		478.276	538.401		768.474	434.471		311.843	532.203		294.892	424.831
556.63	248.719		313.403	505.134		400.808	505.134		752.838	481.011		288.249	481.262		336.995	523.427
572.883	348.61		329.732	519.518		444.713	519.518		683.403	385.808		281.688	465.419		336.062	435.555
598.777	293.085		298.658	491.106		375.818	491.106		1093	496.907		328.252	537.848		315.828	545.001
650.674	332.263		307.543	469.452		386.795	469.452		838.486	585.001		302.585	559.509		313.282	504.921
599.563	268.49		291.771	461.728		350.264	461.728		687.482	434.067		298.276	537.857		319.453	451.939
520.162	265.253		286.846	449.843		377.011	449.843		828.867	511.226		320.856	533.538		316.437	432.295
473.243	262.35		329.162	514.166		416.361	514.166		663.484	528.534		233.264	404.315		353.105	448.912
621.17	259.481		276.275	443.531		359.919	443.531		997.518	563.04		333.51	572.694		348.877	470.797
620.615	346.322		327.979	549.661		383.875	549.661		896.42	520.649		305.574	528.197		264.621	404.869
579.959	323.177		329.257	526.587		379.711	526.587		734.746	383.062		263.333	438.238		253.95	395.272
474.66	271.115		276.288	459.262		367.791	459.262		940.228	377.299		248.163	421.612		354.619	516.928
627.316	309.667		314.678	473.698		398.296	473.698		885.548	460.203		318.086	517.778		292.652	422.599
579.018	283.184		300.848	484.174		365.299	484.174		644.981	460.803		325.097	577.511		344.376	458.718
546.592	272.709		274.003	450.823		365.739	450.823		1093.96	515.106		336.316	563.348		354.777	528.918
464.782	251.647		295.933	458.566		386.484	458.566		992.047	500.289		317.274	527.784		292.851	504.604
574.796	268.767		283.94	434.147		496.946	434.147		955.582	539.791		237.411	400.007		308.067	455.374
547.016	321.074		298.182	497.596		414.097	497.596		816.059	563.217		305.513	478.091		296.668	433.8
463.152	263.25		299.783	498.274		360.462	498.274		712.153	396.669		248.043	417.871		309.743	521.159
577.343	297.325		322.437	510.212		477.324	510.212		977.697	559.169		323.692	530.858		294.668	412.634
432.702	214.788		299.581	466.292		389.849	466.292		645.125	463.274		300.465	501.102		324.044	507.55
512.859	249.616		294.279	477.438		350.787	477.438		1090.31	546.631		340.336	614.827		289.54	524.129
585.092	293.425		268.004	441.335		366.705	441.335		944.091	552.543		252.688	401.68		311.254	443.919
512.388	249.008		313.775	502.743		363.072	502.743		814.427	533.656		340.43	547.123		346.719	514.2
526.345	308.884		329.807	487.732		396.075	487.732		922.905	484.69		223.802	387.364		368.203	489.606
580.448	269.974		322.505	514.777		466.223	514.777		566.024	343.253		336.183	539.177		318.071	539.267
416.726	190.859		309.486	505.81		356.862	505.81		719.687	419.514		332.307	572.45		371.182	525.773
538.099	279.473		327.021	524.874		359.154	524.874		931.735	586.388		363.345	613.507		404.69	501.128
533.584	280.414		293.915	464.234		367.507	464.234		783.115	333.953		283.998	491.702		324.848	555.861
530.793	255.06		342.744	510.064		508.107	510.064		786.281	526.917		294.367	528.719		364.776	530.689
731.361	440.4		292.269	474.977		359.834	474.977		1209.39	504.712		291.324	508.313		346.125	484.701
600.208	250.634		272.755	449.209		364.014	449.209		646.71	506.211		333.941	595.362		325.648	551.708
375.485	177.64		344.409	533.335		472.532	533.335		743.736	447.306		274.602	450.9		309.322	503.668
653.929	331.12		291.909	492.054		354.534	492.054		669.252	319.792		325.267	545.288		322.817	458.322
545.655	267.971		332.397	522.802		441.104	522.802		894.795	581.973		302.623	527.078		327.578	553.611
668.894	390.018		314.527	495.771		396.088	495.771		878.365	481.117		276.577	486.089		310.382	439.293
440.965	217.13		296.261	485.309		371.616	485.309		760.908	487.391		332.154	544.014		278.442	501.173
616.116	379.547		308.247	507.253		328.847	507.253		1075.04	381.955		267.509	453.979		299.664	530.2
560.862	278.819		308.901	468.09		402.381	468.09		775.41	549.355		301.072	490.183		381.808	548.654
490.248	315.496		279.839	428.287		488.429	428.287		694.087	407.079		327.366	533.09		318.654	516.064
522.676	294.292		293.31	467.145		358.808	467.145		919.617	441.356		231.805	393.875		344.961	552.909
524.494	245.156		296.373	479.949		369.593	479.949		1169.89	474.332		366.884	603.583		381.587	503.721
538.847	431.195		321.251	496.374		508.617	496.374		953.955	514.915		314.049	524.62		336.727	526.041
550.532	251.08		326.752	513.355		491.397	513.355		559.582	412.946		269.362	458.805		341.666	522.671
658.782	350.159		327.013	480.499		407.679	480.499		583.857	452.011		255.054	430.247		253.919	417.032
443.185	201.087		310.267	521.944		392.299	521.944		1217.34	455.133		308.23	536.728		299.889	432.896
663.839	367.579		312.987	499.605		417.911	499.605		680.769	415.777		318.828	513.612		362.356	495.785
537.955	245.557		279.334	476.43		349.887	476.43		883.996	434.705		307.791	545.507		338.525	546.163
513.814	245.194		351.486	535.043		459.541	535.043		670.583	410.234		272.547	474.583		326.77	530.921
535.953	259.251		304.166	477.519		368.543	477.519		1103	464.828		264.775	444.332		299.157	531.475
756.88	351.015		300.315	467.156		395.468	467.156		834.909	548.204		282.174	501.056		325.202	528.691
550.987	307.781		269.182	442.424		374.698	442.424		1012.25	474.695		314.771	530.98		303.308	514.603
506.018	264.928		284.504	487.005		350.52	487.005		741.86	473.558		299.312	483.233		291.117	441.296
521.647	267.695		278.866	449.068		376.742	449.068		731.09	474.156		279.378	491.877		249.445	399.049
624.332	334.918		293.065	469.273		374.982	469.273		694.471	414.268		325.544	518.096		349.813	507.003
476.286	230.091		293.482	459.714		388.589	459.714		543.289	327.421		324.065	533.19		320.792	519.049
574.911	333.272		278.035	447.51		393.435	447.51		776.909	488.656		273.223	472.882		282.561	510.321
485.954	241.554		340.074	556.822		417.287	556.822		498.778	475.662		281.665	499.284		396.589	505.042
652.934	385.415		311.744	469.966		402.444	469.966		906.806	539.54		328.62	547.454		367.493	529.784
487.105	243.228		293.452	461.163		409.22	461.163		1138.27	441.367		250.645	426.586		384.542	519.745
536.745	248.939		332.705	514.586		480.203	514.586		621.939	464.151		337.997	555.368		303.363	500.272
483.381	231.849		305.74	485.933		385.874	485.933		717.829	465.091		282.279	466.032		309.069	506.597
475.89	248.542		358.786	532.286		475.505	532.286		560.645	422.166		248.903	422.558		245.658	403.756
548.855	277.39		294.587	494.872		320.097	494.872		706.608	518.311		271.998	455.88		278.16	508.118
534.31	233.282		318.958	486.907		421.508	486.907		854.621	476.596		334.172	557.619		345.896	503.759
491.694	233.437		295.423	475.91		377.967	475.91		821.217	504.39		312.135	520.047		332.362	440.925
394.561	190.391		332.915	525.226		477.337	525.226		757.047	530.052		243.537	412.596		291	513.239
594.802	288.422		291.96	476.894		383.29	476.894		746.155	434.462		335.166	567.681		302.123	430.465
546.933	316.617		300.994	471.053		414.689	471.053		761.853	442.77		257.821	434.384		299.103	531.509
614.124	282.871		274.713	486.185		335.147	486.185		939.787	417.806		298.084	510.137		356.946	509.952
595.062	255.468		313.127	503.367		333.143	503.367		598.849	536.866		333.475	543.479		377.14	504.704
480.228	225.054		285.839	430.092		476.121	430.092		608.201	412.229		288.494	503.397		436.725	517.647
446.199	257.163		274.884	452.014		353.649	452.014		647.233	470.692		321.458	521.271		290.259	519.286
601.145	367.077		292.456	498.178		306.889	498.178		763.51	402.73		292.149	520.243		299	491.235
475.17	256.544		289.475	484.226		326.818	484.226		715.917	404.017		229.739	389.468		303.751	533.989
498.789	261.83		318.597	512.006		345.498	512.006		723.814	435.157		247.927	416.965		353.598	536.468
452.423	234.884		262.082	438.259		372.603	438.259		778.86	422.204		343.16	566.964		285.519	461.636
599.401	350.115		279.268	462.75		350.778	462.75		546.17	444.807		277.526	471.572		297.313	492.841
543.814	288.018		264.727	442.371		383.888	442.371		576.953	430.189		229.52	390.424		327.016	497.905
681.057	271.295		302.104	464.83		443.126	464.83		518.8	385.087		240.457	405.84		293.362	514.683
498.316	229.396		292.385	470.695		379.045	470.695		739.292	479.356		282.215	496.944		303.332	435.321
455.027	203.115		290.602	465.579		389.564	465.579		699.742	443.463		321.55	545.603		302.595	418.301
450.016	222.428		292.532	466.942		404.118	466.942		685.634	344.728		320.133	502.703		326.787	522.918
472.1	240.513		343.04	522.469		499.896	522.469		528.429	410.385		339.056	557.449		341.012	529.68
488.597	188.637		306.912	499.04		399.612	499.04		864.176	459.594		307.951	500.825		323.38	537.211
470.576	245.333		278.528	477.636		324.073	477.636		512.874	369.892		310.12	516.877		303.287	450.092
465.241	242.171		365.592	555.318		435.743	555.318		679.147	401.272		267.71	470.188		286.623	404.143
471.224	232.984		319.948	500.588		414.577	500.588		759.995	341.34		329.941	539.956		334.963	511.039
417.712	201.061		349.168	581.722		456.99	581.722		690.26	382.418		338.255	542.839		342.297	559.901
486.329	237.041		326.249	502.168		498.228	502.168		801.028	580.048		332.895	550.647		271.022	420.744
508.932	269.908		299.658	489.553		314.865	489.553		883.574	505.819		307.515	505.192		374.219	518.38
466.322	230.464		295.406	461.788		392.67	461.788		844.377	417.944		283.131	485.945		293.748	587.672
516.61	240.502		296.715	483.663		388.648	483.663		659.545	389.351		274.204	457.109		295.577	492.66
532.92	325.499		278.987	476.239		328.975	476.239		682.846	426.642		296.411	446.623		308.217	522.856
551.506	289.611		330.911	509.012		510	509.012		742.88	303.005		349.493	585.668		297.794	495.105
606.028	342.944		315.43	519.566		327.491	519.566		788.545	503.796		273.266	471.742		301.03	512.41
461.838	236.525		282.098	453.475		404.517	453.475		520.771	373.046		329.191	541.386		285.534	513.862
508.733	252.673		308.879	469.509		503.767	469.509		695.168	403.093		312.023	511.069		324.535	445.967
489.364	258.266		283.279	474.896		311.417	474.896		708.171	416.224		274.985	452.209		334.474	541.164
678.914	370.121		259.25	443.308		366.057	443.308		553.09	517.754		329.658	545.139		329.348	538.055
553.685	226.49		333.579	509.187		515.239	509.187		699.697	390.388		328.259	526.083		315.448	508.098
637.826	385.542		254.363	431.537		369.744	431.537		662.003	424.085		304.039	487.655		364.449	495.481
558.054	280.192		295.186	462.707		418.815	462.707		720.038	328.354		282.508	508.623		308.392	471.062
673.651	323.579		338.614	523.544		455.188	523.544		555.511	377.567		270.058	465.149		292.775	489.56
523.729	263.64		348.188	540.914		459.204	540.914		525.814	433.285		281.732	470.133		324.193	514.344
446.366	216.399		289.392	454.962		414.591	454.962		768.823	404.778		336.074	531.971		349.436	507.979
495.506	261.453		291.822	464.903		433.913	464.903		573.675	382.944		325.281	526.67		303.576	505.746
504.111	257.205		288.987	463.6		394.762	463.6		546.215	385.356		269.82	452.548		294.306	551.991
624.711	336.048		281.091	482.014		313.185	482.014		663.868	431.74		295.856	503.816		274.255	522.692
481.383	290.655		296.898	500.628		296.535	500.628		590.028	467.947		330.178	517.076		331.266	513.388
495.3	262.464		265.574	446.613		382.358	446.613		558.837	454.056		274.079	471.754		279.625	413.642
442.657	235.284		296.99	441.953		441.565	441.953		545.068	383.968		341.746	577.883		297.943	501.704
498.332	245.597		295.672	475.752		382.343	475.752		823.955	473.569		302.165	492.435		309.874	442.669
458.596	214.285		324.565	495.032		514.228	495.032		587.985	428.583		279.137	482.495		329.409	520.156
415.892	196.125		306.258	492.351		390.575	492.351		556.816	511.212		319.91	504.031		301.044	403.087
536.079	333.03		274.952	461.637		325.638	461.637		715.346	414.389		270.182	480.448		247.253	399.756
408.176	190.237		321.53	537.317		393.338	537.317		723.181	446.619		241.033	405.478		286.173	577.224
439.278	229.914		313.256	491.642		417.532	491.642		844.479	451.209		310.86	457.368		328.567	534.134
450.656	217.076		298.039	493.677		293.567	493.677		591.907	449.921		326.969	539.617		335.773	455.091
611.379	344.308		314.634	509.959		295.132	509.959		786.018	370.535		276.703	483.202		393.031	533.4
492.966	252.994		271.814	464.443		340.278	464.443		824.733	448.894		286.554	459.102		299.311	506.975
626.235	248.273		328.105	505.717		507.416	505.717		608.979	395.737		342.721	603.35		306.136	435.529
514.301	255.296		257.037	441.29		356.748	441.29		661.759	482.728		281.956	462.267		322.474	491.061
452.738	215.337		320.792	537.731		361.705	537.731		564.755	463.567		324.826	494.143		296.959	422.678
462.843	225.502		299.146	468.446		386.234	468.446		842.484	489.995		246.733	419.677		302.347	482.224
508.59	298.99		293.344	474.871		300.426	474.871		638.877	404.525		305.929	534.51		309.59	481.58
439.708	222.507		292.282	459.681		395.692	459.681		616.06	402.367		275.642	494.832		290.897	411.188
619.596	357.663		338.633	509.124		484.527	509.124		597.553	418.504		231.298	394.876		267.666	480.345
458.745	240.445		314.837	497.27		403.988	497.27		576.164	377.284		266.598	487.111		291.746	489.669
548.627	333.254		288.895	463.11		404.744	463.11		928.31	432.189		340.991	556.597		355.716	550.458
436.374	220.179		268.399	449.885		397.09	449.885		592.9	350.433		264.133	458.152		326.126	479.987
484.423	235.533		275.325	471.92		290.981	471.92		593.988	379.091		303.637	505.928		323.28	552.694
516.226	317.183		293.06	454.205		417.338	454.205		828.971	428.233		278.162	488.248		387.51	579.431
443.329	200.224		295.526	473.198		417.867	473.198		695.44	434.568		300.902	491.267		321.418	534.557
499.089	266.978		325.017	499.563		528.348	499.563		898.101	420.17		275.352	492.747		334.549	527.848
537.415	261.481		292.342	469.022		401.154	469.022		758.884	526.134		286.666	477.864		338.795	499.424
655.902	413.192		334.864	515.875		494.189	515.875		561.636	297.459		285.83	469.597		330.724	539.017
404.415	194.073		286.786	475.27		302.998	475.27		731.834	417.134		293.367	491.888		304.326	465.692
552.653	262.115		280.43	477.511		288.41	477.511		769.901	388.688		268.521	478.396		262.186	535.668
429.914	214.422		333.041	550.84		337.195	550.84		592.57	442.183		340.935	547.707		354.309	543.803
614.185	285.366		319.251	500.232		479.736	500.232		644.293	421.473		267.425	486.845		263.093	428.557
518.374	276.533		277.008	456.739		398.436	456.739		702.475	414.604		322.403	505.306		358.587	531.946
485.487	237.115		256.391	454.019		355.133	454.019		772.56	366.757		309.158	488.161		339.612	482.469
458.228	233.416		278.629	448.558		478.75	448.558		975.409	386.974		372.749	531.582		275.574	493.115
443.13	233.669		301.825	458.743		454.478	458.743		783.169	414.035		334.616	503.92		274.191	489.253
576.942	362.308		313.889	493.432		414.022	493.432		580.398	410.786		282.1	473.512		292.796	407.322
595.186	320.76		287.379	471.185		382.618	471.185		938.013	478.88		327.233	527.32		362.817	556.49
633.487	355.026		285.944	456.454		400.112	456.454		885.438	459.871		330.322	551.672		319.719	549.654
437.48	228.842		258.491	441.955		376.605	441.955		703.415	403.465		318.284	484.114		276.758	501.377
413.841	224.082		333.441	556.736		339.316	556.736		840.559	418.978		257.89	423.594		254.752	400.001
444.924	222.747		303.219	491.307		386.525	491.307		659.08	486.7		309.85	514.917		283.103	488.013
603.248	269.863		298.334	484.018		380.062	484.018		624.805	374.325		290.008	482.379		282.238	495.922
523	365.901		257.64	441.545		350.06	441.545		689.323	440.285		287.305	471.94		278.604	528.648
602.993	382.705		332.302	513.637		517.149	513.637		769.363	376.912		326.022	499.722		362.187	497.227
416.16	213.021		318.039	484.903		461.029	484.903		692.897	417.296		282.133	461.692		300.256	475.704
431.037	220.12		283.027	476.593		288.221	476.593		681.775	527.807		305.196	498.838		266.658	423.096
482.476	234.7		311.103	470.604		514.475	470.604		763.276	480.11		272.596	499.945		309.656	497.422
492.666	221.342		268.498	466.111		297.693	466.111		820.029	480.961		268.688	482.758		333.001	536.153
434.605	219.456		254.514	424.424		315.645	424.424		909.697	480.988		288.282	478.072		287.69	480.432
434.049	214.486		293.242	464.195		408.543	464.195		852.635	315.22		277.538	482.06		317.064	467.72
568.77	326.382		265.503	453.786		319.795	453.786		692.418	400.728		278.62	489.108		276.811	563.297
536.815	262.405		285.052	483.736		318.236	483.736		757.529	413.037		279.66	466.874		290.841	409.284
459.533	197.273		296.223	493.167		302.488	493.167		775.433	533.488		301.751	509.51		322.422	515.404
441.558	223.266		325.159	531.254		368.387	531.254		669.745	332.85		297.463	477.372		295.596	520.851
459.497	227.194		321.16	482.037		416.197	482.037		660.439	398.346		264.531	483.087		303.745	421.101
403.019	185.26		280.787	430.754		401.594	430.754		756.22	551.667		288.899	498.943		375.237	517.82
655.283	337.998		280.379	452.759		389.69	452.759		774.405	394.108		342.622	574.868		295.753	566.078
474.286	250.892		256.007	438.872		357.166	438.872		905.308	452.205		270.915	460.838		337.955	534.589
412.774	217.95		283.401	474.806		295.828	474.806		832.019	467.937		275.38	501.23		272.474	519.547
602.827	307.004		259.661	443.209		345.248	443.209		727.369	447.786		321.289	508.969		320.786	486.976
645.205	400.66		272.447	465.903		283.567	465.903		772.034	463.289		324.43	491.43		257.896	488.139
422.907	203.523		263.903	442.575		287.127	442.575		791.419	430.869		233.682	397.353		330.857	452.88
453.516	238.801		320.037	487.907		481.639	487.907		900.58	536.848		317.674	488.769		350.317	526.258
675.278	361.754		306.176	467.047		434.278	467.047		769.846	494.116		235.516	406.484		310.902	529.884
524.163	276.283		297.915	495.753		302.552	495.753		833.089	453.281		282.181	471.119		287.664	493.538
550.181	320.304		287.022	461.047		373.964	461.047		916.697	523.882		236.549	406.033		267.248	518.847
421.922	202.825		264.821	479.739		391.955	479.739		825.915	412.907		278.211	450.721		278.159	481.658
427.268	224.353		311.546	501.675		316.982	501.675		717.365	433.81		279.402	477.342		271.455	436.468
447.63	219.83		322.219	479.019		464.181	479.019		785.632	525.705		336.646	578.626		324.175	513.868
448.19	226.773		268.692	461.076		284.484	461.076		808.437	473.532		317.875	484.617		274.905	500.18
483.091	246.758		274.939	449.489		385.646	449.489		771.668	444.523		278.164	477.041		319.629	460.77
420.2	203.691		281.689	445.909		417.271	445.909		788.962	408.469		235.776	400.759		314.453	518.685
440.786	222.727		296.142	463.713		382.059	463.713		716.232	427.33		281.62	496.617		398.405	544.582
483.919	222.981		287.475	480.529		310.042	480.529		845.96	480.746		297.526	498.946		376.059	500.809
774.232	408.26		316.286	501.4		462.229	501.4		971.25	506.325		280.458	496.178		285.448	503.643
464.349	259.468		247.467	438.791		337.717	438.791		884.991	568.222		327.982	513.907		295.727	477.953
485.844	235.445		298.457	524.985		334.404	524.985		870.297	464.738		350.323	604.043		289.035	506.307
444.856	223.053		303.93	474.737		408.609	474.737		885.125	545.106		311.052	486.7		310.83	411.191
430.531	212.31		338.779	522.46		500.223	522.46		802.68	481.455		338.525	572.812		319.755	544.984
437.307	280.322		319.908	481.155		513.189	481.155		774.83	395.061		324.196	493.189		284.05	516.855
392.299	199.484		305.837	528.379		351.42	528.379		797.016	442.129		265.484	468.631		310.584	526.646
556.042	341.693		351.481	542.383		442.164	542.383		865.614	524.849		275.317	482.189		306.031	509.774
492.428	248.878		274.836	458.717		312.91	458.717		850.107	474.088		314.392	486.553		323.853	538.451
585.709	366.846		252.251	423.323		270.978	423.323		855.911	560.663		342.07	524.199		421.339	562.543
522.537	245.62		358.93	532.666		482.92	532.666		752.664	396.06		301.51	514.826		265.705	486.536
445.947	200.876		340.712	537.514		485.943	537.514		903.292	564.172		261.222	461.872		382.844	512.806
506.753	263.159		287.735	452.69		379.295	452.69		925.879	566.618		320.334	494.205		274.59	469.935
425.976	218.207		300.643	474.564		435.517	474.564		697.758	407.445		270.786	494.733		297.106	491.442
441.731	231.856		265.112	452.45		274.708	452.45		675.516	371.635		318.037	526.233		289.001	539.674
834.879	461.933		308.207	518.731		344.458	518.731		778.105	424.456		304.413	483.728		294.894	454.524
434.851	218.336		274.384	425.814		373.091	425.814		1100.56	560.374		269.248	473.181		254.189	415.778
451.677	250.159		265.356	433.847		380.368	433.847		843.044	514.033		339.774	570.034		270.65	478.622
621.945	287.591		260.929	433.609		309.101	433.609		942.636	473.553		322.598	478.917		292.903	473.961
461.944	234.374		229.125	395.266		254.703	395.266		993.156	501.866		300.23	468.819		319.729	516.385
437.984	239.921		320.101	507.006		444.988	507.006		847.884	432.187		287.006	469.815		318.305	477.823
461.761	230.918		272.065	445.748		400.367	445.748		756.074	414.77		258.315	433.089		264.457	473.231
412.358	207.383		246.164	427.824		329.969	427.824		772.225	472.956		326.06	516.55		278.572	430.699
567.311	310.765		275.229	464.035		278.845	464.035		752.842	467.614		271.189	461.283		400.154	546.673
594.403	323.508		307.605	543.525		327.803	543.525		854.966	426.355		257.307	446.828		267.019	483.94
569.693	280.779		289.165	454.65		412.669	454.65		833.892	469.689		310.753	498.224		329.334	565.076
454.762	218.977		261.725	451.307		297.083	451.307		968.401	410.752		328.664	504.578		304.447	493.206
459.022	218.807		309.525	531.677		364.42	531.677		864.677	478.433		274.196	467.084		324.406	549.58
450.073	249.513		240.441	420.384		316.612	420.384		863.58	550.914		320.061	488.269		306.853	520.378
403.445	192.524		323.911	522.243		447.226	522.243		912.519	369.713		302.595	495.78		272.813	482.222
500.09	240.657		322.857	525.814		445.802	525.814		1043.35	552.558		289.662	487.435		264.754	485.766
513.916	307.707		311.952	529.549		325.293	529.549		808.534	376.58		288.314	454.915		287.261	547.712
620.435	398.255		289.497	446.239		413.437	446.239		910.248	435.562		305.5	492.134		372.954	500.135
441.722	232.795		281.885	455.793		380.627	455.793		841.406	350.225		268.626	433.865		270.636	493.812
472.768	302.934		261.57	442.732		302.004	442.732		986.617	526.464		242.832	412.371		300.449	505.823
590.68	298.39		288.816	485.894		288.961	485.894		739.408	316.706		342.729	532.009		309.52	474.048
513.259	236.838		268.479	429.247		381.179	429.247		924.489	476.667		296.047	476.648		319.174	405.094
447.939	245.934		344.145	534.7		425.359	534.7		466.23	177.164		276.939	491.404		261.014	402.643
448.34	213.881		287.724	479.942		281.241	479.942		737.444	378.537		272.658	489.652		258.424	479.487
586.458	353.971		312.586	484.956		473.046	484.956		1016.27	570.109		268.587	485.864		320.465	509.141
513.22	232.501		243.359	430.221		347.485	430.221		1036.45	578.43		330.259	509.699		324.511	478.192
607.197	364.598		310.395	473.377		414.8	473.377		897.016	448.667		303.218	502.604		334.351	516.868
412.501	194.682		256.744	447.2		286.368	447.2		868.262	365.552		281.011	492.839		401.217	513.119
562.555	270.7		275.28	460.508		320.66	460.508		878.456	479.009		245.164	412.33		273.052	494.247
586.921	349.597		327.054	513.627		451.334	513.627		832.389	412.005		236.847	402.913		304.449	549.959
473.249	229.046		263.337	424.309		373.145	424.309		683.465	430.151		320.359	483.729		273.054	495.438
635.275	342.138		316.26	506.7		452.7	506.7		762.957	424.171		346.58	570.492		371.095	461.686
726.969	323.187		275.029	451.661		360.933	451.661		927.434	568.82		320.31	494.412		284.045	485.389
438.919	224.53		272.092	443.103		406.236	443.103		1004.65	418.591		298.065	508.445		290.075	404.284
448.965	212.693		350.697	522.854		366.64	522.854		858.467	552.543		268.101	482.247		303.242	544.468
479.19	231.641		298.478	480.947		436.294	480.947		864.121	461.721		302.551	480.024		281.396	482.741
437.823	235.633		274.183	439.64		378.462	439.64		1046.21	525.878		344.959	536.425		274.347	482.027
483.889	243.532		256.137	440.327		276.164	440.327		983.593	484.363		290.391	504.642		280.341	503.192
434.817	221.828		267.871	452.469		282.782	452.469		790.332	406.542		302.56	523.164		273.657	493.009
535.439	262.485		245.679	409.377		280.206	409.377		770.769	381.966		259.403	451.503		320.679	524.36
424.22	226		284.135	449.49		441.545	449.49		807.222	345.623		308.416	518.627		270.544	468.847
523.795	248.697		251.317	435.022		288.757	435.022		751.874	246.425		320.256	513.667		273.775	495.113
540.229	340.213		291.213	488.294		352.006	488.294		832.91	426.009		318.08	467.826		258.637	470.321
531.819	253.667		275.939	423.428		350.433	423.428		1042.33	490.395		289.631	462.307		278.11	487.836
447.402	207.81		311.18	498.215		324.919	498.215		815.802	461.693		235.035	399.08		259.401	489.999
587.784	275.282		282.468	432.881		295.765	432.881		967.456	463.051		330.865	493.99		323.973	427.686
474.527	240.305		321.338	508.958		447.286	508.958		915.648	346.66		254.815	446.203		345.693	513.005
451.266	203.639		250.919	429.917		286.637	429.917		782.766	383.176		255.523	446.976		280.239	479.527
440.788	243.98		284.006	444.309		374.923	444.309		517.484	218.341		299.059	487.703		351.47	394.995
443.665	239.495		266.106	430.016		367.911	430.016		742.662	374.879		325.724	513.809		318.911	500.026
552.259	319.834		290.662	479.686		273.479	479.686		672.014	293.017		269.434	461.452		374.875	521.723
426.703	217.58		343.08	550.924		327.919	550.924		859.843	474.905		279.141	460.611		374.627	512.784
430.652	232.278		274.015	445.341		360.962	445.341		840.967	408.54		267.946	442.065		293.355	520.636
425.436	225.274		275.799	455.469		397.669	455.469		674.369	348.665		270.51	438.958		284.573	492.778
449.769	228.892		298.539	501.617		299.57	501.617		866.052	397.677		264.014	467.885		281.753	514.05
518.84	290.513		282.888	474.25		321.22	474.25		978.885	348.611		239.547	402.207		267.092	419.694
422.282	208.65		225.935	397.379		315.904	397.379		941.996	352.397		303.986	483.386		289.249	453.945
430.162	231.955		244.667	415.464		343.42	415.464		774.19	313.867		332.898	495.001		268.198	542.945
564.015	334.738		324.932	529.806		435.397	529.806		750.26	414.93		342.488	556.362		301.633	432.271
575.376	260.437		256.297	444.128		271.46	444.128		745.972	362.717		343.53	588.883		301.184	470.804
395.207	197.447		271.494	458.213		271.199	458.213		763.986	359.167		320.699	515.762		249.898	463.918
463.919	246.527		276.828	463.209		263.979	463.209		729.128	360.836		258.713	458.371		287.414	491.025
438.697	244.342		248.617	437.117		351.309	437.117		803.21	378.827		241.024	407.068		305.29	525.13
622.875	379.685		295.482	483.303		423.183	483.303		757.117	374.728		330.934	480.714		356.788	470.139
420.318	219.923		262.698	430.569		331.772	430.569		668.688	329.029		288.536	467.254		314.211	533.478
384.758	187.118		268.761	416.056		347.38	416.056		760.776	414.431		251.439	418.499		285.185	483.999
521.931	332.611		245.656	411.927		337.936	411.927		724.846	366.839		343.17	577.356		270.137	473.438
650.592	454.412		235.872	404.806		292.324	404.806		845.925	355.523		311.559	497.906		379.544	569.905
453.377	227.894		251.032	411.066		297.005	411.066		711.548	292.37		266.596	436.155		311.629	448.129
451.742	251.767		242.719	416.083		284.127	416.083		790.977	323.636		326.232	486.418		260.49	490.159
439.95	232.552		265.247	436.056		373.099	436.056		1300.1	380.022		372.219	552.692		334.573	486.757
416.544	213.591		237.142	408.798		325.847	408.798		921.866	353.652		296.907	497.55		343.941	510.944
597.332	293.434		259.961	437.089		268.026	437.089		987.682	360.831		230.13	387.383		310.62	501.764
424.067	208.769		295.856	474.577		407.678	474.577		760.326	317.814		327.065	563.788		308.773	393.608
462.404	237.618		264.071	429.056		358.11	429.056		871.311	309.94		300.645	500.404		285.903	527.426
444.222	232.428		305.999	484.612		404.703	484.612		862.715	335.345		329.516	488.356		311.818	574.4
442.464	251.111		274.75	451.895		372.293	451.895		892.311	382.525		330.755	483.456		249.399	512.848
423.672	211.07		263.488	422.988		357.798	422.988		807.766	415.358		261.386	464.394		284.081	481.898
415.11	195.558		304.228	505.92		429.257	505.92		745.442	365.911		275.511	493.44		264.784	464.073
524.057	261.76		269.79	437.813		372.568	437.813		609.083	318.877		267.677	469.763		282.71	513.141
526.917	305.406		288.525	478.948		338.438	478.948					313.453	511.899		281.483	498.197
539.966	290.54		272.448	445.12		304.987	445.12					326.694	478.891		282.355	496.709
473.376	230.701		253.021	425.952		265.856	425.952					305.499	510.079		253.364	456.978
435.989	222.778		305.126	495.965		434.485	495.965					310.686	507.991		275.986	489.408
437.277	247.834		259.858	435.307		278.201	435.307					290.046	514.856		275.03	471.03
411.547	220.058		266.94	416.806		355	416.806					340.735	577.585		279.164	499.76
445.899	245.917		256.685	426.781		360.854	426.781					260.577	446.934		282.176	474.693
421.083	212.009		271.815	451.742		376.31	451.742					311.642	501.123		310.766	479.434
511.069	279.022		246.316	396.562		266.448	396.562					262.807	449.714		281.966	511.792
496.168	313.245		245.924	417.274		274.392	417.274					254.058	426.436		260.167	408.899
540.457	294.643		312.548	542.134		294.49	542.134					303.02	475.48		326.401	427.311
453.181	230.105		293.063	483.095		267.263	483.095					347.417	567.666		327.867	500.885
547.947	234.892		255.415	430.951		344.234	430.951					274.852	462.605		336.742	593.047
524.784	256.01		273.716	437.534		346.275	437.534					349.852	501.552		262.085	473.531
420.823	216.316		290.044	466.61		350.736	466.61					254.147	442.492		374.384	452.102
417.003	216.263		270.77	427.467		306.352	427.467					298.507	483.028		302.504	469.927
579.055	282.152		287.154	476.088		373.684	476.088					304.924	503.113		281.733	461.208
473.765	236.583		301.945	496.798		319.503	496.798					231.86	387.31		284.294	575.013
449.061	221.516		300.77	510.234		372.995	510.234					253.381	447.865		357.36	481.489
430.861	229.524		256.777	425.477		360.423	425.477					236.874	399.214		312.871	465.544
687.186	428.739		235.801	401.584		273.475	401.584					251.21	441.573		268.963	490.868
435.046	233.393		273.784	423.02		263.122	423.02					255.587	447.532		348.201	551.885
583.123	349.995		260.092	414.724		290.394	414.724					308.485	475.523		283.264	554.764
428.865	209.366		248.426	420.025		261.447	420.025					326.512	562.614		279.473	468.284
596.267	295.929		256.338	444.702		257.269	444.702					278.999	475.285		265.9	470.058
480.131	254.099		302.557	490.112		412.442	490.112					293.823	489.021		261.449	398.859
408.17	210.679		220.612	382.735		285.288	382.735					245.373	409.497		261.869	446.363
416.991	200.424		279.301	464.113		273.163	464.113					327.643	485.13		276.123	462.329
398.975	203.112		308.378	493.84		372.139	493.84					277.526	464.71		379.929	390.939
683.209	356.174		310.29	507.645		308.625	507.645					360.456	584.044		344.988	394.733
440.639	281.422		282.592	423.058		324.548	423.058					336.628	522.759		290.97	467.919
420.398	229.516		237.135	406.105		314.276	406.105					257.619	451.517		309.697	510.562
487.447	296.729		274.787	473.93		348.011	473.93					271.152	444.632		266.529	469.532
610.479	316.716		357.035	621.724		417.566	621.724					273.359	457.259		335.136	437.264
459.108	228.394		280.657	465.587		382.346	465.587					293.647	469.356		285.037	501.97
569.982	269.185		291.45	471.149		323.824	471.149					319.218	471.742		257.508	474.477
559.082	309.695		306.174	483.182		364.076	483.182					319.219	480.822		272.169	488.503
412.402	213.22		292.196	494.025		358.399	494.025					341.26	491.578		268.858	470.354
587.137	322.52		356.915	546.441		363.949	546.441					328.008	492.14		268.772	493.831
453.427	254.551		278.472	434.19		340.42	434.19					298.515	522.313		335.019	429.894
508.786	295.379		273.822	470.03		338.278	470.03					244.397	428.789		303.909	497.514
496.766	240.594		279.093	461.128		260.565	461.128					304.616	520.415		322.064	402.379
493.796	230.38		286.189	413.833		326.404	413.833					279.015	455.215		264.516	474.433
474.98	225.419		256.631	409.066		285.425	409.066					295.685	467.977		269.724	487.393
701.157	362.552		268.895	450.498		302.041	450.498					234.517	396.964		309.941	535.047
429.427	222.253		290.473	505.752		339.608	505.752					298.798	465.14		262.857	473.957
458.591	225.843		249.938	433.362		255.181	433.362					250.109	433.942		291.929	505.562
582	389.74		307	521.431		304.242	521.431					315.161	465.546		265.515	407.876
561.072	329.297		274.22	468.269		271.181	468.269					281.732	473.046		253.858	516.566
412.322	209.962		276.338	450.526		373.535	450.526					247.169	428.91		312.23	563.815
468.238	275.683		270.661	426.75		343.978	426.75					310.259	465.567		298.857	494.845
433.962	206.557		251.72	439.934		301.987	439.934					299.3	492.363		271.071	464.65
527.831	261.569		323.79	530.991		386.156	530.991					347.149	485.181		307.108	467.414
526.479	262.641		259.986	440.283		260.839	440.283					286.793	460.257		274.497	492.531
419.9	194.117		301.761	478.368		386.29	478.368					240.631	427.761		317.038	521.693
407.055	212.858		312.557	545.755		395.421	545.755					264.145	462.175		256.3	391.3
417.11	201.563		289.766	462.093		329.199	462.093					247.572	431.659		261.908	457.97
420.45	209.358		298.674	541.267		399.316	541.267					259.331	460.519		260.285	461.312
416.209	232.883		359.26	617.645		334.179	617.645					322.544	458.203		318.446	454.928
465.378	256.994		276.653	479.051		335.643	479.051					339.079	515.043		327.973	415.05
459.335	220.624		266.987	423.62		336.577	423.62					256.347	450.047		301.374	537.248
601.145	344.395		317.566	516.071		303.396	516.071					280.95	441.407		263.484	462.616
406.024	199.194		277.252	408.712		277.216	408.712					273.328	454.427		274.541	455.074
606.437	328.237		271.957	427.35		297.79	427.35					331.027	546.597		268.326	484.09
424.798	223.424		311.128	537.279		377.508	537.279					338.156	573.209		276.645	460.885
468.381	224.837		246.856	417.743		256.816	417.743					254.612	422.084		240.535	460.408
426.021	208.43		301.495	502.959		390.702	502.959					320.007	523.704		264.747	503.446
446.775	208.819		241.136	411.484		271.065	411.484					266.754	453.467		327.185	496.879
425.496	221.746		315.797	529.767		380.419	529.767					237.501	418.266		337.691	544.697
454.676	233.087		258.175	440.936		307.671	440.936					288.3	500.341		291.162	491
435.297	223.581		288.145	472.051		341.4	472.051					224.131	377.552		369.683	390.425
482.77	307.636		281.912	475.943		269.332	475.943					248.041	442.305		278.912	482.125
530.973	248.891		316.965	498.368		329.404	498.368					330.215	520.135		293.388	501.491
474.565	222.928		272.587	432.88		384.149	432.88					231.298	393.005		322.497	529.92
580.422	362.414		309.765	524.206		369.764	524.206					222.941	368.391		293.135	428.65
429.866	197.136		338.569	520.927		298.366	520.927					306.718	509.216		324.517	589.1
457.781	245.291		273.342	462.302		300.768	462.302					235.921	422.83		398.596	388.551
481.7	241.626		289.764	469.409		382.603	469.409					270.552	459.349		286.861	488.074
401.903	236.851		311.075	513.271		389.195	513.271					287.935	451.209		264.722	485.669
414.355	207.804		302.152	520.423		355.701	520.423					234.854	419.254		246.932	473.554
431.043	205.331		314.949	525.732		434.027	525.732					305.362	444.902		343.413	511.089
559.852	259.795		291.425	482.748		369.78	482.748					298.621	447.006		276.862	472.252
435.808	214.834		266.322	433.186		295.644	433.186					301.566	491.874		267.218	470.448
477.965	299.82		298.699	491.901		351.339	491.901					237.151	419.799		299.735	553.752
484.375	233.312		276.741	474.118		331.482	474.118					338.671	599.557		280.568	514.468
548.121	332.216		323.417	534.811		313.526	534.811					367.32	527.46		273.28	461.8
524.786	327.923		244.212	411.478		284.112	411.478					257.747	446.701		280.526	465.093
508.174	228.933		238.646	410.638		258.332	410.638					294.909	498.445		246.417	444.56
560.177	326.672		263.967	450.703		298.163	450.703					408.974	467.279		275.281	553.511
514.616	271.045		267.802	429.59		345.09	429.59					348.967	493.681		269.902	470.481
636.282	380.105		302.981	506.1		346.266	506.1					317.48	500.52		247.117	469.943
510.183	310.833		360.948	601.103		320.315	601.103					297.883	441.79		253.117	445.787
435.116	201.948		270.725	452.885		265.752	452.885					395.233	473.155		278.06	472.072
454.329	229.057		287.854	472.674		357.944	472.674					255.528	434.496		288.337	456.009
467.198	309.527		299.118	497.562		330.971	497.562					322.98	558.215		306.468	504.784
495.223	234.782		312.824	527.048		334.524	527.048					331.503	535.59		347.778	398.228
439.059	215.384		296.961	477.758		350.355	477.758					231.344	412.093		247.935	463.638
591.828	399.59		369.465	553.449		381.439	553.449					317.928	519.359		353.409	503.454
466.744	223.872		271.127	464.971		323.63	464.971					230.441	408.132		268.173	465.195
540.193	249.956		275.161	461.066		306.443	461.066					293.378	437.943		264.8	458.053
397.183	186.881		253.748	418.591		271.233	418.591					245.613	433.864		268.326	466.952
433.214	237.622		253.989	423.516		280.504	423.516					321.864	564.561		283.787	472.174
774.108	387.761		240.224	410.69		270.666	410.69					235.842	401.689		265.392	475.073
466.589	239.576		321.65	548.415		355.668	548.415					229.936	400.374		279.865	513.382
418.739	206.67		276.194	440.798		364.296	440.798					282.395	436.846		269.904	493.299
405.106	204.166		307.95	505.087		369.276	505.087					232.09	402.078		341.192	518.507
509.615	254.437		308.85	512.708		366.097	512.708					302.719	501.151		273.765	478.104
459.973	233.036		274.762	454.924		267.682	454.924					282.964	446.169		316.364	492.457
436.083	233.405		264.329	440.832		306.577	440.832					223.276	377.847		277.058	500.353
412.122	238.029		313.102	509.652		376.697	509.652					242.483	419.444		261.014	478.026
405.69	203.655		274.073	465.64		310.818	465.64					233.729	405.014		275.768	546.312
511.518	262.802		322.366	578.037		364.566	578.037					290.95	494.57		278.178	539.384
446.412	219.722		320.384	515.366		329.386	515.366					301.639	452.029		258.603	516.388
613.099	398.534		256.038	441.92		287	441.92					216.686	392.33		370	436.373
655.873	331.063		280.351	471.011		336.22	471.011					337.346	541.097		341.78	512.768
425.1	200.513		270.011	453.609		313.652	453.609					242.024	410.217		297.116	449.109
393.919	196.875		250.386	422.107		282.719	422.107					331.41	457.865		290.949	423.827
437.659	246.478		280.119	434.267		342.609	434.267					287.908	431.219		276.443	401.886
652.732	345.055		301.304	480.117		395.865	480.117					231.676	402.123		310.501	547.771
505.142	306.377		351.38	611.097		421.312	611.097					332.9	553.341		321.058	504.44
438.126	252.662		311.657	519.9		352.861	519.9					242.321	428.085		357.651	413.958
421.487	216.442		276.338	432.538		305.132	432.538					387.274	464.482		252.073	451.955
506.614	277.946		278.857	467.216		325.723	467.216					280.265	428.123		291.224	547.92
394.006	195.189		327.134	575.167		369.856	575.167					247.052	429.872		401.539	389.461
469.3	271.946		283.095	464.834		343.166	464.834					321.031	567.755		269.834	461.077
532.491	379.925		264.527	439.142		296.556	439.142					277.665	479.495		264.017	458.907
430.82	216.802		255.526	411.919		277.449	411.919					269.189	422.85		270.024	488.027
471.787	234.786		274.695	449.401		302.288	449.401					227.71	404.562		332.705	483.047
502.347	238.251		297.407	476.599		372.14	476.599					235.305	423.756		262.583	493.655
624.847	367.091		328.85	546.751		380.655	546.751					231.659	401.802		290.299	572.347
418.621	201.744		275.448	480.103		298.414	480.103					272.341	446.611		270.46	460.623
453.053	225.765		258.854	429.998		297.413	429.998					233.756	417.938		260.22	472.379
455.725	235.813		273.571	448.245		290.71	448.245					259.117	447.34		276.157	456.459
443.066	226.733		330.108	559.61		321.255	559.61					336.073	444.038		237.754	439.564
411.201	211.084		320.796	516.999		403.871	516.999					293.657	437.554		283.814	514.8
517.501	259.88		299.749	506.901		337.916	506.901					247.533	408.181		297.275	519.048
419.474	230.269		297.43	500.227		334.54	500.227					229.987	367.981		260.605	498.436
623.304	282.934		286.634	462.625		334.863	462.625					229.428	401.409		285.241	462.63
552.528	293.246		271.195	436.538		310.415	436.538					228.997	385.585		277.897	389.508
638.803	370.493		281.543	482.887		317.685	482.887					251.546	432.879		275.771	482.798
426.981	245.141		250.36	424.15		283.137	424.15					256.124	434.591		360.485	467.203
405.02	223.818		258.936	437.381		300.244	437.381					224.944	392.239		417.01	375.723
389.623	193.124		300.463	501.737		305.573	501.737					300.056	453.863		271.249	459.317
453.359	235.392		336.59	556.58		340.441	556.58					250.139	427.652		348.548	515.649
405.819	223.354		270.423	437.457		310.405	437.457					252.529	424.122		267.377	449.734
470.616	280.336		272.715	425.752		291.473	425.752					236.296	405.856		271.747	525.886
411.762	222.382		325.554	536.023		465.657	536.023					234.77	408.969		259.587	443.114
384.784	206.974		327.926	580.324		384.064	580.324					286.312	490.572		268.462	516.345
386.774	228.24		288.189	485.769		313.644	485.769					309.995	537.481		326.179	490.597
469.121	283.471		260.256	433.378		303.749	433.378					290.691	474.446		229.488	440.834
439.063	228.046		289.104	461.447		407.1	461.447					249.928	407.184		269.437	463.29
461.183	237.916		347.594	621.318		336.878	621.318					236.574	413.57		338.63	446.981
397.681	223.039		338.352	592.937		429.442	592.937					231.904	404.777		277.829	476.083
524.162	293.131		317.982	517.667		333.394	517.667					238.583	403.426		265.129	451.047
474.48	260.427		287.85	471.672		309.931	471.672					315.855	550.747		256.664	429.803
459.528	221.188		290.533	493.815		286.512	493.815					236.307	410.224		269.012	500.693
557.885	338.622		301.455	511.072		335.59	511.072					225.997	395.344		296.716	423.01
417.171	228.138		333.052	546.468		434.993	546.468					249.474	428.589		252.327	449.693
372.452	201.072		286.664	479.282		348.498	479.282					253.159	443.247		246.297	419.062
377.457	205.556		273.927	456.123		287.626	456.123					290.296	441.075		322.076	487.335
491.512	347.299		344.524	609.558		401.837	609.558					233.458	400.853		373.676	491.381
567.395	356.344		334.3	594.831		310.917	594.831					279.143	431.112		271.488	497.228
608.923	350.588		335.091	562.394		340.279	562.394					244	418.241		255.055	484.155
519.196	182.007		285.29	473.469		320.656	473.469					244.307	428.066		231.239	415.808
387.688	219.757		326.215	527.654		390.761	527.654					243.309	421.912		285.666	448.272
447.855	259.67		286.057	460.515		327.671	460.515					301.771	533.764		335.718	556.143
572.696	291.027		269.557	433.69		339.353	433.69					230.624	380.298		288.137	505.386
382.557	213.066		284.001	450.006		303.282	450.006					291.959	454.008		355.447	385.509
532.935	305.628		311.804	519.81		371.565	519.81					312.401	536.649		266.625	448.828
460.047	237.074		275.348	449.24		332.483	449.24					255.279	417.391		245.239	423.716
419.868	214.544		332.308	573.933		334.609	573.933					317.892	460.815		263.194	461.36
416.008	237.959		355.071	551.865		406.122	551.865					340.228	551.672		281.501	489.903
395.945	213.904		322.289	497.227		286.918	497.227					247.358	418.719		261.39	449.83
459.304	242.988		305.704	531.038		394.509	531.038					263.99	435.413		260.683	388.076
386.31	189.825		277.303	444.395		337.135	444.395					234.286	398.345		311.062	440.991
562.786	355.144		305.291	481.052		406.219	481.052					266.254	454.57		271.253	446.331
446.193	223.89		269.008	443.387		316.646	443.387					277.005	453.166		260.708	458.181
531.514	281.398		285.765	465.034		348.495	465.034					257.202	404.912		231.424	406.177
391.209	201.569		323.431	517.237		353.493	517.237					236.116	397.093		263.292	435.386
520.54	374.955		298.618	460.25		331.706	460.25					234.337	413.852		333.294	530.086
427.793	232.993		291.904	474.818		327.073	474.818					277.807	442.692		264.154	479.469
517.652	183.242		348.048	606.928		350.808	606.928					301.682	484.054		357.056	486.316
442.749	280.954		285.55	452.983		343.405	452.983					235.699	394.785		394.343	375.199
383.183	211.223		370.279	612.259		423.405	612.259					246.797	426.369		331.186	531.478
506.837	375.257		347.199	575.854		349.041	575.854					251.775	432.07		307.508	472.804
447.298	272.476		347.282	594.988		367.086	594.988					257.853	442.879		249.14	445.553
370.431	192.13		271.059	421.521		265.261	421.521					247.029	435.483		306.924	504.799
435.746	229.727		377.821	514.284		438.149	514.284					266.017	453.113		268.669	463.83
554.667	336.268		294.324	490.825		301.482	490.825					264.378	439.15		371.832	410.444
355.68	194.929		282.464	449.638		334.984	449.638					283.459	449.461		264.941	485.357
430.334	253.349		288.329	485.787		334.094	485.787					292.377	456.752		274.311	464.891
426.112	227.128		319.131	574.969		348.608	574.969					299.167	494.295		251.404	483.218
397.054	212.272		331.421	561.084		362.457	561.084					252.512	441.173		358.368	456.839
418.1	232.274		285.912	463.78		335.882	463.78					270.295	432.048		310.409	533.326
426.534	221.138		338.883	596.343		320.092	596.343					282.879	485.401		221.451	373.758
350.46	187.734		310.391	512.218		312.762	512.218					297.133	479.097		311.187	441.693
375.99	211.71		298.407	493.094		327.617	493.094					247.159	403.991		283.459	444.791
538.765	289.872		263.276	430.561		323.474	430.561					288.752	466.157		240.751	427.501
470.617	262.172		293.883	490.156		332.132	490.156					301.095	509.012		218.139	371.422
427.388	263.447		291.046	450.522		365.949	450.522					246.217	421.213		309.856	479.14
407.005	211.064		273.37	455.724		299.912	455.724					258.722	416.87		263.634	463.814
428.249	223.127		326.74	578.363		355.299	578.363					264.274	439.593		234.621	398.128
403.861	244.14		265.176	427.948		324.831	427.948					223.051	372.193		372.082	485.942
409.189	228.217		281.048	454.9		347.262	454.9					250.353	437.911		241.921	410.885
419.28	230.582		327.55	575.054		319.003	575.054					281.179	447.928		264.722	448.584
396.048	216.147		342.836	569.516		399.432	569.516					265.333	437.286		286.216	489.642
444.261	294.76		269.196	440.315		303.729	440.315					316.769	524.098		291.62	562.166
472.722	275.514		300.423	490.327		336.859	490.327					304.41	518.285		274.685	434.691
432.172	223.165		279.696	463.683		348.83	463.683					254.83	441.119		245.198	435.294
496.988	306.208		321.157	517.843		301.251	517.843					270.947	440.804		281.396	435.098
392.288	206.655		297.835	455.632		374.558	455.632					289.096	468.323		266.151	451.057
409.183	233.041		326.448	523.102		424.928	523.102					256.281	430.02		262.718	453.785
386.945	216.915		371.056	605.475		400.489	605.475					266.201	432.719		375.763	458.692
349.826	179.51		296.906	482.768		378.653	482.768					274.929	449.313		299.405	502.991
390.729	214.18		303.405	491.477		327.916	491.477					291.872	471.802		335.638	485.586
358.714	187.494		291.358	467.393		355.757	467.393					247.312	402.804		302.11	496.541
430.865	257.647		276.044	463.325		301.136	463.325					266.871	459.741		265.644	400.771
356.293	203.186		279.476	458.844		360.167	458.844					250.239	422.414		340.012	459.942
380.582	199.217		338.879	586.221		443.937	586.221					266.795	432.692		261.796	495.049
399.839	200.618		295.14	481.837		379.089	481.837					246.695	428.228		415.471	357.064
345.062	188.086		275.237	438.705		364.595	438.705					312.524	523.291		357.449	373.609
394.843	200.575		290.166	462.709		337.932	462.709					263.805	441.743		293.661	410.436
390.868	206.962		308.531	503.113		331.11	503.113					296.404	485.43		286.832	469.976
401.474	219.766		265.416	435.375		335.088	435.375					258.885	429.375		213.72	386.856
380.893	215.262		298.034	489.412		297.419	489.412					279.512	471.738		274.112	455.804
356.376	200.369		273.866	448.746		352.401	448.746					270.097	433.09		261.769	437.228
345.586	186.493		335.018	527.869		369.865	527.869					261.453	441.098		347.772	460.657
389.903	203.871		338.615	568.308		335.371	568.308					268.79	450.514		263.671	401.245
365.366	206.886		294.432	484.075		336.02	484.075					305.881	489.687		383.402	410.616
383.191	206.943		272.614	435.797		365.964	435.797					275.992	459.855		267.955	425.263
388.251	209.189		292.709	485.256		335.044	485.256					321.37	495.957		285.137	450.94
525.754	336.015		328.493	540.576		404.619	540.576					252.159	427.297		346.299	449.818
382.702	215.308		319.286	514.695		404.609	514.695					255.463	440.564		264.158	388.476
414.218	227.387		274.969	439.804		309.572	439.804					263.811	450.396		274.231	445.291
348.168	205.445		311.229	553.811		324.545	553.811					294.446	485.431		252.675	444.779
452.9	254.842		280.723	453.016		364.304	453.016					284.252	472.648		366.401	451.853
383.182	208.172		320.875	500.113		352.688	500.113					311.88	492.887		230.46	388.904
397.267	215.468		337.056	551.352		350.301	551.352					267.996	449.066		275.306	463.334
418.206	227.812		270.888	452.789		309.052	452.789					265.181	446.175		389.352	421.896
559.629	288.389		329.668	576.143		362.773	576.143					251.777	442.315		277.405	432.194
347.466	189.011		274.423	453.51		320.113	453.51					263.833	454.631		256.102	449.433
376.469	203.612		305.037	468.835		418.114	468.835					280.091	482.013		291.399	483.731
373.152	227.558		273.65	430.909		360.66	430.909					284.055	441.656		318.151	464.436
471.298	280.04		317.842	542.511		328.46	542.511					234.797	396.502		263.983	433.671
391.879	204.245		359.603	578.478		338.21	578.478					267.259	425.155		322.974	430.357
355.604	190.297		298.705	488.385		342.475	488.385					295.02	487.532		306.058	417.604
343.911	193.093		286.84	452.123		333.123	452.123					262.924	446.934		301.085	464.391
477.118	252.15		281.823	436.864		381.78	436.864					253.624	403.96		260.365	440.264
491.247	298.274		321.323	518.26		407.368	518.26					291.894	460.129		273.592	484.053
406.375	212.371		284.043	459.516		347.267	459.516					333.084	561.974		238.828	389.368
378.98	202.507		297.595	477.984		318.167	477.984					249.562	424.282		259.916	435.043
382.64	208.456		285.924	452.516		380.109	452.516					251.689	426.986		367.384	377.997
426.26	289.447		270.954	423.836		277.959	423.836					293.143	482.431		357.128	467.771
381.116	204.641		310.591	503.873		360.646	503.873					305.83	504.636		264.971	425.46
370.384	202.096		286.755	460.073		332.283	460.073					251.673	432.428		356.788	434.549
384.911	200.111		298.935	495.95		313.913	495.95					325.123	547.69		261.572	423.934
515.19	321.148		274.83	433.686		364.551	433.686					257.069	451.303		269.681	429.902
363.172	190.719		301.068	483.159		342.115	483.159					295.67	483.406		343.683	487.221
389.398	196.952		318.054	511.124		341.874	511.124					255.378	445.868		283.324	451.108
469.422	250.681		302.117	486.543		356.832	486.543					290.822	472.071		224.571	363.821
502.081	298.452		337.048	513.245		424.325	513.245					310.58	516.036		297.908	461.085
365.246	181.123		264.464	421.529		353.004	421.529					243.054	396.443		266.79	452.224
505.766	305.37		275.859	459.665		328.131	459.665					273.967	451.842		276.971	432.665
483.325	262.138		348.067	510.462		374.967	510.462					254.989	418.248		269.082	433.62
496.462	307.669		305.469	500.925		355.386	500.925					249.629	412.2		382.522	360.983
365.511	199.234		335.474	476.651		361.365	476.651					261.519	433.178		283.479	413.391
495.343	283.654		284.162	458.063		384.18	458.063					315.554	516.238		244.147	408.897
370.506	193.771		269.351	439.445		281.94	439.445					339.647	561.515		245.692	417.554
367.504	198.431		329.104	523.008		452.176	523.008					364.411	575.545		240.73	401.18
388.587	194.967		319.246	512.435		420.741	512.435					250.238	427.392		234.225	399.614
499.84	307.585		263.451	429.467		340.281	429.467					298.299	494.37		256.576	368.546
391.243	217.488		281.336	443.053		373.589	443.053					293.903	482.738		276.014	434.583
451.272	239.113		270.838	441.36		326.814	441.36					307.323	510.973		270.7	456.176
412.163	213.776		330.375	521.363		394.113	521.363					291.978	479.346		350.3	465.566
411.605	199.102		290.76	460.517		372.483	460.517					275.592	452.778		279.572	447.121
509.752	334.918		307.156	516.565		335.139	516.565					311.499	509.037		372.417	405.659
474.428	258.772		329.512	551.529		335.316	551.529					223.498	382.857		349.336	482.462
414.79	256.12		305.677	486.78		399.608	486.78					279.707	466.194		261.99	451.832
368.463	207.956		294.787	479.754		325.185	479.754					276.157	444.928		376.312	459.676
531.865	274.963		290.738	481.014		335.899	481.014					277.863	452.544		254.851	406.198
485.736	270.33		277.664	428.758		364.87	428.758					284.334	494.916		396.827	394.907
406.41	199.835		297.706	460.191		361.073	460.191					269.833	459.845		316.064	465.294
403.927	177.976		331.744	541.524		415.649	541.524					281.241	454.847		269.6	438.129
392.872	208.291		324.452	513.667		408.374	513.667					271.088	448.642		253.546	392.429
385.154	197.101		336.309	531.916		414.093	531.916					286.118	477.041		367.404	374.81
370.284	201.852		326.197	534.073		339.55	534.073					307.712	491.084		397.426	438.631
402.57	213.455		303.251	520.591		382.035	520.591					299.583	498.139		379.715	376.679
370.952	197.172		325.757	512.753		411.263	512.753					274.925	459.498		268.31	439.353
475.355	323.684		305.639	489.83		359.09	489.83					264.229	430.341		238.343	390.573
408.697	213.381		274.107	433.61		370.014	433.61					338.023	591.274		254.899	417.262
512.019	294.56		292.968	466.562		384.961	466.562					313.731	519.723		380.594	484.658
421.601	228.273		269.856	444.446		352.289	444.446					318.306	514.356		370.548	362.035
422.916	214.201		292.159	485.712		331.626	485.712					288.602	515.517		257.343	424.221
517.714	336.919		299.097	466.417		377.884	466.417					279.866	457.911		374.842	384.498
378.061	203.199		296.336	469.209		393.9	469.209					273.213	451.494		427.837	457.252
396.86	194.77		288.954	468.973		343.28	468.973					263.854	464.953		259.619	383.167
433.327	229.792		287.968	469.876		331.786	469.876					302.183	494.977		283.401	456.92
558.82	300.678		313.851	474.24		388.439	474.24					274.321	451.197		257.458	425.97
399.421	219.877		302.813	476.032		367.598	476.032					284.698	470.45		262.695	442.729
375.274	187.877		344.146	570.432		361.346	570.432					289.997	484.51		267.597	462.585
372.213	189.579		264.17	433.337		350.772	433.337					331.242	558.681		384.576	445.047
484.214	272.028		311.888	491.228		375.762	491.228					262.222	446.593		260.292	434.086
414.431	215.217		285.06	436.409		356.843	436.409					262.22	448.342		288.026	435.954
455.923	249.098		283.427	436.341		382.221	436.341					264.494	441.877		266.322	441.141
381.756	201.651		303.378	502.252		348.898	502.252					243.258	406.452		277.135	429.436
476.236	248.33		305.991	489.555		361.685	489.555					251.785	411.689		424.381	459.846
390.15	199.584		320.679	531.873		335.943	531.873					245.514	400.586		314.311	441.237
402.983	218.493		296.481	461.548		410.365	461.548					260.237	443.237		366.139	451.485
471.126	254.382		319.737	485.51		386.63	485.51					321.769	536.767		272.043	427.232
389.282	204.887		310.702	489.929		384.647	489.929					273.765	460.077		428.672	452.157
421.733	194.784		318.354	501.42		391.317	501.42					300.705	492.93		266.003	459.089
499.191	254.956		281.534	439.047		357.226	439.047					247.308	411.177		278.719	479.424
401.001	210.226		347.12	536.675		405.844	536.675					260.499	428.572		301.901	414.283
373.842	202.666		306.83	510.67		327.487	510.67					254.724	439.545		363.173	359.915
584.014	300.875		280.884	464.899		316.062	464.899					329.829	533.947		272.689	508.299
502.148	313.815		316.481	509.855		420.727	509.855					320.239	534.453		315.838	454.813
533.87	371.415		308.599	475.124		394.782	475.124					268.041	440.938		286.952	495.926
415.417	239.591		313.599	503.003		376.733	503.003					287.78	486.52		305.974	483.505
410.935	211.247		314.72	488.571		408.458	488.571					289.997	477.416		258.988	438.684
498.604	258.634		269.493	448.943		291.95	448.943					293.544	473.94		299.882	481.684
476.532	237.027		338.81	589.971		328.468	589.971					281.534	469.25		233.534	402.811
374.327	197.018		312.826	496.366		358.887	496.366					285.904	473.17		424.299	446.044
374.011	202.269		285.121	455.682		355.709	455.682					272.772	464.99		276.035	431.779
525.731	283.146		309.422	491.752		404.104	491.752					273.445	482.481		219.692	375.134
402.821	213.743		276.705	422.678		378.033	422.678					308.009	509.225		380.685	519.925
425.139	227.108		351.197	529.762		295.885	529.762					290.985	463.145		275.32	465.783
448.93	248.64		292.584	443.814		366.805	443.814					272.256	456.295		280.865	477.823
388.851	220.081		294.327	463.859		390.206	463.859					275.844	452.407		223.908	386.482
546.667	262.064		308.227	473.691		412.965	473.691					282.77	461.586		305.283	413.462
563.997	320.541		335.758	553.953		348.435	553.953					270.428	456.78		292.519	396.538
376.692	207.245		288.153	453.319		384.139	453.319					344.838	580.947		444.568	583.501
420.147	233.95		313.176	485.882		400.602	485.882					326.831	563.471		303.205	490.635
513.388	298.812		321.715	505.244		368.878	505.244					241.194	407.04		384.061	418.206
428.274	209.575		275.734	437.328		356.28	437.328					267.37	459.404		250.699	439.959
403.289	223.758		336.504	557.167		345.238	557.167					238.336	400.194		274.313	467.218
488.236	247.798		355.453	574.908		419.376	574.908					290.831	478.389		322.614	514.862
388.464	200.241		314.921	476.747		426.428	476.747					330.419	558.962		289.153	474.472
449.768	232.714		313.856	502.521		373.539	502.521					267.124	455.92		276.957	468.232
538.082	305.408		298.279	478.231		324.258	478.231					261.684	433.622		228.392	392.006
512.399	316.994		258.573	420.92		268.255	420.92					300.474	501.304		266.167	433.52
515.837	231.345		278.961	446.849		360.571	446.849					316.5	538.598		304.87	450.051
438.931	265.843		305.62	484.032		425.823	484.032					289.471	495.443		364.527	369.15
384.378	221.897		305.977	508.67		360.282	508.67					288.528	479.034		304.984	479.628
474.126	226.588		327.474	511.035		389.977	511.035					290.688	475.252		317.058	497.219
375.251	201.366		306.198	466.844		397.405	466.844					264.608	429.843		236.745	405.045
508.852	298.016		319.048	507.665		397.774	507.665					293.67	496.535		382.876	437.578
364.32	199.153		284.109	445.225		357.408	445.225					302.189	485.056		446.479	462.245
381.773	203.124		311.572	522.296		336.565	522.296					284.417	460.608		308.589	413.125
535.578	317.439		309.638	502.291		407.397	502.291					316.592	528.017		404.537	405.765
481.994	309.582		310.386	477.946		401.638	477.946					346.235	516.287		278.459	441.615
391.82	209.011		327.153	522.967		323.56	522.967					302.317	524.426		239.318	403.798
399.381	215.449		334.317	536.863		405.526	536.863					232.604	386.582		276.798	398.1
423.71	226.18		313.478	523.739		339.278	523.739					249.65	417.839		385.217	386.968
571.007	339.709		304.865	460.181		414.608	460.181					296.328	491.628		253.053	454.471
523.679	269.195		330.129	522.925		388.172	522.925					293.985	488.516		282.468	490.189
615.304	317.293		324.74	569.743		338.673	569.743					272.125	450.367		233.938	401.874
448.254	225.09		294.493	487.823		358.189	487.823					278.355	465.286		394.899	520.269
400.746	205.29		327.241	561.125		329.794	561.125					300.326	490.131		294.911	487.831
484.85	234.215		295.784	495.615		347.914	495.615					290.583	481.694		285.571	497.401
496.847	255.491		332.848	524.517		353.047	524.517					341.588	558.024		272.504	459.47
511.131	285.514		288.529	447.847		368.313	447.847					273.245	463.405		314.846	487.554
395.388	227.268		344.313	540.94		359.071	540.94					277.724	457.34		382.517	497.718
385.324	220.062		304.934	473.686		409.061	473.686					291.524	479.515		438.048	504.52
424.575	221.525		328.079	549.176		344.794	549.176					298.339	503.347		274.816	489.017
404.861	206.338		325.626	523.133		382.388	523.133					302.102	503.485		257.121	440.326
493.792	321.346		272.616	436.206		299.087	436.206					282.028	474.319		285.817	481.034
398.571	219.167		333.458	561.872		360.167	561.872					238.307	397.399		327.059	415.627
408.689	224.639		285.861	449.206		369.228	449.206					264.582	428.838		290.677	380.317
593.301	346.75		316.026	503.269		386.114	503.269					273.556	446.557		377.083	378.41
557.242	290.863		306.555	475.981		417.122	475.981					306.347	482.258		402.475	427.465
521.166	326.509		313.854	506.085		366.558	506.085					278.83	461.673		265.688	454.511
390.706	206.732		315.35	503.548		354.16	503.548					319.977	515.524		288.991	471.443
433.95	260.169		332.034	517.084		382.357	517.084					324.001	534.228		268.1	396.622
397.162	216.669		283.341	454.554		374.242	454.554					326.812	537.01		314.76	454.416
483.238	287.483		276.221	447.282		344.322	447.282					318.85	512.234		235.293	408.919
489.265	251.85		355.363	541.492		399.423	541.492					245.637	407.998		304.804	417.933
588.209	296		316.419	509.615		382.692	509.615					238.086	406.842		261.274	442.532
388.678	199.828		317.78	473.003		401.581	473.003					361.639	609.361		314.636	447.761
427.248	208.362		296.856	475.013		349.584	475.013					287.774	463.224		247.408	409.691
583.58	273.472		298.059	486.838		347.792	486.838					301.778	489.339		320.108	509.55
491.52	260.168		313.839	572.586		334.792	572.586					300.999	493.781		308.025	518.624
465.583	295.904		295.898	462.081		389.556	462.081					315.444	529.414		416.709	489.256
583.291	339.806		341.184	514.659		419.785	514.659					329.169	543.24		317.84	429.459
507.294	251.717		280.463	419.999		346.567	419.999					268.492	454.476		439.739	487.847
498.974	269.148		352.317	553.726		398.931	553.726					341.467	580.358		325.559	494.517
434.326	212.358		278.105	453.124		359.195	453.124					297.351	474.51		283.963	521.12
582.36	251.427		320.716	488.761		402.689	488.761					321.038	485.671		246.763	411.759
504.204	259.969		348.294	501.394		397.661	501.394					320.072	568.834		317.827	487.494
438.457	220.356		257.626	416.98		263.378	416.98					295.167	485.825		351.626	527.234
506.12	291.199		353.808	579.197		391.342	579.197					290.768	476.064		324.875	509.513
410.577	223.894		374.498	581.051		401.599	581.051					280.048	462.047		275.951	469.115
463.167	218.157		345.834	534.041		407.199	534.041					291.242	474.168		404.812	433.333
531.461	273.376		328.917	484.766		469.623	484.766					302.869	492.244		273.835	485.981
530.12	281.811		284.448	473.119		372.563	473.119					319.298	502.847		347.846	526.725
395.333	210.995		277.385	448.769		346.46	448.769					257.196	426.56		247.15	415.103
614.952	324.223		320.743	506.527		330.211	506.527					313.949	534.24		263.08	445.773
419.523	228.767		285.297	448.776		404.995	448.776					296.782	497.964		262.904	451.061
448.768	261.481		319.348	491.135		353.492	491.135					310.756	500.893		392.589	532.038
599.088	287.841		342.176	539.195		415.574	539.195					305.901	527.162		255.8	425.428
515.683	259.132		294.901	501.904		347.751	501.904					295.065	492.501		315.727	515.275
417.755	218.939		267.865	437.392		310.564	437.392					316.901	576.039		278.658	429.236
407.071	210.023		314.848	498.644		412.83	498.644					307.57	510.079		259.38	439.98
497.892	257.774		278.896	442.534		359.832	442.534					293.897	484.762		286.796	483.176
500.778	249.88		292.328	491.877		311.9	491.877					295.624	502.715		361.779	371.319
464.97	251.889		309.451	481.515		420.333	481.515					307.646	505.109		282.904	466.292
391.56	183.9		295.232	500.795		358.573	500.795					336.007	545.417		270.096	463.738
425.499	215.101		346.59	542.538		315	542.538					310.885	524.781		263.041	470.628
403.192	207.996		292.304	478.464		395.19	478.464					280.467	473.141		281.48	476.906
573.016	350.315		300.347	477.331		364.959	477.331					269.816	440.57		411.544	514.076
539.675	257.494		306.768	489.803		361	489.803					301.621	493.384		273.751	430.679
426.857	234.365		362.671	539.004		402.219	539.004					246.689	405.759		317.232	472.832
596.527	354.959		275.782	449.603		382.244	449.603					266.059	433.024		291.327	500.122
540.596	246.834		358.079	544.89		459.977	544.89					307.361	497.444		289.009	458.315
445.936	243.445		314.381	513.138		338.34	513.138					242.566	408.503		427.75	509.838
499.28	268.877		302.809	480.12		304.174	480.12					277.702	461.047		302.421	515.888
389.707	209.59		362.069	555.02		398.344	555.02					303.15	524.909		268.152	383.693
437.548	233.075		281.999	452.317		317.536	452.317					281.009	466.259		279.896	459.319
583.903	283.932		276.807	429.071		344.298	429.071					301.67	485.571		250.829	416.881
594.66	350.424		343.057	574.915		369.648	574.915					333.902	512.441		297.306	472.821
684.073	340.35		295.809	495.715		353.294	495.715					298.956	493.001		293.337	470.162
466.292	266.35		296.207	481.576		377.943	481.576					308.134	546.906		250.986	416.184
527.315	306.655		321.629	506.691		394.464	506.691					322.848	543.347		325.698	498.953
415.509	211.918		319.509	495.851		395.166	495.851					308.735	491.248		315.581	549.357
593.652	251.215		257.88	416.36		264.509	416.36					304.588	496.285		257.732	408.92
460.034	246.404		289.581	475.804		325.916	475.804					324.379	546.431		262.592	475.132
433.957	229.692		266.603	433.151		310.432	433.151					306.069	508.428		293.107	431.258
480.627	235.77		334.045	505.6		411.374	505.6					303.236	503.926		291.448	457.93
427.514	234.66		297.939	488.382		364.691	488.382					288.208	470.842		323.25	557.676
491.588	256.381		339.343	553.546		371.422	553.546					277.133	454.879		395.331	412.017
405.61	200.959		303.199	505.229		347.988	505.229					287.356	473.794		436.37	456.361
430.072	234.845		316.115	488.869		334.279	488.869					272.667	459.914		274.28	447.611
613.508	348.194		344.244	522.375		418.721	522.375					304.322	509.392		394.98	556.142
405.577	223.2		331.32	494.452		396.82	494.452					299.968	440.171		284.906	458.341
515.334	281.504		312.965	488.497		389.83	488.497					294.086	490.551		257.549	422.302
417.664	226.673		278.727	486.151		312.412	486.151					247.137	421.346		250.799	443.059
610.532	372.268		308.58	528.952		344.196	528.952					245.072	403.198		314.691	471.847
577.25	309.161		326.138	567.887		375.347	567.887					302.633	501.917		287.4	479.155
500.628	264.967		286.874	500.585		318.026	500.585					283.28	466.32		349.062	548.316
475.195	255.554		342.251	548.609		354.764	548.609					250.403	414.762		312.832	461.335
566.921	273.024		262.006	431.323		281.872	431.323					309.147	499.632		416.908	543.429
481.72	256.144		271.007	450.036		278.947	450.036					273.329	458.364		268.55	401.726
501.537	331.548		334.062	567.799		415.818	567.799					228.336	396.351		317.824	476.305
570.911	344.242		283.667	445.387		348.003	445.387					261.529	437.427		298.819	469.637
480.764	281.462		334.77	526.603		374.521	526.603					286.831	479.855		328.245	440.723
453.312	253.694		286.789	480.902		353.971	480.902					305.429	522.415		277.568	480.541
543.402	294.004		328.154	490.032		414.317	490.032					317.677	496.165		279.988	463.077
504.497	263.051		349.907	522.105		411.026	522.105					303.817	504.484		437.065	501.449
451.025	172.562		282.707	435.645		373.495	435.645					293.638	477.455		375.754	605.813
469.345	273.081		343.49	528.664		405.432	528.664					277.078	481.783		267.326	442.368
543.342	291.531		370.462	554.088		446.1	554.088					315.274	526.253		251.627	393.202
507.881	270.356		336.85	507.308		458.683	507.308					310.436	533.046		328.248	501.067
489.213	330.111		293.279	467.432		347.934	467.432					310.904	484.56		425.02	515.4
503.874	258.33		297.367	474.681		343.951	474.681					285.997	464.678		380.827	384.895
384.113	185.28		288.387	477.251		356.402	477.251					258.438	433.915		307.535	420.554
529.675	291.523		270.862	439.69		304.031	439.69					309.171	523.784		311.707	493.39
667.942	352.602		297.484	507.014		333.858	507.014					333.091	533.144		413.001	426.074
534.626	275.456		279.611	421.548		385.501	421.548					325.824	558.058		302.154	479.154
542.214	291.169		319.236	512.591		374.13	512.591					313.406	507.44		270.055	448.789
497.548	310.57		285.365	458.386		323.376	458.386					291.079	499.17		270.267	449.748
470.824	308.575		299.779	498.194		342.324	498.194					324.979	520.783		372.253	385.902
407.282	211.501		304.444	492.229		302.241	492.229					315.987	543.68		270.928	473.545
510.301	286.938		284.343	457.89		360.65	457.89					306.676	530.493		336.838	567.887
535.788	298.657		324.405	498.644		373.922	498.644					341.635	521.125		428.973	520.631
521.801	275.7		330.104	540.119		405.117	540.119					241.212	398.275		290.665	490.121
511.177	275.173		259.553	420.26		266.547	420.26					246.926	412.776		437.82	478.166
435.694	245.95		276.55	423.101		390.744	423.101					260.929	431.888		353.372	474.776
477.775	244.961		344.887	507.415		394.268	507.415					298.584	503.383		339.389	480.802
455.308	304.315		280.24	432.218		371.326	432.218					319.606	519.073		285.611	510.148
495.665	273.729		316.534	495.646		390.063	495.646					330.189	537.453		256.058	390.804
524.806	263.742		281.93	473.125		327.465	473.125					284.514	491.027		246.702	390.077
510.609	279.847		342.742	516.974		391.182	516.974					264.419	437.518		337.894	486.376
461.757	270.282		280.984	472.707		337.72	472.707					311.124	505.439		263.027	453.26
432.882	269.711		275.504	438.649		369.515	438.649					248.752	427.028		289.259	494.066
462.616	253.901		349.496	584.763		386.202	584.763					324.726	555.931		301.856	507.21
488.993	231.243		333.129	522.092		405.489	522.092					301.795	487.596		270.757	458.159
482.191	230.148		295.472	472.761		356.879	472.761					331.499	568.094		255.861	387.165
540.926	326.629		280.626	444.47		346.32	444.47					316.44	508.44		256.055	422.767
453.555	241.57		306.982	482.191		375.233	482.191					297.898	480.643		272.839	419.305
550.651	302.434		320.881	505.89		403.299	505.89					297.089	494.154		407.988	427.103
399.571	190.54		324.998	503.486		412.297	503.486					324.961	524.678		441.358	478.895
484.516	289.777		365.008	564.606		424.229	564.606					268.89	455.537		390.539	398.007
442.196	310.131		310.312	553.183		309.616	553.183					318.69	540.628		288.958	470.668
503.662	292.514		296.579	464.727		376.439	464.727					344.124	558.224		305.213	471.33
526.44	264.157		267.262	433.602		301.814	433.602					315.07	526.136		289.633	478.677
487.723	273.615		317.97	488.408		365.959	488.408					303.178	503.744		383.926	387.544
556.731	273.819		273.629	441.23		297.081	441.23					268.661	444.413		308.877	506.275
427.762	219.049		282.577	453.594		353.494	453.594					331.418	511.109		359.134	580.461
514.054	278.561		287.108	483.887		326.267	483.887					336.272	569.815		305.916	503.55
501.905	281.299		291.399	493.479		333.158	493.479					292.051	474.46		324.289	507.976
583.838	304.49		272.903	449.495		309.709	449.495					315.283	523.395		293.985	514.626
523.486	283.261		313.919	491.81		371.448	491.81					232.272	397.51		316.38	471.462
533.997	336.702		272.303	456.07		312.699	456.07					280.002	462.071		291.868	496.211
403.561	205.624		348.772	506.057		397.889	506.057					317.537	554.668		443.654	466.575
504.847	309.842		323.394	503.247		419.513	503.247					312.278	513.718		463.574	498.899
543.177	315.564		278.566	465.295		339.401	465.295					322.713	532.984		241.779	390.2
478.305	238.739		282.932	487.76		320.026	487.76					243.46	418.517		293.345	428.245
485.936	287.732		272.903	452.792		305.969	452.792					329.821	545.55		289.784	435.521
549.76	285.007		287.056	458.114		381.131	458.114					315.761	513.842		321.127	486.863
508.504	283.487		332.015	503.954		387.665	503.954					238.049	406.23		416.507	424.699
558.72	303.552		263.786	433.424		285.318	433.424					234.189	396.234		379.131	562.368
525.559	283.051		298.204	505.009		327.159	505.009					294.279	474.452		259.367	434.571
533.909	272.689		278.633	434.87		285.217	434.87					269.825	454.86		266.958	411.62
445.227	244.191		275.984	422.306		390.635	422.306					266.063	440.598		311.378	499.993
742.973	337.136		319.255	502.446		364.06	502.446					322.366	515.609		375.119	555.998
507.941	289.778		320.448	493.129		409.23	493.129					312.315	523.439		304.306	450.288
481.013	256.73		325.781	546.853		395.596	546.853					323.548	572.796		284.347	435.989
552.86	331.959		306.187	484.879		402.058	484.879					322.473	567.395		365.336	549.487
536.203	306.219		279.63	458.622		358.439	458.622					320.121	537.95		313.249	476.878
551.376	297.361		281.938	431.115		373.703	431.115					241.87	414.269		342.878	517.971
585.251	363.616		324.249	532.543		351.941	532.543					313.22	505.53		267.378	430.293
538.594	287.948		281.587	489.113		342.425	489.113					263.683	441.844		437.303	532.76
560.818	286.459		283.776	470.66		342.744	470.66					307.545	519.187		433.58	506.024
509.104	318.356		285.818	461.31		351.701	461.31					275.742	452.066		244.866	395.315
445.737	285.318		315.917	485.67		385.283	485.67					254.107	428.951		264.105	509.115
426.447	207.935		309.939	490.121		403.89	490.121					310.751	517.37		270.455	497.322
585.288	326.422		279.003	441.386		421.37	441.386					303.077	487.16		291.387	443.59
538.722	305.293		310.544	480.16		333.827	480.16					328.993	559.313		325.533	492.444
520.241	285.821		256.693	414.46		265.423	414.46					297.872	501.246		353.556	544.037
461.956	267.568		314.261	483.569		386.615	483.569					250.754	416.399		309.427	499.511
467.065	281.836		318.902	487.623		424.139	487.623					311.991	529.39		279.416	453.91
514.057	347.964		263.773	430.554		295.747	430.554					284.572	477.073		276.799	460.76
540.319	292.293		263.127	434.436		294.208	434.436					311.238	498.002		386.618	384.498
494.181	296.263		259.098	423.315		271.416	423.315					302.914	515.363		288.717	465.208
390.073	194.592		294.456	461.277		402.35	461.277					321.053	506.896		283.735	486.81
382.825	188.051		285.717	455.602		349.039	455.602					230.501	398.172		377.515	556.112
487.38	271.351		305.324	493.754		360.747	493.754					331.89	548.923		314.971	509.832
563.1	298.258		329.345	504.664		353.284	504.664					239.384	403.886		314.31	470.095
562.124	301.857		305.582	486.589		393.171	486.589					306.095	513.902		443.97	465.505
467.268	277.793		291.196	476.277		324.632	476.277					318.97	528.108		399.066	419.57
573.477	302.627		269.47	447.808		290.925	447.808					312.949	522.015		247.627	391.703
425.899	224.858		292.271	462.295		397.309	462.295					240.083	410.176		301.873	491.609
583.231	291.078		323.04	484.491		409.844	484.491					338.824	564.777		320.74	474.481
559.732	322.581		270.741	442.833		323.318	442.833					267.624	443.153		267.13	410.323
442.908	232.94		277.522	423.403		411.603	423.403					310.284	512.52		386.08	384.333
538.387	302.654		308.091	472.736		414.255	472.736					327.689	509.151		402.865	405.208
527.544	334.09		309.312	493.375		339.996	493.375					291.028	460.19		411.738	437.377
403.609	203.1		280.802	436.423		382.53	436.423					230.347	398.464		338.653	493.284
535.864	330.369		270.206	448.657		309.862	448.657					284.815	468.901		294.71	475.507
464.976	224.49		258.554	438.93		298.464	438.93					340.292	550.415		444.118	489.816
513.765	286.275		270.222	445.785		306.057	445.785					299.251	492.858		272.627	523.597
575.307	313.353		282.188	432.728		392.628	432.728					312.967	523.46		298.232	503.282
563.916	319.818		287.325	470.4		378.688	470.4					303.508	486.726		317.777	488.181
525.615	297.311		305.786	481.545		348.516	481.545					318.977	511.754		276.342	466.946
498.108	254.571		295.965	452.669		393.177	452.669					312.505	484.282		279.74	424.454
629.067	349.547		298.623	471.369		384.274	471.369					306.661	513.379		246.995	395.622
531.758	292.962		327.017	524.106		362.735	524.106					242.58	410.908		323.041	534.606
496.951	290.698		256.495	423.102		269.735	423.102					276.829	455.969		319.94	479.731
513.787	298.06		296.752	462.044		418.939	462.044					316.598	518.083		431.531	435.54
562.425	325.272		300.251	481.533		385.897	481.533					299.805	507.928		318.666	513.586
495.834	330.775		258.596	433.027		280.146	433.027					312.149	511.7		316.821	456.035
611.023	294.787		263.384	433.288		297.584	433.288					286.608	468.111		309.993	473.495
552.323	332.15		287.882	460.14		317.4	460.14					304.872	497.951		290.176	544.959
413.339	204.059		313.914	470.395		347.869	470.395					324.012	519.138		304.309	505.855
399.345	198.715		274.397	437.895		294.528	437.895					308.094	508.376		357.172	549.273
453.065	238.641		273.943	440.278		329.079	440.278					309.684	490.035		296.438	493.433
577.155	287.992		306.224	457.65		393.093	457.65					266.885	429.724		275.543	457.054
484.923	277.532		277.673	448.346		317.122	448.346					251.636	404.221		252.69	396.838
427.85	206.039		259.857	431.863		273.916	431.863					306.296	502.968		294.344	469.165
510.81	323.905		266.02	432.552		317.874	432.552					312.891	505.128		278.479	539.618
555.498	299.615		257.804	423.64		319.794	423.64					317.538	519.7		488.144	477.196
581.321	397.905		292.995	454.483		353.07	454.483					316.101	486.429		448.396	479.339
492.652	258.648		296.527	469.232		370.458	469.232					284.587	476.536		281.271	490.176
398.14	184.634		313.288	478.767		345.192	478.767					234.935	395.742		284.544	498.929
481.646	304.557		264.308	432.486		280.21	432.486					258.456	426.861		264.189	526.839
449.062	238.092		281.352	448.727		343.877	448.727					293.446	482.791		344.698	443.898
569.605	345.179		295.486	452.27		352.251	452.27					314.014	503.979		438.347	530.585
517.176	274.026		252.769	424.07		297.407	424.07					271.802	450.184		315.905	495.641
482.805	285.346		289.8	455.299		344.055	455.299					297.611	487.901		277.132	510.561
420.662	197.138		251.319	419.959		261.217	419.959					285.355	467.497		284.514	503.609
566.251	360.674		290.337	458.621		359.517	458.621					280.727	472.911		343.783	477.736
562.288	304.59		265.67	427.135		311.411	427.135					293.474	483.41		424.058	415.837
519.759	290.376		256.714	416.465		279.747	416.465					317.494	504.275		450.765	454.734
421.244	200.585		272.619	423.027		385.06	423.027					257.42	423.302		279.867	480.31
550.549	334.947		276.353	437.022		338.309	437.022					307.712	489.899		377.131	526.982
491.09	289.073		297.672	471.438		374.617	471.438					306.152	491.303		296.793	514.004
515.888	308.311		255.197	425.161		296.324	425.161					316.184	497.327		409.084	513.182
561.514	326.66		296.417	457.054		361	457.054					272.392	440.929		301.289	475.258
557.471	319.065		284.023	435.16		368.618	435.16					307.179	486.499		285.06	424.336
609.209	312.227		284.407	435.766		334.448	435.766					295.529	476.973		422.268	499.307
582.055	367.748		287.449	449.848		358.693	449.848					273.857	433.523		413.567	518.705
521.796	316.045		261.167	425.303		288.902	425.303					236.681	407.724		333.015	419.625
522.532	289.956		250.095	410.412		277.103	410.412					333.275	537.635		456.8	488.618
481.946	253.916		292.718	457.424		331.729	457.424					289.502	482.684		429.504	443.253
511.934	304.184		270.916	423.893		280.095	423.893					305.358	488.633		300.728	507.055
387.074	181.916		272.29	434.429		320.296	434.429					319.635	517.318		297.285	464.334
572.453	342.907		306.64	493.348		353.951	493.348					293.414	459.389		336.338	461.312
578.626	357.423		290.341	450.541		317.422	450.541					317.824	501.617		327.37	502.804
456.941	249.966		261.277	426.887		277.107	426.887					290	474.653		293.303	448.167
550.315	327.334		285.997	443.2		348.159	443.2					306.487	486.957		299.17	409.478
573.596	295.548		270.922	431.996		321.065	431.996					231.528	395.667		304.379	527.642
608.244	399.301		254.527	376.286		278.869	376.286					269.464	437.356		293.56	478.71
553.8	341.494		252.634	373.785		273.548	373.785					283.291	465.288		316.863	461.739
482.261	320.432		262.687	425.728		290.569	425.728					259.696	426.612		286.406	422.571
461.137	264.341		261.361	422.274		287.776	422.274					310.016	486.318		411.936	536.294
579.676	371.9		243.624	401.029		266.75	401.029					314.57	474.081		363.28	543.463
607.207	324.538		245.132	406.179		253.349	406.179					329.296	494.374		283.273	531.382
384.89	189.274		259.469	381.699		294.869	381.699					314.582	491.945		401.344	447.327
421.538	202.859		271.1	432.769		322.518	432.769					295.091	474.104		361.971	528.861
451.988	219.868		286.809	431.258		336.67	431.258					288.063	445.801		361.677	520.192
511.385	312.452		249.27	410.557		255.776	410.557					309.775	511.865		363.288	493.406
596.772	371.618		256.238	413.943		269.055	413.943					237.344	399.132		285.671	474.615
494.864	285.633		248.577	402.958		261.221	402.958					277.742	453.329		406.489	411.007
476.947	259.485		275.961	430.13		310.845	430.13					273.33	449.45		310.729	498.91
505.772	284.599		280.211	435.543		314.206	435.543					264.442	427.957		303.116	470.588
405.396	193.471		256.846	408.472		279.844	408.472					289.485	461.863		274.763	412.959
527.406	339.135		279.004	430.095		309.781	430.095					318.106	479.203		424.024	417.829
573.807	359.566		290.624	439.899		327.562	439.899					250.455	389.159		301.011	506.389
481.924	319.629		237.614	392.849		248.072	392.849					316.554	541.908		277.772	411.263
560.148	378.238		276.972	427.306		308.2	427.306					238.808	400.015		426.559	478.964
556.11	301.193		277.647	431.317		310	431.317					259.501	443.244		430.591	504.945
592.079	401.62		281.469	431.17		313.201	431.17					320.929	473.079		264.137	400.885
485.204	254.974		259.06	405.607		259.708	405.607					258.903	427.832		329.578	430.224
477.342	230.701		281.106	431.032		321.883	431.032					255.526	415.075		299.677	489.793
542.44	360.552		268.791	420.598		302.221	420.598					263.192	431.464		324.453	520.148
428.716	211.93		269.637	418.491		284.074	418.491					240.572	401.024		469.056	449.681
560.735	345.551		256.377	378.831		287.71	378.831					265.871	437.693		325.518	514.344
457.508	236.845		246.846	393.853		250.632	393.853					276.526	440.349		291.601	507.435
695.814	346.089		280.773	424.579		308.09	424.579					270.948	432.877		334.081	461.947
409.75	192.728		268.367	414.807		286.094	414.807					296.823	477.633		323.813	442.085
552.704	351.804		262.433	381.051		311.669	381.051					282.183	432.557		362.12	495.731
557.198	345.465		256.175	397.238		277.67	397.238					246.686	405.506		497.098	453.1
469.267	269.653		260.109	376.35		268.067	376.35					279.562	475.782		360.408	498.688
390.509	205.493		265.115	383.635		280.79	383.635					276.035	432.061		317.912	500.486
429.37	233.962		265.345	477.753		269.869	477.753					294.143	438.072		264.178	401.796
380.462	194.809		283.688	424.977		308.529	424.977					249.86	416.22		423.366	425.028
447.895	220.732		265.445	386.493		267.242	386.493					267.243	429.272		314.967	506.466
554.862	353.041		274.339	428.942		272.894	428.942					255.906	415.015		317.277	495.359
474.2	305.333		265.065	388.01		294.131	388.01					273.141	442.08		294.976	436.55
524.325	280.754		284.381	397.237		300.138	397.237					285.023	463.065		288.886	479.826
451.197	203.496		290.016	426.504		279.535	426.504					287.153	449.979		440.861	408.144
388.395	185.722		270.161	416.162		264.373	416.162					269.037	436.491		323.679	522.13
587.447	345.264		283.882	440.784		290.183	440.784					276.673	445.384		288.612	505.679
536.155	321.306		296.468	401.27		283.295	401.27					259.533	427.799		289.538	501.471
467.657	251.506		284.588	432.414		280.233	432.414					260.131	427.166		293.06	501.631
507.979	309.127		281.153	389.489		277.487	389.489					276.059	436.914		341.975	585.132
540.531	302.98		308.074	459.97		310.234	459.97					300.024	478.176		364.332	498.485
402.699	201.038		325.165	417.294		291.945	417.294					299.627	418.671		288.165	449.081
590.325	370.418		296.601	438.665		309.828	438.665					273.891	433.942		273.291	418.052
384.376	184.013		266.362	412.306		265.785	412.306					269.134	438.12		245.727	397.338
458.628	200.799		292.181	391.623		303.527	391.623					268.862	419.338		412.495	435.782
585.768	392.115		310.853	465.899		315.402	465.899					229.64	393.891		296.636	497.435
575.513	359.27		290.693	439.596		317.244	439.596					260.052	423.497		382.631	533.824
418.896	226.96		285.325	428.32		297.528	428.32					260.031	425.955		293.643	489.56
462.48	207.074		294.574	397.898		283.005	397.898					253.269	410.114		401.588	457.768
443.852	252.274		284.033	397.596		291.496	397.596					236.58	399.494		284.605	481.33
479.555	244.364		278.446	419.925		275.225	419.925					255.97	417.066		398.795	469.126
570.223	366.294		295.863	449.764		292.882	449.764					221.904	378.199		299.545	476.861
512.318	299.057		332.221	512.02		326.215	512.02					257.258	423.421		365.787	458.063
406.072	207.337		298.461	385.251		277.635	385.251					229.374	392.797		309.42	494.108
493.314	270.469		260.926	377.429		274.029	377.429					253.693	408.372		389.94	399.929
565.795	321.289		309.613	473.159		304.362	473.159					243.851	410.776		331.437	447.114
514.646	250.99		284.72	423.719		299.303	423.719					246.968	409.05		244.363	399.3
417.108	223.665		271.824	382.408		288.007	382.408					254.545	414.743		397.357	483.122
559.605	330.714		308.883	479.264		327.247	479.264					240.41	411.514		362.954	469.95
419.591	225.3		281.365	430.555		266.942	430.555					262.095	421		304.986	602.448
373.818	186.416		294.436	457.597		335.398	457.597					296.043	417.915		298.763	439.068
405.733	211.205		290.384	395.858		270.964	395.858					238.005	395.389		323.733	487.72
432.025	224.231		280.732	413.154		271.423	413.154					245.983	403.081		391.9	478.697
531.171	326.621		314.366	526.2		285.068	526.2					259.212	415.746		298.905	458.109
522.058	285.703		283.845	441.714		279.607	441.714					259.219	418.575		336.251	455.232
466.724	228.487		262.625	384.223		251.328	384.223					244.045	398.542		393.737	416.321
522.843	327.953		293.591	442.462		382.75	442.462					235.975	403.864		325.296	444.076
483.229	261.877		299.959	459.421		310.189	459.421					250.175	415.014		342.427	475.564
490.318	247.664		330.087	509.839		316.819	509.839					239.013	404.685		321.884	468.517
521.281	283.135		295.475	419.238		296.688	419.238					243.715	409.271		363.785	446.227
429.768	213.66		300.637	473.432		422.724	473.432					244.445	398.947		278.071	420.475
423.529	210.324		288.585	432.749		294.409	432.749					240.146	402.64		311.408	408.806
400.52	199.642		346.323	537.422		313.401	537.422					244.755	401.102		281.945	479.03
520.69	365.366		305.759	469.371		321.019	469.371					240.353	397.608		293.526	466.633
396.872	217.406		293.951	464.959		320.365	464.959					225.119	385.222		298.813	464.586
417.251	225.505		270.94	412.664		260.927	412.664					242.235	401.248		361.568	424.175
521.615	338.002		296.82	443.88		258.546	443.88					245.975	405.138		270.071	441.529
431.952	227.634		311.125	464.536		291.245	464.536					232.48	394.948		273.487	415.221
478.163	293.277		288.393	470.148		276.346	470.148					242.318	398.198		265.816	434.768
434.712	227.035		256.695	393.975		272.772	393.975					216.986	363.808		242.062	398.267
462.269	229.849		292.398	450.671		298.489	450.671					235.294	394.409		375.597	424.741
458.264	255.891		283.079	437.663		278.921	437.663					237.706	395.549		320.204	464.275
391.538	196.071		261.697	407.824		243.441	407.824					215.431	362.301		256.066	401.133
393.664	201.861		289.077	435.097		311.463	435.097					241.138	394.587		314.495	545.069
416.554	206.496		271.832	416.842		245.958	416.842					267.527	409.717		314.96	463.325
461.943	221.136		255.124	400.078		241.733	400.078					236.769	389.695		310.328	502.215
443.79	248.627											265.678	408.356		369.168	415.805
436.486	214.954											248.857	394.457		247.659	386.898
411.009	188.616											270.075	418.123		284.724	440.632
419.054	191.553											245.922	403.917		292.062	451.514
414.87	195.933											264.117	394.441		270.911	452.662
430.172	199.414											262.77	413.126		263.429	397.322
389.347	181.156											259.649	415.687		324.131	420.609
383.463	186.387											238.862	395.963		321.147	436.163
391.449	193.408											268.276	427.32		293.062	441.032
384.451	186.96											296.497	445.268		330.163	429.498
361.932	182.901											251.634	409.991		302.948	431.259
370.393	191.355											239.251	398.639		275.396	407.925
385.248	197.132											228.153	391.302		236.248	391.939
373.888	192.442											261.072	430.487		265.489	432.045
388.394	185.551											275.497	439.123		289.719	436.541
403.229	211.989											253.771	413.505		274.855	439.924
371.994	188.222											259.253	419.255		334.809	409.325
392.311	211.358											237.711	402.325		289.972	423.549
380.031	187.339											254.49	414.624		384.535	404.551
382.15	192.199											237.776	403.807		311.795	417.588
386.364	185.505											267.762	431.838		252.381	418.544
366.943	184.501											260.689	423.333		301.088	427.737
416.693	236.842											273.599	432.134		285.322	405.064
410.324	224.126											239.962	408.319		263.35	421.9
389.435	191.974											253.542	414.038		248.025	391.929
393.627	203.168											224.761	397.919		236.744	382.372
541.27	313.61											276.381	433.528		280.098	426.614
369.222	188.354											239.142	406.248		237.71	385.686
412.704	210.505											257.556	358.571		262.817	414.187
393.171	191.331											224.351	397.446		262.304	423.341
511.168	291.087											221.822	425.302		243.097	381.161
428.661	227.569											251.372	405.27		313.484	415.589
508.45	314.66											232.195	397.238		256.818	415.239
407.755	202.265											267.079	421.19		275.665	411.228
384.014	181.849											244.829	403.876		291.185	414.278
467.573	296.472											236.756	399.062		241.654	387.52
416.119	218.101											218.086	392.627		254.248	397.198
396.535	197.635											251.614	414.682		253.663	415.717
377.545	184.298											233.892	391.988		337.182	414.345
567.192	268.135											245.816	408.36		257.404	400.706
519.297	339.077														252.661	409.011
377.871	192.912														259.938	419.255
386.575	204.805														241.731	382.084
378.725	201.826														264.623	406.023
413.454	218.185														237.347	382.598
564.279	322.521														262.79	418.465
512.605	279.063														292.908	407.674
381.857	181.009														263.466	402.27
417.506	221.714														268.647	404.414
571.019	290.919														234.953	371.892
366.425	178.38														236.064	381.041
369.26	193.531														259.048	403.647
510.903	307.109														256.186	407.878
504.234	265.11														283.669	405.564
394.365	229.451														253.999	402.306
371.615	180.079														263.294	400.255
454.997	249.792														263.607	403.679
532.765	260.014														264.628	392.389
354.162	182.419														266.458	407.648
360.16	174.656														263.815	388.701
420.949	240.439														256.783	461.783
385.199	184.69														255.951	386.381
385.471	217.369														262.573	395.862
514.315	261.709														251.109	388.19
361.559	178.983														253.097	386.096
454.914	312.482														261.014	392.091
365.947	178.63														252.616	387.29
361.496	182.095														253.546	394.446
372.113	203.977														247.082	396.321
379.458	192.113														243.883	381.052
367.043	200.422														250.469	394.457
437.951	278.98														247.019	393.933
393.442	263.222														238.008	379.445
365.989	190.007														254.993	389.052
361.612	229.7														243.965	396.29
															257.287	400.311
															254.153	389.468
															256.844	424.946
															259.466	397.998
															239.972	395.945
															269.254	435.257
															255.999	401.865
															288.644	459.023
															261.006	418.608
															248.734	399.154
															252.222	412.84
															281.935	501.135
															264.173	405.407
															307.475	440.393
															246.013	416.973
															249.012	414.603
															266.102	409.96
															276.373	482.792
															260.817	395.508
															271.711	459.684
															260.875	419.248
															289.079	427.803
															283.019	503.86
															268.309	419.29
															264.637	474.807
															264.339	461.872
															262.64	422.459
															264.419	441.368
															239.567	398.167
															258.756	426.994
															253.349	413.496
															279.413	498.252
															265.227	500.597
															266.877	448.044
															273.484	456.551
															241.092	382.491
															256.764	411.255
															233.683	384.861
															309.128	440.837
															230.308	379.432
															255.435	400.773
															261.83	444.506
															276.076	421.182
															235.48	378.001
															270.004	417.778
															265.363	402.78
[truncated: 178 more columns]

## Sheet: Supplementary Figure9
Supplementary Figure 9
WT 15h_BRA			WT 24h_BRA			WT 36h_BRA			WT 15h_ISL1			WT 24h_ISL1			WT 36h_ISL1			WT 15h_SOX2			WT 24h_SOX2			WT 36h_SOX2			Lefty1/2KO 15h_BRA			Lefty1/2KO 24h_BRA			Lefty1/2KO 36h_BRA			Lefty1/2KO 15h_ISL1			Lefty1/2KO 24h_ISL1			Lefty1/2KO 36h_ISL1			Lefty1/2KO 15h_SOX2			Lefty1/2KO 24h_SOX2
Distance	Normalized intensity		Distance	Normalized intensity		Distance	Normalized intensity		Distance	Normalized intensity		Distance	Normalized intensity		Distance	Normalized intensity		Distance	Normalized intensity		Distance	Normalized intensity		Distance	Normalized intensity		Distance	Normalized intensity		Distance	Normalized intensity		Distance	Normalized intensity		Distance	Normalized intensity		Distance	Normalized intensity		Distance	Normalized intensity		Distance	Normalized intensity		Distance	Normalized intensity
0	0.0112731		0	0.0865006		0	0.0404624		0	0.034588		0	0.110348		0	0.0500596		0	0.368633		0	0.57928		0	0.938088		0	0.0041336		0	0.096663		0	0.284284		0	0.0618771		0	0.109751		0	0.0215274		0	0.524765		0	0.597688
48.482	0.0016708		48.482	0.0605068		48.482	0.0504282		48.482	0.00685601		48.482	0.107268		48.482	0.0749873		48.482	0.362354		48.482	0.622327		48.482	0.981037		48.482	0.0164626		48.482	0.109816		48.482	0.301563		48.482	0.0606635		48.482	0.117264		48.482	0.0149755		48.482	0.490594		48.482	0.620329
63.183	0.00552966		63.183	0.0633053		63.183	0.0375419		63.183	0.0127806		63.183	0.100127		63.183	0.0549378		63.183	0.34048		63.183	0.601021		63.183	0.921872		63.183	0.0144813		63.183	0.0941086		63.183	0.326641		63.183	0.0526395		63.183	0.112633		63.183	0.0154663		63.183	0.456157		63.183	0.57717
74.9467	0.00964801		74.9467	0.0591518		74.9467	0.0396005		74.9467	0.00690369		74.9467	0.0961848		74.9467	0.0604891		74.9467	0.374048		74.9467	0.624278		74.9467	0.925944		74.9467	0.00415802		74.9467	0.10316		74.9467	0.359853		74.9467	0.0540838		74.9467	0.105569		74.9467	0.0139965		74.9467	0.457873		74.9467	0.547113
85.0683	0.0028178		85.0683	0.051149		85.0683	0.0473578		85.0683	0.00473921		85.0683	0.0994157		85.0683	0.0409252		85.0683	0.3848		85.0683	0.615855		85.0683	0.926372		85.0683	0		85.0683	0.109873		85.0683	0.366691		85.0683	0.0454694		85.0683	0.10172		85.0683	0.0118528		85.0683	0.467883		85.0683	0.567718
94.0949	0.00109573		94.0949	0.0413951		94.0949	0.0377954		94.0949	0.0059156		94.0949	0.0929327		94.0949	0.0376615		94.0949	0.385226		94.0949	0.627584		94.0949	0.913928		94.0949	0.0120892		94.0949	0.10937		94.0949	0.378269		94.0949	0.0475202		94.0949	0.106634		94.0949	0.0161814		94.0949	0.473895		94.0949	0.550551
102.322	0.00159737		102.322	0.0375407		102.322	0.0348221		102.322	0.00838268		102.322	0.0910998		102.322	0.0405079		102.322	0.378842		102.322	0.6285		102.322	0.896857		102.322	0.0254126		102.322	0.0980647		102.322	0.390262		102.322	0.0519254		102.322	0.121431		102.322	0.0166665		102.322	0.467164		102.322	0.536058
109.932	0		109.932	0.0390332		109.932	0.0378374		109.932	0.0133122		109.932	0.0956227		109.932	0.0420671		109.932	0.354333		109.932	0.666607		109.932	0.93365		109.932	0.0144436		109.932	0.0917622		109.932	0.390525		109.932	0.0537472		109.932	0.114457		109.932	0.0154765		109.932	0.456078		109.932	0.486451
117.046	0.00302747		117.046	0.0436905		117.046	0.0403814		117.046	0.023963		117.046	0.0946545		117.046	0.0377087		117.046	0.36615		117.046	0.64767		117.046	0.948064		117.046	0.0214184		117.046	0.0902951		117.046	0.403399		117.046	0.0517905		117.046	0.112392		117.046	0.0112707		117.046	0.46691		117.046	0.519938
123.75	0.00323145		123.75	0.0465851		123.75	0.0428612		123.75	0.0129748		123.75	0.098872		123.75	0.0272557		123.75	0.393669		123.75	0.643991		123.75	0.982459		123.75	0.0163476		123.75	0.0866099		123.75	0.412701		123.75	0.0433925		123.75	0.101965		123.75	0.002536		123.75	0.45273		123.75	0.513053
130.109	0.002906		130.109	0.0422597		130.109	0.0407348		130.109	0.00254214		130.109	0.0931403		130.109	0.022288		130.109	0.355073		130.109	0.664303		130.109	0.991097		130.109	0.0157699		130.109	0.0936407		130.109	0.398454		130.109	0.0388082		130.109	0.098133		130.109	0.00382222		130.109	0.456149		130.109	0.490423
136.17	0.00671209		136.17	0.0457225		136.17	0.0435615		136.17	0.00248371		136.17	0.0894663		136.17	0.021374		136.17	0.3617		136.17	0.657512		136.17	0.959922		136.17	0.00860344		136.17	0.0891503		136.17	0.389806		136.17	0.0401628		136.17	0.0964815		136.17	0.00672993		136.17	0.448916		136.17	0.477801
141.972	0.0070789		141.972	0.0444685		141.972	0.0457437		141.972	0.0120658		141.972	0.0921146		141.972	0.0233817		141.972	0.409906		141.972	0.652829		141.972	0.985962		141.972	0.0115219		141.972	0.0827108		141.972	0.404895		141.972	0.0411641		141.972	0.0946984		141.972	0.000573134		141.972	0.45069		141.972	0.476134
147.546	0.00241436		147.546	0.0370305		147.546	0.04088		147.546	0.0106359		147.546	0.0851503		147.546	0.00611795		147.546	0.377895		147.546	0.644607		147.546	0.978376		147.546	0.0135179		147.546	0.0904575		147.546	0.428153		147.546	0.0411246		147.546	0.100946		147.546	0.00050524		147.546	0.436626		147.546	0.459162
152.916	0.000967516		152.916	0.0403971		152.916	0.0487498		152.916	0.00840815		152.916	0.0863991		152.916	0.00391615		152.916	0.372709		152.916	0.639185		152.916	0.984601		152.916	0.00857199		152.916	0.0861914		152.916	0.409037		152.916	0.0456281		152.916	0.103883		152.916	0.00228839		152.916	0.468718		152.916	0.462882
158.104	9.61787e-05		158.104	0.0413945		158.104	0.0569075		158.104	0.00737321		158.104	0.0876895		158.104	0.00529727		158.104	0.385218		158.104	0.658232		158.104	0.987031		158.104	0.00823604		158.104	0.0933849		158.104	0.388493		158.104	0.0440917		158.104	0.104016		158.104	0.00065252		158.104	0.470345		158.104	0.490767
163.127	0.00442036		163.127	0.037329		163.127	0.0600793		163.127	0.00879471		163.127	0.0860226		163.127	0.0030544		163.127	0.413776		163.127	0.682503		163.127	0.981202		163.127	0.0123008		163.127	0.0965346		163.127	0.419919		163.127	0.0421955		163.127	0.102686		163.127	0.000624662		163.127	0.469414		163.127	0.496209
168	0.00238314		168	0.0343657		168	0.0675109		168	0.00778579		168	0.0817791		168	0		168	0.393311		168	0.687092		168	1		168	0.0156076		168	0.10624		168	0.427672		168	0.050439		168	0.102244		168	0		168	0.488043		168	0.523436
172.735	0.00132196		172.735	0.029828		172.735	0.0815988		172.735	0.0132422		172.735	0.0786792		172.735	0.0037395		172.735	0.379772		172.735	0.686131		172.735	0.978029		172.735	0.0150283		172.735	0.114493		172.735	0.438967		172.735	0.0473084		172.735	0.100617		172.735	0.00257142		172.735	0.468809		172.735	0.499323
177.344	0.00130003		177.344	0.0301512		177.344	0.10234		177.344	0.0175352		177.344	0.0859904		177.344	0.00586205		177.344	0.376317		177.344	0.706442		177.344	0.959018		177.344	0.0145601		177.344	0.118742		177.344	0.46624		177.344	0.0509348		177.344	0.106131		177.344	0.0066019		177.344	0.48594		177.344	0.502533
181.836	0.00322071		181.836	0.0328907		181.836	0.122931		181.836	0.0236409		181.836	0.0980818		181.836	0.00809134		181.836	0.40907		181.836	0.719185		181.836	0.949244		181.836	0.0166468		181.836	0.115467		181.836	0.483463		181.836	0.0481945		181.836	0.117105		181.836	0.00833185		181.836	0.483074		181.836	0.531804
186.219	0.0090172		186.219	0.0358394		186.219	0.150124		186.219	0.0278619		186.219	0.100455		186.219	0.0144161		186.219	0.406865		186.219	0.727052		186.219	0.947874		186.219	0.0141414		186.219	0.116892		186.219	0.487667		186.219	0.0489555		186.219	0.119853		186.219	0.00469287		186.219	0.474498		186.219	0.551823
190.502	0.00790319		190.502	0.0410616		190.502	0.175479		190.502	0.0344886		190.502	0.103939		190.502	0.0119095		190.502	0.41293		190.502	0.718606		190.502	0.923443		190.502	0.0191106		190.502	0.130487		190.502	0.46887		190.502	0.0563032		190.502	0.120328		190.502	0.0026258		190.502	0.484478		190.502	0.603248
194.69	0.00722324		194.69	0.0480438		194.69	0.201259		194.69	0.0439126		194.69	0.11038		194.69	0.0143041		194.69	0.402047		194.69	0.748129		194.69	0.904158		194.69	0.0209863		194.69	0.13736		194.69	0.47465		194.69	0.0581601		194.69	0.13167		194.69	0.00662916		194.69	0.497594		194.69	0.589671
198.79	0.00928627		198.79	0.0549911		198.79	0.239837		198.79	0.0519756		198.79	0.117747		198.79	0.0229439		198.79	0.396125		198.79	0.787822		198.79	0.878956		198.79	0.0213102		198.79	0.145367		198.79	0.492348		198.79	0.0589807		198.79	0.140018		198.79	0.00801982		198.79	0.52533		198.79	0.614509
202.807	0.0101807		202.807	0.0606464		202.807	0.28027		202.807	0.0520287		202.807	0.119383		202.807	0.0286289		202.807	0.417422		202.807	0.808292		202.807	0.857916		202.807	0.0215636		202.807	0.146622		202.807	0.530374		202.807	0.0609609		202.807	0.136104		202.807	0.0118953		202.807	0.527095		202.807	0.635406
206.747	0.0119358		206.747	0.0607846		206.747	0.320877		206.747	0.0544978		206.747	0.129259		206.747	0.0316062		206.747	0.424704		206.747	0.798139		206.747	0.822774		206.747	0.0230333		206.747	0.149769		206.747	0.571402		206.747	0.0618792		206.747	0.133088		206.747	0.018501		206.747	0.508577		206.747	0.662483
210.612	0.0142241		210.612	0.06347		210.612	0.362605		210.612	0.0611536		210.612	0.135122		210.612	0.0446834		210.612	0.428338		210.612	0.797785		210.612	0.787549		210.612	0.0287277		210.612	0.165698		210.612	0.602745		210.612	0.0621016		210.612	0.138934		210.612	0.0282105		210.612	0.507046		210.612	0.684585
214.408	0.0164696		214.408	0.0670603		214.408	0.398033		214.408	0.0677218		214.408	0.14545		214.408	0.0554951		214.408	0.439043		214.408	0.824162		214.408	0.767265		214.408	0.0330508		214.408	0.173803		214.408	0.645855		214.408	0.0685701		214.408	0.144449		214.408	0.030349		214.408	0.516031		214.408	0.694596
218.137	0.0171709		218.137	0.0697585		218.137	0.438971		218.137	0.070561		218.137	0.141981		218.137	0.0650049		218.137	0.447562		218.137	0.833256		218.137	0.745812		218.137	0.0360217		218.137	0.184409		218.137	0.671034		218.137	0.0709642		218.137	0.143412		218.137	0.0349578		218.137	0.508356		218.137	0.692365
221.804	0.0176634		221.804	0.0710103		221.804	0.488041		221.804	0.0700484		221.804	0.148484		221.804	0.0729183		221.804	0.438627		221.804	0.82603		221.804	0.722441		221.804	0.0381606		221.804	0.189334		221.804	0.714418		221.804	0.0700619		221.804	0.145909		221.804	0.0530208		221.804	0.520585		221.804	0.725798
225.412	0.0203869		225.412	0.0709865		225.412	0.529815		225.412	0.0734583		225.412	0.152293		225.412	0.0850524		225.412	0.440649		225.412	0.836268		225.412	0.662387		225.412	0.0389759		225.412	0.19093		225.412	0.72763		225.412	0.0679245		225.412	0.14891		225.412	0.0726529		225.412	0.526463		225.412	0.743247
228.962	0.0205566		228.962	0.0739394		228.962	0.579231		228.962	0.0775273		228.962	0.157733		228.962	0.0955997		228.962	0.448374		228.962	0.836567		228.962	0.62537		228.962	0.0433381		228.962	0.182726		228.962	0.777828		228.962	0.0615749		228.962	0.151361		228.962	0.0868097		228.962	0.519384		228.962	0.731675
232.458	0.0198819		232.458	0.0774692		232.458	0.641218		232.458	0.0791932		232.458	0.163017		232.458	0.106531		232.458	0.403847		232.458	0.85938		232.458	0.599966		232.458	0.0395808		232.458	0.188104		232.458	0.829351		232.458	0.0617277		232.458	0.156955		232.458	0.0904547		232.458	0.534261		232.458	0.750423
235.903	0.0195396		235.903	0.0767392		235.903	0.710112		235.903	0.075955		235.903	0.165395		235.903	0.112679		235.903	0.401909		235.903	0.864272		235.903	0.561626		235.903	0.0407165		235.903	0.199872		235.903	0.87675		235.903	0.0632123		235.903	0.158903		235.903	0.101221		235.903	0.553273		235.903	0.759098
239.297	0.0208413		239.297	0.0761603		239.297	0.762837		239.297	0.0811129		239.297	0.168259		239.297	0.126148		239.297	0.451538		239.297	0.865379		239.297	0.523086		239.297	0.0420346		239.297	0.220168		239.297	0.922174		239.297	0.0682982		239.297	0.159579		239.297	0.115559		239.297	0.561154		239.297	0.763376
242.645	0.0239244		242.645	0.0831251		242.645	0.784273		242.645	0.0848795		242.645	0.169217		242.645	0.147177		242.645	0.473646		242.645	0.866059		242.645	0.488878		242.645	0.037537		242.645	0.23378		242.645	0.957773		242.645	0.0684783		242.645	0.16366		242.645	0.133025		242.645	0.547237		242.645	0.743888
245.947	0.024438		245.947	0.0843956		245.947	0.813398		245.947	0.0832163		245.947	0.173349		245.947	0.159477		245.947	0.447315		245.947	0.854661		245.947	0.445618		245.947	0.0357093		245.947	0.233764		245.947	0.971119		245.947	0.0693547		245.947	0.16936		245.947	0.173946		245.947	0.539816		245.947	0.71464
249.205	0.0248572		249.205	0.0804256		249.205	0.896926		249.205	0.0829401		249.205	0.171362		249.205	0.198069		249.205	0.422848		249.205	0.844897		249.205	0.409161		249.205	0.0339457		249.205	0.241859		249.205	0.989143		249.205	0.0717482		249.205	0.175846		249.205	0.209465		249.205	0.558337		249.205	0.721775
252.42	0.0266373		252.42	0.0784235		252.42	0.952992		252.42	0.0875628		252.42	0.169826		252.42	0.22336		252.42	0.430683		252.42	0.837124		252.42	0.375572		252.42	0.0367541		252.42	0.24198		252.42	1		252.42	0.0728671		252.42	0.178333		252.42	0.241806		252.42	0.553809		252.42	0.730727
255.596	0.0278416		255.596	0.0755874		255.596	0.986975		255.596	0.0886173		255.596	0.173275		255.596	0.23377		255.596	0.426827		255.596	0.841969		255.596	0.328403		255.596	0.0382539		255.596	0.251097		255.596	0.990737		255.596	0.0705934		255.596	0.178016		255.596	0.272507		255.596	0.533098		255.596	0.722522
258.732	0.0287457		258.732	0.0770657		258.732	0.999684		258.732	0.0906985		258.732	0.176685		258.732	0.271672		258.732	0.417883		258.732	0.854101		258.732	0.28286		258.732	0.0388082		258.732	0.25139		258.732	0.984288		258.732	0.0701639		258.732	0.17168		258.732	0.306998		258.732	0.53979		258.732	0.697791
261.831	0.0285287		261.831	0.0771238		261.831	0.999684		261.831	0.0984364		261.831	0.172379		261.831	0.336279		261.831	0.429004		261.831	0.850689		261.831	0.256677		261.831	0.0420913		261.831	0.258867		261.831	0.970356		261.831	0.0739868		261.831	0.175977		261.831	0.364138		261.831	0.568665		261.831	0.671906
264.894	0.0300431		264.894	0.0776593		264.894	1		264.894	0.107101		264.894	0.170464		264.894	0.393838		264.894	0.423383		264.894	0.832937		264.894	0.237338		264.894	0.0441979		264.894	0.273534		264.894	0.953		264.894	0.0783955		264.894	0.191051		264.894	0.425531		264.894	0.576497		264.894	0.659645
267.922	0.0304469		267.922	0.0813817		267.922	0.978959		267.922	0.107222		267.922	0.172869		267.922	0.44814		267.922	0.393604		267.922	0.834122		267.922	0.206743		267.922	0.0463915		267.922	0.272362		267.922	0.926323		267.922	0.0833344		267.922	0.194056		267.922	0.458564		267.922	0.561154		267.922	0.615045
270.915	0.0302338		270.915	0.0837303		270.915	0.961378		270.915	0.110632		270.915	0.172554		270.915	0.508026		270.915	0.378689		270.915	0.806933		270.915	0.171842		270.915	0.0453787		270.915	0.269452		270.915	0.88372		270.915	0.0857387		270.915	0.197045		270.915	0.4878		270.915	0.545309		270.915	0.563608
273.877	0.0300346		273.877	0.0843726		273.877	0.924494		273.877	0.110171		273.877	0.164912		273.877	0.534574		273.877	0.36443		273.877	0.75375		273.877	0.138602		273.877	0.0459		273.877	0.264734		273.877	0.844178		273.877	0.0880597		273.877	0.213399		273.877	0.544415		273.877	0.539082		273.877	0.524717
276.806	0.0302847		276.806	0.0898186		276.806	0.885968		276.806	0.1075		276.806	0.170254		276.806	0.580808		276.806	0.361923		276.806	0.744726		276.806	0.118185		276.806	0.0452953		276.806	0.263175		276.806	0.786613		276.806	0.0910957		276.806	0.229805		276.806	0.620893		276.806	0.543747		276.806	0.484853
279.705	0.0298394		279.705	0.0916775		279.705	0.838891		279.705	0.101276		279.705	0.174444		279.705	0.655994		279.705	0.347674		279.705	0.745523		279.705	0.100347		279.705	0.0472783		279.705	0.259128		279.705	0.711868		279.705	0.0941769		279.705	0.239917		279.705	0.684966		279.705	0.550898		279.705	0.441564
282.574	0.0289761		282.574	0.0924009		282.574	0.761029		282.574	0.10137		282.574	0.176692		282.574	0.707326		282.574	0.328293		282.574	0.710374		282.574	0.0767258		282.574	0.0515927		282.574	0.25459		282.574	0.640852		282.574	0.0998006		282.574	0.246984		282.574	0.754075		282.574	0.558292		282.574	0.398951
285.414	0.0301294		285.414	0.0897279		285.414	0.688042		285.414	0.107565		285.414	0.186751		285.414	0.79801		285.414	0.300804		285.414	0.674283		285.414	0.0583873		285.414	0.0559086		285.414	0.252792		285.414	0.604966		285.414	0.104823		285.414	0.268617		285.414	0.809795		285.414	0.559977		285.414	0.362289
288.226	0.0327926		288.226	0.0879864		288.226	0.591884		288.226	0.122513		288.226	0.209		288.226	0.894743		288.226	0.297588		288.226	0.663941		288.226	0.0410876		288.226	0.0557048		288.226	0.256767		288.226	0.540015		288.226	0.108958		288.226	0.291661		288.226	0.861516		288.226	0.561817		288.226	0.335251
291.011	0.035011		291.011	0.0828317		291.011	0.495786		291.011	0.134606		291.011	0.225726		291.011	0.961195		291.011	0.311046		291.011	0.626763		291.011	0.0240929		291.011	0.0584965		291.011	0.236521		291.011	0.455452		291.011	0.114335		291.011	0.311556		291.011	0.88331		291.011	0.573313		291.011	0.312659
293.77	0.0361349		293.77	0.0790393		293.77	0.3984		293.77	0.133416		293.77	0.228326		293.77	0.993254		293.77	0.305661		293.77	0.557197		293.77	0.012401		293.77	0.0562041		293.77	0.211289		293.77	0.364617		293.77	0.116069		293.77	0.326053		293.77	0.921147		293.77	0.569245		293.77	0.285457
296.503	0.0372964		296.503	0.0801845		296.503	0.317065		296.503	0.137731		296.503	0.245142		296.503	0.977733		296.503	0.30091		296.503	0.520178		296.503	0.00397152		296.503	0.0564584		296.503	0.186567		296.503	0.322385		296.503	0.115966		296.503	0.328944		296.503	0.965669		296.503	0.553492		296.503	0.27143
299.21	0.0374957		299.21	0.081372		299.21	0.248771		299.21	0.149499		299.21	0.270935		299.21	1		299.21	0.301736		299.21	0.518188		299.21	0		299.21	0.0543659		299.21	0.162214		299.21	0.281715		299.21	0.116114		299.21	0.339896		299.21	1		299.21	0.551747		299.21	0.25338
301.894	0.0382302		301.894	0.0798741		301.894	0.195913		301.894	0.164027		301.894	0.28737		301.894	1.05432		301.894	0.30581		301.894	0.481053		301.894	-0.00310923		301.894	0.053796		301.894	0.146982		301.894	0.255675		301.894	0.116073		301.894	0.360551		301.894	1.02081		301.894	0.568323		301.894	0.23186
304.554	0.0398026		304.554	0.0740352		304.554	0.149991		304.554	0.175415		304.554	0.304522		304.554	1.04614		304.554	0.30518		304.554	0.427937		304.554	-0.00658182		304.554	0.0542961		304.554	0.13479		304.554	0.222715		304.554	0.118749		304.554	0.378382		304.554	1.0242		304.554	0.586534		304.554	0.208506
307.191	0.039044		307.191	0.0672173		307.191	0.12374		307.191	0.167862		307.191	0.330606		307.191	1.06775		307.191	0.292484		307.191	0.401805		307.191	-0.0118729		307.191	0.0507142		307.191	0.12872		307.191	0.175769		307.191	0.116793		307.191	0.386186		307.191	0.989577		307.191	0.57089		307.191	0.193182
309.806	0.0374334		309.806	0.061284		309.806	0.0975623		309.806	0.162154		309.806	0.372101		309.806	1.02397		309.806	0.290141		309.806	0.374554		309.806	-0.0157015		309.806	0.0480385		309.806	0.120611		309.806	0.148084		309.806	0.115444		309.806	0.393449		309.806	1.00316		309.806	0.560785		309.806	0.183793
312.398	0.0351664		312.398	0.0562978		312.398	0.0817613		312.398	0.154268		312.398	0.395767		312.398	0.967523		312.398	0.27883		312.398	0.341965		312.398	-0.0170791		312.398	0.0436731		312.398	0.116013		312.398	0.123425		312.398	0.115525		312.398	0.398588		312.398	1.03296		312.398	0.562539		312.398	0.176297
314.97	0.0351665		314.97	0.0528143		314.97	0.0640034		314.97	0.146263		314.97	0.409449		314.97	0.949214		314.97	0.268446		314.97	0.310723		314.97	-0.0181186		314.97	0.042792		314.97	0.0987434		314.97	0.103013		314.97	0.115074		314.97	0.401019		314.97	1.04934		314.97	0.576918		314.97	0.166309

## Sheet: Supplementary Figure10
Supplementary Figure 10
Supplementary Figure 10a
Nodal RNA								Lefty RNA
Activin				mTeSR				Activin				mTeSR
Time	Mean	Error		Time	Mean	Error		Time	Mean	Error		Time	Mean	Error
0.5	63.9034	7.11611						0.5	41.8674	4.1331
1	71.7923	10.6199						1	88.425	8.79206
2	94.5544	11.9262						2	186.558	33.9382
4	111.251	7.15729						4	222.558	18.9229
8	119.049	14.7371		8	56.9311	13.3228		8	167.833	16.7829		8	20.4317	3.74326
Supplementary Figure 10b
12h LeftyRNA							12h pSmad2/3							18h LeftyRNA							18h pSmad2/3							24h LeftyRNA							24h pSmad2/3
WT		WT-SB		Lefty1/2KO			WT		WT-SB		Lefty1/2KO			WT		WT-SB		Lefty1/2KO			WT		WT-SB		Lefty1/2KO			WT		WT-SB		Lefty1/2KO			WT		WT-SB		Lefty1/2KO
Distance	Mean	Distance	Mean	Distance	Mean		Distance	Mean	Distance	Mean	Distance	Mean		0	0.157657	0	0.086012	0	0.263886		0	0.31282	0	0.00552122	0	0.566578		0	0.501048	0	0.0948386	0	0.427064		0	0.374598	0	0.0568668	0	0.249685
0	0.222528	0	0.259456	0	0.229386		0	0.372313	0	0.272606	0	0.577407		47.725	0.18242	47.725	0.0921418	47.725	0.277898		47.725	0.318015	47.725	0.0113323	47.725	0.562091		47.725	0.433176	47.725	0.1029	47.725	0.430243		47.725	0.376275	47.725	0.0547823	47.725	0.263595
47.725	0.220811	47.725	0.245111	47.725	0.238506		47.725	0.366744	47.725	0.25338	47.725	0.558705		62.1965	0.174214	62.1965	0.113915	62.1965	0.273337		62.1965	0.298622	62.1965	0.0232537	62.1965	0.621235		62.1965	0.397935	62.1965	0.107475	62.1965	0.414182		62.1965	0.326488	62.1965	0.0551066	62.1965	0.251932
62.1965	0.198806	62.1965	0.236105	62.1965	0.221647		62.1965	0.363547	62.1965	0.255732	62.1965	0.588169		73.7765	0.158934	73.7765	0.109193	73.7765	0.286096		73.7765	0.293156	73.7765	0.0183163	73.7765	0.617659		73.7765	0.412175	73.7765	0.0915147	73.7765	0.40258		73.7765	0.334788	73.7765	0.0403562	73.7765	0.250891
73.7765	0.210427	73.7765	0.248496	73.7765	0.222456		73.7765	0.364201	73.7765	0.262783	73.7765	0.561455		83.7401	0.139729	83.7401	0.10092	83.7401	0.289083		83.7401	0.288969	83.7401	0.0194285	83.7401	0.616436		83.7401	0.410739	83.7401	0.0805482	83.7401	0.421944		83.7401	0.305828	83.7401	0.0378792	83.7401	0.249336
83.7401	0.218491	83.7401	0.233008	83.7401	0.228477		83.7401	0.353811	83.7401	0.237164	83.7401	0.53114		92.6258	0.147984	92.6258	0.0894457	92.6258	0.278778		92.6258	0.319206	92.6258	0.0110794	92.6258	0.609548		92.6258	0.391255	92.6258	0.0756285	92.6258	0.407958		92.6258	0.302931	92.6258	0.0374132	92.6258	0.254373
92.6258	0.224575	92.6258	0.232942	92.6258	0.232863		92.6258	0.383348	92.6258	0.243639	92.6258	0.530539		100.725	0.145381	100.725	0.0788198	100.725	0.261978		100.725	0.299462	100.725	0.00628618	100.725	0.580711		100.725	0.360429	100.725	0.0621255	100.725	0.408352		100.725	0.302277	100.725	0.0399586	100.725	0.243902
100.725	0.209241	100.725	0.23405	100.725	0.236563		100.725	0.368832	100.725	0.239118	100.725	0.567809		108.215	0.16561	108.215	0.0734498	108.215	0.268078		108.215	0.298971	108.215	0.00172718	108.215	0.577451		108.215	0.375744	108.215	0.0624089	108.215	0.396803		108.215	0.306707	108.215	0.0310416	108.215	0.243222
108.215	0.212912	108.215	0.227279	108.215	0.228957		108.215	0.37887	108.215	0.242779	108.215	0.544676		115.218	0.166434	115.218	0.0735712	115.218	0.272574		115.218	0.295288	115.218	0.00913033	115.218	0.573493		115.218	0.415397	115.218	0.0590531	115.218	0.399252		115.218	0.317598	115.218	0.0315424	115.218	0.257264
115.218	0.210571	115.218	0.219094	115.218	0.235115		115.218	0.364903	115.218	0.229257	115.218	0.558435		121.818	0.150192	121.818	0.0821728	121.818	0.272269		121.818	0.294998	121.818	0.00930537	121.818	0.569867		121.818	0.415367	121.818	0.0591235	121.818	0.406151		121.818	0.330982	121.818	0.0327034	121.818	0.261974
121.818	0.217337	121.818	0.222434	121.818	0.234281		121.818	0.352658	121.818	0.22592	121.818	0.585935		128.077	0.142776	128.077	0.077771	128.077	0.262962		128.077	0.279913	128.077	0.00784878	128.077	0.560441		128.077	0.392273	128.077	0.0595748	128.077	0.41093		128.077	0.316672	128.077	0.0313142	128.077	0.253521
128.077	0.215553	128.077	0.222017	128.077	0.233664		128.077	0.35349	128.077	0.222613	128.077	0.571404		134.044	0.152286	134.044	0.0754515	134.044	0.26235		134.044	0.272488	134.044	0.00808192	134.044	0.565366		134.044	0.407323	134.044	0.05696	134.044	0.411288		134.044	0.324331	134.044	0.0291383	134.044	0.263523
134.044	0.211768	134.044	0.238227	134.044	0.221398		134.044	0.354831	134.044	0.234076	134.044	0.53023		139.755	0.134706	139.755	0.0720475	139.755	0.270399		139.755	0.265201	139.755	0.0101237	139.755	0.561634		139.755	0.414357	139.755	0.0471043	139.755	0.415617		139.755	0.315132	139.755	0.0206561	139.755	0.257894
139.755	0.212287	139.755	0.243054	139.755	0.231348		139.755	0.345556	139.755	0.237139	139.755	0.565123		145.242	0.139314	145.242	0.0693447	145.242	0.26094		145.242	0.272017	145.242	0.00536356	145.242	0.552463		145.242	0.410616	145.242	0.0438911	145.242	0.420545		145.242	0.336586	145.242	0.0201958	145.242	0.258908
145.242	0.205761	145.242	0.23672	145.242	0.231244		145.242	0.328649	145.242	0.225721	145.242	0.581987		150.529	0.136426	150.529	0.0738832	150.529	0.264808		150.529	0.270095	150.529	0.00674894	150.529	0.547075		150.529	0.403012	150.529	0.0513192	150.529	0.407733		150.529	0.31946	150.529	0.0197139	150.529	0.240682
150.529	0.203943	150.529	0.244981	150.529	0.228913		150.529	0.329834	150.529	0.235766	150.529	0.569083		155.636	0.137163	155.636	0.0694493	155.636	0.26669		155.636	0.271871	155.636	0.00309149	155.636	0.567943		155.636	0.433589	155.636	0.0509372	155.636	0.407043		155.636	0.337883	155.636	0.0205762	155.636	0.251087
155.636	0.215002	155.636	0.234839	155.636	0.214522		155.636	0.349343	155.636	0.233066	155.636	0.546923		160.58	0.129487	160.58	0.0691619	160.58	0.263803		160.58	0.26535	160.58	0.00106256	160.58	0.555505		160.58	0.48641	160.58	0.0584778	160.58	0.406267		160.58	0.342643	160.58	0.0246196	160.58	0.263129
160.58	0.210956	160.58	0.243478	160.58	0.224184		160.58	0.337267	160.58	0.238659	160.58	0.586198		165.377	0.13025	165.377	0.0706115	165.377	0.278281		165.377	0.258319	165.377	0	165.377	0.556		165.377	0.517522	165.377	0.065163	165.377	0.405916		165.377	0.345536	165.377	0.0254537	165.377	0.276556
165.377	0.206461	165.377	0.2498	165.377	0.2236		165.377	0.3342	165.377	0.242063	165.377	0.563898		170.038	0.134287	170.038	0.0664754	170.038	0.275318		170.038	0.259449	170.038	0.00383529	170.038	0.577035		170.038	0.533636	170.038	0.0642891	170.038	0.413516		170.038	0.356382	170.038	0.0263184	170.038	0.285317
170.038	0.204772	170.038	0.252889	170.038	0.220354		170.038	0.323264	170.038	0.238377	170.038	0.550565		174.575	0.133379	174.575	0.0758881	174.575	0.268782		174.575	0.247624	174.575	0.00311975	174.575	0.574533		174.575	0.542764	174.575	0.0581685	174.575	0.424251		174.575	0.379075	174.575	0.023788	174.575	0.279599
174.575	0.214025	174.575	0.255522	174.575	0.220483		174.575	0.321828	174.575	0.233185	174.575	0.534283		178.997	0.138446	178.997	0.0703768	178.997	0.277424		178.997	0.25048	178.997	0.00364391	178.997	0.568394		178.997	0.567866	178.997	0.0601744	178.997	0.437812		178.997	0.393738	178.997	0.0306957	178.997	0.284594
178.997	0.23243	178.997	0.254536	178.997	0.232431		178.997	0.332176	178.997	0.242926	178.997	0.542405		183.312	0.142217	183.312	0.0710473	183.312	0.297893		183.312	0.263156	183.312	0.00533854	183.312	0.592538		183.312	0.610549	183.312	0.0627824	183.312	0.450491		183.312	0.408279	183.312	0.0316814	183.312	0.305038
183.312	0.225708	183.312	0.254267	183.312	0.235533		183.312	0.327427	183.312	0.246992	183.312	0.551126		187.527	0.158089	187.527	0.0780246	187.527	0.289293		187.527	0.26762	187.527	0.0152353	187.527	0.598397		187.527	0.660177	187.527	0.0693949	187.527	0.445972		187.527	0.4209	187.527	0.0351797	187.527	0.31922
187.527	0.217441	187.527	0.260488	187.527	0.235322		187.527	0.319369	187.527	0.257378	187.527	0.56567		191.65	0.152022	191.65	0.08588	191.65	0.308365		191.65	0.283534	191.65	0.0213246	191.65	0.631001		191.65	0.687869	191.65	0.0799443	191.65	0.472325		191.65	0.446425	191.65	0.0407684	191.65	0.335264
191.65	0.221247	191.65	0.274102	191.65	0.230603		191.65	0.331427	191.65	0.2655	191.65	0.572835		195.687	0.156467	195.687	0.0948483	195.687	0.300331		195.687	0.306767	195.687	0.0328958	195.687	0.648045		195.687	0.719554	195.687	0.0862322	195.687	0.478236		195.687	0.468123	195.687	0.0555852	195.687	0.34663
195.687	0.228501	195.687	0.288933	195.687	0.246231		195.687	0.347862	195.687	0.275261	195.687	0.608997		199.641	0.174935	199.641	0.0942234	199.641	0.31921		199.641	0.318426	199.641	0.037491	199.641	0.648903		199.641	0.744539	199.641	0.0888001	199.641	0.506389		199.641	0.474104	199.641	0.0616579	199.641	0.360382
199.641	0.224764	199.641	0.293712	199.641	0.25278		199.641	0.361085	199.641	0.285169	199.641	0.63068		203.519	0.175211	203.519	0.104568	203.519	0.321796		203.519	0.324348	203.519	0.0495561	203.519	0.663766		203.519	0.791331	203.519	0.0909239	203.519	0.502443		203.519	0.496685	203.519	0.0647524	203.519	0.355103
203.519	0.237707	203.519	0.288221	203.519	0.26194		203.519	0.379758	203.519	0.280955	203.519	0.634331		207.324	0.173496	207.324	0.108597	207.324	0.326933		207.324	0.330791	207.324	0.060599	207.324	0.685971		207.324	0.846191	207.324	0.107753	207.324	0.506124		207.324	0.519418	207.324	0.075149	207.324	0.365507
207.324	0.240106	207.324	0.295855	207.324	0.251617		207.324	0.383441	207.324	0.288678	207.324	0.621004		211.06	0.181074	211.06	0.116931	211.06	0.346412		211.06	0.337932	211.06	0.0669301	211.06	0.703622		211.06	0.860937	211.06	0.122584	211.06	0.522989		211.06	0.541995	211.06	0.0913907	211.06	0.375587
211.06	0.239281	211.06	0.309878	211.06	0.257315		211.06	0.384895	211.06	0.310934	211.06	0.608821		214.732	0.188019	214.732	0.120467	214.732	0.339951		214.732	0.34345	214.732	0.0705991	214.732	0.712105		214.732	0.865485	214.732	0.131401	214.732	0.544676		214.732	0.56635	214.732	0.101873	214.732	0.39681
214.732	0.235708	214.732	0.320177	214.732	0.271169		214.732	0.378767	214.732	0.318068	214.732	0.631352		218.341	0.194677	218.341	0.121616	218.341	0.349662		218.341	0.357109	218.341	0.0800938	218.341	0.722015		218.341	0.848279	218.341	0.135696	218.341	0.550345		218.341	0.588247	218.341	0.108776	218.341	0.40566
218.341	0.255012	218.341	0.320124	218.341	0.276173		218.341	0.395494	218.341	0.319962	218.341	0.640403		221.892	0.206593	221.892	0.125712	221.892	0.362688		221.892	0.356107	221.892	0.0829185	221.892	0.728629		221.892	0.896383	221.892	0.149729	221.892	0.5575		221.892	0.605092	221.892	0.119774	221.892	0.406202
221.892	0.273211	221.892	0.321749	221.892	0.281974		221.892	0.414577	221.892	0.323944	221.892	0.663144		225.387	0.217999	225.387	0.126874	225.387	0.366307		225.387	0.358908	225.387	0.0860012	225.387	0.7455		225.387	0.924557	225.387	0.152191	225.387	0.57423		225.387	0.617672	225.387	0.130584	225.387	0.428986
225.387	0.268803	225.387	0.325791	225.387	0.278951		225.387	0.406704	225.387	0.330552	225.387	0.668223		228.829	0.230766	228.829	0.142078	228.829	0.375268		228.829	0.374759	228.829	0.0960949	228.829	0.778094		228.829	0.964628	228.829	0.165417	228.829	0.577875		228.829	0.633003	228.829	0.140226	228.829	0.435807
228.829	0.260997	228.829	0.339394	228.829	0.2741		228.829	0.409284	228.829	0.339937	228.829	0.649674		232.219	0.232569	232.219	0.132315	232.219	0.38405		232.219	0.384308	232.219	0.100954	232.219	0.786377		232.219	0.986334	232.219	0.172863	232.219	0.581274		232.219	0.671334	232.219	0.153587	232.219	0.442108
232.219	0.265668	232.219	0.333048	232.219	0.287372		232.219	0.41838	232.219	0.348418	232.219	0.658544		235.561	0.247445	235.561	0.140993	235.561	0.38244		235.561	0.390406	235.561	0.103752	235.561	0.794846		235.561	1	235.561	0.180844	235.561	0.59792		235.561	0.687899	235.561	0.164341	235.561	0.455442
235.561	0.261643	235.561	0.345643	235.561	0.288323		235.561	0.418878	235.561	0.356668	235.561	0.67658		238.856	0.254098	238.856	0.151101	238.856	0.392392		238.856	0.384452	238.856	0.107573	238.856	0.801285		238.856	0.983232	238.856	0.198403	238.856	0.60308		238.856	0.710084	238.856	0.170212	238.856	0.462572
238.856	0.273756	238.856	0.35509	238.856	0.28653		238.856	0.430159	238.856	0.358015	238.856	0.690123		242.107	0.265769	242.107	0.152518	242.107	0.400738		242.107	0.389485	242.107	0.109452	242.107	0.815929		242.107	0.942353	242.107	0.202896	242.107	0.606283		242.107	0.721378	242.107	0.177921	242.107	0.474597
242.107	0.287158	242.107	0.347752	242.107	0.300899		242.107	0.43297	242.107	0.361815	242.107	0.718664		245.314	0.26636	245.314	0.151584	245.314	0.407135		245.314	0.400335	245.314	0.112848	245.314	0.823929		245.314	0.910148	245.314	0.204324	245.314	0.628711		245.314	0.729044	245.314	0.189788	245.314	0.482332
245.314	0.290162	245.314	0.349254	245.314	0.307975		245.314	0.433665	245.314	0.364164	245.314	0.724068		248.479	0.276248	248.479	0.151539	248.479	0.408038		248.479	0.414518	248.479	0.119422	248.479	0.840451		248.479	0.895788	248.479	0.213873	248.479	0.629635		248.479	0.727495	248.479	0.197411	248.479	0.481959
248.479	0.302074	248.479	0.356541	248.479	0.303201		248.479	0.454573	248.479	0.370922	248.479	0.707699		251.605	0.275953	251.605	0.158127	251.605	0.414795		251.605	0.425527	251.605	0.124215	251.605	0.884017		251.605	0.893905	251.605	0.22129	251.605	0.617197		251.605	0.736472	251.605	0.202429	251.605	0.478763
251.605	0.309234	251.605	0.373557	251.605	0.307895		251.605	0.462172	251.605	0.379982	251.605	0.716883		254.693	0.27947	254.693	0.168972	254.693	0.41987		254.693	0.433774	254.693	0.133177	254.693	0.895874		254.693	0.847591	254.693	0.220052	254.693	0.632867		254.693	0.758956	254.693	0.202891	254.693	0.472899
254.693	0.310226	254.693	0.386093	254.693	0.317511		254.693	0.453636	254.693	0.39029	254.693	0.733194		257.743	0.299017	257.743	0.175472	257.743	0.425725		257.743	0.451197	257.743	0.139961	257.743	0.873869		257.743	0.829602	257.743	0.219025	257.743	0.632659		257.743	0.760582	257.743	0.207425	257.743	0.474728
257.743	0.312978	257.743	0.385973	257.743	0.320565		257.743	0.450801	257.743	0.403566	257.743	0.722571		260.758	0.300396	260.758	0.181284	260.758	0.422451		260.758	0.460446	260.758	0.143854	260.758	0.858617		260.758	0.772797	260.758	0.225155	260.758	0.646328		260.758	0.737678	260.758	0.21299	260.758	0.490601
260.758	0.32003	260.758	0.400969	260.758	0.314227		260.758	0.460351	260.758	0.41655	260.758	0.702079		263.739	0.312532	263.739	0.186278	263.739	0.428686		263.739	0.46068	263.739	0.151196	263.739	0.888229		263.739	0.736368	263.739	0.221536	263.739	0.645889		263.739	0.741203	263.739	0.211774	263.739	0.498131
263.739	0.332245	263.739	0.403246	263.739	0.309875		263.739	0.475746	263.739	0.428556	263.739	0.702478		266.686	0.319114	266.686	0.196569	266.686	0.4321		266.686	0.473438	266.686	0.158691	266.686	0.895443		266.686	0.693973	266.686	0.215445	266.686	0.651075		266.686	0.75269	266.686	0.208945	266.686	0.503611
266.686	0.340362	266.686	0.390074	266.686	0.324657		266.686	0.488624	266.686	0.414476	266.686	0.724109		269.6	0.317683	269.6	0.202318	269.6	0.437346		269.6	0.470544	269.6	0.167754	269.6	0.905489		269.6	0.636407	269.6	0.216692	269.6	0.634679		269.6	0.754301	269.6	0.212049	269.6	0.487717
269.6	0.345755	269.6	0.388166	269.6	0.335528		269.6	0.505074	269.6	0.410786	269.6	0.740361		272.484	0.318606	272.484	0.215995	272.484	0.440082		272.484	0.465713	272.484	0.172448	272.484	0.921354		272.484	0.581744	272.484	0.219662	272.484	0.624321		272.484	0.737864	272.484	0.212723	272.484	0.48816
272.484	0.355249	272.484	0.390457	272.484	0.33668		272.484	0.500347	272.484	0.406857	272.484	0.73107		275.338	0.337421	275.338	0.221146	275.338	0.442987		275.338	0.476596	275.338	0.183247	275.338	0.921145		275.338	0.526996	275.338	0.212255	275.338	0.65421		275.338	0.733064	275.338	0.21166	275.338	0.487646
275.338	0.359537	275.338	0.393887	275.338	0.338679		275.338	0.51644	275.338	0.409384	275.338	0.743745		278.162	0.348784	278.162	0.223923	278.162	0.434636		278.162	0.47969	278.162	0.190513	278.162	0.915016		278.162	0.469449	278.162	0.211925	278.162	0.635479		278.162	0.704247	278.162	0.21239	278.162	0.472985
278.162	0.352718	278.162	0.398015	278.162	0.361404		278.162	0.511245	278.162	0.412181	278.162	0.768813		280.958	0.34858	280.958	0.229661	280.958	0.440063		280.958	0.477248	280.958	0.200212	280.958	0.929763		280.958	0.414372	280.958	0.206229	280.958	0.61428		280.958	0.691304	280.958	0.216753	280.958	0.462338
280.958	0.356267	280.958	0.392101	280.958	0.358848		280.958	0.510542	280.958	0.408283	280.958	0.793336		283.726	0.357978	283.726	0.248108	283.726	0.439958		283.726	0.480157	283.726	0.214103	283.726	0.936084		283.726	0.369085	283.726	0.208576	283.726	0.644637		283.726	0.67375	283.726	0.214655	283.726	0.458855
283.726	0.362986	283.726	0.385438	283.726	0.363691		283.726	0.530653	283.726	0.410004	283.726	0.787176		286.467	0.363128	286.467	0.247164	286.467	0.433915		286.467	0.481551	286.467	0.223386	286.467	0.925907		286.467	0.332898	286.467	0.202101	286.467	0.646506		286.467	0.650918	286.467	0.217783	286.467	0.451363
286.467	0.363619	286.467	0.250089	286.467	0.368861		286.467	0.531283	286.467	0.260358	286.467	0.781683		289.183	0.368526	289.183	0.252724	289.183	0.445025		289.183	0.489743	289.183	0.232737	289.183	0.90676		289.183	0.307184	289.183	0.202588	289.183	0.626606		289.183	0.640386	289.183	0.224566	289.183	0.441454
289.183	0.360292	289.183	0.248012	289.183	0.370567		289.183	0.534573	289.183	0.257071	289.183	0.777675		291.873	0.385937	291.873	0.264323	291.873	0.448561		291.873	0.495799	291.873	0.241601	291.873	0.898907		291.873	0.275445	291.873	0.201128	291.873	0.610615		291.873	0.628649	291.873	0.221414	291.873	0.434693
291.873	0.369508	291.873	0.254293	291.873	0.361011		291.873	0.538932	291.873	0.267492	291.873	0.766981		294.539	0.380813	294.539	0.270898	294.539	0.438817		294.539	0.498274	294.539	0.250668	294.539	0.885272		294.539	0.27582	294.539	0.206499	294.539	0.618541		294.539	0.625766	294.539	0.229566	294.539	0.429839
294.539	0.379186	294.539	0.26167	294.539	0.371288		294.539	0.540304	294.539	0.266247	294.539	0.76131		297.181	0.372571	297.181	0.278004	297.181	0.432971		297.181	0.495167	297.181	0.259422	297.181	0.882996		297.181	0.260686	297.181	0.206002	297.181	0.61432		297.181	0.608878	297.181	0.232113	297.181	0.423684
297.181	0.373694	297.181	0.263564	297.181	0.382784		297.181	0.542292	297.181	0.278064	297.181	0.770162		299.799	0.364791	299.799	0.287777	299.799	0.423316		299.799	0.50472	299.799	0.270496	299.799	0.872459		299.799	0.248819	299.799	0.206166	299.799	0.598874		299.799	0.601431	299.799	0.237201	299.799	0.413607
299.799	0.379577	299.799	0.263029	299.799	0.383883		299.799	0.546119	299.799	0.275659	299.799	0.754357		302.395	0.357915	302.395	0.294318	302.395	0.430188		302.395	0.495181	302.395	0.281157	302.395	0.867623		302.395	0.240889	302.395	0.209279	302.395	0.594104		302.395	0.57982	302.395	0.246771	302.395	0.397245
302.395	0.376145	302.395	0.264562	302.395	0.387398		302.395	0.552325	302.395	0.273187	302.395	0.765375		304.969	0.367017	304.969	0.297232	304.969	0.436774		304.969	0.492038	304.969	0.290811	304.969	0.874292		304.969	0.231902	304.969	0.208027	304.969	0.59155		304.969	0.574076	304.969	0.250578	304.969	0.393162
304.969	0.380679	304.969	0.275718	304.969	0.374419		304.969	0.564764	304.969	0.285471	304.969	0.742331
