# Supplementary material for: Nodal is a short-range morphogen with activity that spreads through a relay mechanism in human gastruloids
Source: Nat Commun. 2022 Jan 25;13:497. doi: 10.1038/s41467-022-28149-3 (PMC8789905; doi:10.1038/s41467-022-28149-3)
Supplement: Supplementary file 8 — Source Data [file 41467_2022_28149_MOESM8_ESM.zip › SourceData_all/Figure2SourceData.xlsx]

## Sheet: b
Nodal
nodal_senders_ 1	nodal_senders_ 2	nodal_senders_ 3	nodal_senders_ 4	nodal_senders_ 5	nodal_senders_ 6	nodal_senders_ 7	nodal_senders_ 8	nodal_senders_ 9	nodal_senders_10	nodal_senders_11	nodal_senders_12	nodal_senders_13	nodal_senders_14	nodal_senders_15	nodal_senders_16	nodal_senders_17	nodal_senders_18	nodal_senders_19	nodal_senders_20	nodal_senders_21	nodal_senders_22	nodal_senders_23	nodal_senders_24	nodal_senders_25	nodal_senders_26	nodal_senders_27	nodal_senders_28	nodal_senders_29	nodal_senders_30	nodal_senders_31	nodal_senders_32	nodal_senders_33	nodal_senders_34	nodal_senders_35	nodal_senders_36	nodal_senders_37	nodal_senders_38	nodal_senders_39	nodal_senders_40	nodal_senders_41	nodal_senders_42	nodal_senders_43	nodal_senders_44	nodal_senders_45	nodal_senders_46	nodal_senders_47	nodal_senders_48	nodal_senders_49	nodal_senders_50
56.0537	53.2101	55.6931	55.8324	59.526	55.0518	68.093	57.1514	57.3058	59.6953	58.8947	66.6602	60.9827	61.1011	65.1804	64.161	69.9414	65.5135	73.9367	75.6473	82.896	73.7308	94.673	90.908	93.1617	88.7707	99.0873	97.3021	106.396	104.516	105.638	110.688	110.936	129.993	116.074	120.457	112.189	123.33	141.658	128.852	133.399	130.046	130.602	127.976	139.633	125.665	145.07	138.764	160.547	157
56.0537	53.2101	55.6931	55.8324	59.526	55.0518	68.093	57.1514	57.3058	59.6953	58.8947	66.6602	60.9827	61.1011	65.1804	64.161	69.9414	65.5135	73.9367	75.6473	82.896	73.7308	94.673	90.908	93.1617	88.7707	99.0873	97.3021	106.396	104.516	105.638	110.688	110.936	129.993	116.074	120.457	112.189	123.33	141.658	128.852	133.399	130.046	130.602	127.976	139.633	125.665	145.07	138.764	160.547	157
56.0537	53.2101	55.6931	55.8324	59.526	55.0518	68.093	57.1514	57.3058	59.6953	58.8947	66.6602	60.9827	61.1011	65.1804	64.161	69.9414	65.5135	73.9367	75.6473	82.896	73.7308	94.673	90.908	93.1617	88.7707	99.0873	97.3021	106.396	104.516	105.638	110.688	110.936	129.993	116.074	120.457	112.189	123.33	141.658	128.852	133.399	130.046	130.602	127.976	139.633	125.665	145.07	138.764	160.547	157
61.4591	57.9453	57.5492	55.7587	54.5511	56.3365	61.6741	56.7795	58.8282	60.6071	66.7284	60.1271	65.1697	68.3452	63.0349	66.3063	66.774	69.4341	82.2625	82.1584	75.5233	82.8024	85.4285	86.5491	95.273	104.04	103.325	103.382	109.743	107.466	101.095	107.759	102.273	114.098	129.566	114.901	124.402	142.421	141.626	137.104	122.955	144.874	142.109	163.25	153.34	155.592	164.043	145.457	154.402	153.317
61.4591	57.9453	57.5492	55.7587	54.5511	56.3365	61.6741	56.7795	58.8282	60.6071	66.7284	60.1271	65.1697	68.3452	63.0349	66.3063	66.774	69.4341	82.2625	82.1584	75.5233	82.8024	85.4285	86.5491	95.273	104.04	103.325	103.382	109.743	107.466	101.095	107.759	102.273	114.098	129.566	114.901	124.402	142.421	141.626	137.104	122.955	144.874	142.109	163.25	153.34	155.592	164.043	145.457	154.402	153.317
60.9451	59.5056	60.6523	57.9661	54.4462	56.4712	57.0421	56.7881	61.5849	56.9971	58.735	59.6407	62.3688	64.4152	61.8892	67.8406	74.1888	69.8287	72.779	72.8841	82.0912	88.4898	93.4968	94.2311	96.7434	94.8565	106.814	102.743	124.973	108.406	122.869	119.854	131.784	112.984	123.42	158.756	139.488	139.695	153.48	157.668	158.889	152.445	149.943	152.785	183.577	175.207	167.847	169.71	175.38	193.248
60.9451	59.5056	60.6523	57.9661	54.4462	56.4712	57.0421	56.7881	61.5849	56.9971	58.735	59.6407	62.3688	64.4152	61.8892	67.8406	74.1888	69.8287	72.779	72.8841	82.0912	88.4898	93.4968	94.2311	96.7434	94.8565	106.814	102.743	124.973	108.406	122.869	119.854	131.784	112.984	123.42	158.756	139.488	139.695	153.48	157.668	158.889	152.445	149.943	152.785	183.577	175.207	167.847	169.71	175.38	193.248
55.9953	52.9419	57.9197	52.363	56.9341	52.9423	54.9185	57.0539	55.6542	55.0987	59.2268	66.8478	58.9358	62.7998	58.9686	66.8867	67.1866	70.4473	78.8751	71.8262	87.5202	95.8827	89.7213	99.0617	100.997	98.5023	99.8391	122.783	118.831	121.714	112.023	114.007	124.487	121.862	130.998	115.802	150.024	139.037	153.695	153.712	167.89	152.683	159.693	162.866	165.919	166.376	171.748	174.365	182.761	180.787
55.9953	52.9419	57.9197	52.363	56.9341	52.9423	54.9185	57.0539	55.6542	55.0987	59.2268	66.8478	58.9358	62.7998	58.9686	66.8867	67.1866	70.4473	78.8751	71.8262	87.5202	95.8827	89.7213	99.0617	100.997	98.5023	99.8391	122.783	118.831	121.714	112.023	114.007	124.487	121.862	130.998	115.802	150.024	139.037	153.695	153.712	167.89	152.683	159.693	162.866	165.919	166.376	171.748	174.365	182.761	180.787
55.0045	53.7032	53.5156	56.6652	57.28	57.007	59.5393	55.0182	55.1926	56.8981	55.0403	56.8703	69.2114	62.9149	67.7138	69.2697	71.0907	71.6598	73.2752	72.8075	92.9238	88.6835	85.3142	96.1854	100.985	127.09	110.749	110.832	104.866	114.591	111.908	112.522	119.159	113.846	126.388	120.005	127.949	134.257	139.009	141.245	144.547	160.243	154.648	166.378	167.64	174.916	160.999	173.678	174.144	175.646
55.0045	53.7032	53.5156	56.6652	57.28	57.007	59.5393	55.0182	55.1926	56.8981	55.0403	56.8703	69.2114	62.9149	67.7138	69.2697	71.0907	71.6598	73.2752	72.8075	92.9238	88.6835	85.3142	96.1854	100.985	127.09	110.749	110.832	104.866	114.591	111.908	112.522	119.159	113.846	126.388	120.005	127.949	134.257	139.009	141.245	144.547	160.243	154.648	166.378	167.64	174.916	160.999	173.678	174.144	175.646
51.2349	55.6423	55.4328	54.3345	55.5206	54.3788	58.1559	56.7991	53.1434	54.7596	55.2244	59.0291	63.9598	57.7257	61.805	65.3441	67.3618	71.3581	71.6814	78.9716	77.7333	89.2686	88.8966	100.222	92.2688	88.2167	118.023	104.7	98.9106	105.606	116.706	117.346	118.523	114.791	115.56	124.849	120.306	130.114	132.374	130.947	148.714	164.873	155.249	170.881	160.838	165.89	173.68	174.219	182.167	192.176
51.2349	55.6423	55.4328	54.3345	55.5206	54.3788	58.1559	56.7991	53.1434	54.7596	55.2244	59.0291	63.9598	57.7257	61.805	65.3441	67.3618	71.3581	71.6814	78.9716	77.7333	89.2686	88.8966	100.222	92.2688	88.2167	118.023	104.7	98.9106	105.606	116.706	117.346	118.523	114.791	115.56	124.849	120.306	130.114	132.374	130.947	148.714	164.873	155.249	170.881	160.838	165.89	173.68	174.219	182.167	192.176
50.8534	58.6008	55.3711	54.4203	58.2088	58.2135	55.559	55.7366	52.6444	55.3482	53.2263	59.771	61.5469	68.5456	61.4299	63.015	68.4727	65.6079	70.3574	73.1197	84.7622	75.9113	81.993	88.7845	97.042	99.1002	100.783	103.729	117.471	112.877	112.11	116.419	117.13	115.254	130.431	119.522	126.917	127.66	135.939	140.75	151.84	153.45	149.583	140.267	163.068	174.108	180.799	182.377	186.573	187.695
50.8534	58.6008	55.3711	54.4203	58.2088	58.2135	55.559	55.7366	52.6444	55.3482	53.2263	59.771	61.5469	68.5456	61.4299	63.015	68.4727	65.6079	70.3574	73.1197	84.7622	75.9113	81.993	88.7845	97.042	99.1002	100.783	103.729	117.471	112.877	112.11	116.419	117.13	115.254	130.431	119.522	126.917	127.66	135.939	140.75	151.84	153.45	149.583	140.267	163.068	174.108	180.799	182.377	186.573	187.695
54.5195	56.3356	56.0526	56.483	53.8196	53.3739	55.9337	53.8614	53.4708	53.7098	56.5928	59.9227	58.5212	63.4718	61.4901	66.3536	68.0296	65.6518	69.9951	74.3976	78.1913	84.3227	85.2363	86.128	96.2175	96.6043	103.308	121.156	105.432	117.475	112.237	114.961	118.636	122.629	130.082	140.046	133.659	137.778	145.659	141.936	155.325	141.688	157.977	152.356	165.394	178.023	169.827	177.109	177.586	190.937
54.5195	56.3356	56.0526	56.483	53.8196	53.3739	55.9337	53.8614	53.4708	53.7098	56.5928	59.9227	58.5212	63.4718	61.4901	66.3536	68.0296	65.6518	69.9951	74.3976	78.1913	84.3227	85.2363	86.128	96.2175	96.6043	103.308	121.156	105.432	117.475	112.237	114.961	118.636	122.629	130.082	140.046	133.659	137.778	145.659	141.936	155.325	141.688	157.977	152.356	165.394	178.023	169.827	177.109	177.586	190.937
62.6083	61.2458	62.4697	59.7036	58.0642	60.0095	59.7786	61.2481	53.2321	57.0765	57.6945	59.1915	64.6397	61.6739	69.908	72.8998	75.9861	71.2765	70.4884	74.0496	77.3035	83.5876	95.2183	89.4882	89.3712	98.3272	114.553	99.7946	111.593	112.003	114.193	110.852	119.68	119.784	136.686	130.107	125.153	139.975	156.976	156.478	155.877	154.479	163.322	164.123	177.873	178.968	192.959	203.827	186.313	182.892
62.6083	61.2458	62.4697	59.7036	58.0642	60.0095	59.7786	61.2481	53.2321	57.0765	57.6945	59.1915	64.6397	61.6739	69.908	72.8998	75.9861	71.2765	70.4884	74.0496	77.3035	83.5876	95.2183	89.4882	89.3712	98.3272	114.553	99.7946	111.593	112.003	114.193	110.852	119.68	119.784	136.686	130.107	125.153	139.975	156.976	156.478	155.877	154.479	163.322	164.123	177.873	178.968	192.959	203.827	186.313	182.892
58.7939	56.5309	55.4967	60.7746	57.9163	56.5108	56.4983	66.2533	52.1153	56.4304	62.9107	58.8356	67.5721	62.7332	66.4257	66.2005	65.6346	70.4045	70.8041	65.9372	86.6922	88.4072	86.8528	87.4673	98.6298	104.305	103.51	98.8775	125.815	111.756	111.491	109.168	126.699	125.704	130.38	134.245	162.719	153.161	152.698	158.586	167.846	168.998	168.416	176.104	180.484	200.124	178.68	206.145	202.29	206.821
58.7939	56.5309	55.4967	60.7746	57.9163	56.5108	56.4983	66.2533	52.1153	56.4304	62.9107	58.8356	67.5721	62.7332	66.4257	66.2005	65.6346	70.4045	70.8041	65.9372	86.6922	88.4072	86.8528	87.4673	98.6298	104.305	103.51	98.8775	125.815	111.756	111.491	109.168	126.699	125.704	130.38	134.245	162.719	153.161	152.698	158.586	167.846	168.998	168.416	176.104	180.484	200.124	178.68	206.145	202.29	206.821
56.863	56.8853	58.948	57.5321	55.5736	57.4133	60.0294	58.872	58.5779	58.9487	59.0473	58.0533	61.8906	64.667	65.8133	66.7954	70.3853	64.994	71.049	70.9931	77.0726	78.8834	86.6017	91.1604	95.1477	95.4739	100.081	108.234	110.864	103.812	112.028	118.724	118.085	123.774	123.768	149.646	147.295	146.497	153.987	153.669	162.801	164.817	162.563	162.678	178.027	199.291	183.9	191.593	209.722	208.614
56.863	56.8853	58.948	57.5321	55.5736	57.4133	60.0294	58.872	58.5779	58.9487	59.0473	58.0533	61.8906	64.667	65.8133	66.7954	70.3853	64.994	71.049	70.9931	77.0726	78.8834	86.6017	91.1604	95.1477	95.4739	100.081	108.234	110.864	103.812	112.028	118.724	118.085	123.774	123.768	149.646	147.295	146.497	153.987	153.669	162.801	164.817	162.563	162.678	178.027	199.291	183.9	191.593	209.722	208.614
55.4705	53.5061	57.0329	53.9317	54.6692	60.5183	55.539	58.0016	56.8116	56.9695	58.3519	62.8675	58.1713	62.462	65.2351	66.1026	69.7001	75.935	79.3275	78.9243	81.3068	77.7794	86.5661	89.9972	94.3254	90.8664	102.911	112.417	108.113	111.981	108.691	120.905	114.677	112.243	131.832	135.755	144.545	146.968	161.468	146.892	147.782	171.396	160.717	175.685	170.204	164.599	154.198	181.881	216.767	197.219
55.4705	53.5061	57.0329	53.9317	54.6692	60.5183	55.539	58.0016	56.8116	56.9695	58.3519	62.8675	58.1713	62.462	65.2351	66.1026	69.7001	75.935	79.3275	78.9243	81.3068	77.7794	86.5661	89.9972	94.3254	90.8664	102.911	112.417	108.113	111.981	108.691	120.905	114.677	112.243	131.832	135.755	144.545	146.968	161.468	146.892	147.782	171.396	160.717	175.685	170.204	164.599	154.198	181.881	216.767	197.219
59.8353	53.5224	57.2361	52.5022	64.4564	56.1759	65.8925	58.2022	53.816	57.9969	57.6114	61.6941	61.0829	65.7452	65.2473	67.0798	65.5345	73.4338	76.8607	78.6378	79.2219	81.965	88.3907	92.3872	95.6011	89.8015	104.957	107.773	108.445	103.981	111.895	124.178	122.986	121.808	146.766	150.168	139.08	145.686	133.238	140.107	144.158	163.236	159.369	165.323	139.72	163.437	167.736	201.442	194.02	203.457
59.8353	53.5224	57.2361	52.5022	64.4564	56.1759	65.8925	58.2022	53.816	57.9969	57.6114	61.6941	61.0829	65.7452	65.2473	67.0798	65.5345	73.4338	76.8607	78.6378	79.2219	81.965	88.3907	92.3872	95.6011	89.8015	104.957	107.773	108.445	103.981	111.895	124.178	122.986	121.808	146.766	150.168	139.08	145.686	133.238	140.107	144.158	163.236	159.369	165.323	139.72	163.437	167.736	201.442	194.02	203.457
52.9908	53.919	54.4736	54.2717	59.7724	54.6806	57.5775	62.4582	55.073	56.6541	59.4738	65.6409	63.6999	62.8731	66.9506	69.9629	63.4528	69.3939	77.4908	78.7213	83.0453	86.2057	88.2812	92.0131	103.33	93.9512	103.464	113.512	110.713	129.751	115.826	118.643	127.701	128.376	134.348	143.16	137.753	146.992	139.988	152.384	144.713	170.143	161.626	184.344	176.204	205.288	198.346	194.659	193.193	197.071
52.9908	53.919	54.4736	54.2717	59.7724	54.6806	57.5775	62.4582	55.073	56.6541	59.4738	65.6409	63.6999	62.8731	66.9506	69.9629	63.4528	69.3939	77.4908	78.7213	83.0453	86.2057	88.2812	92.0131	103.33	93.9512	103.464	113.512	110.713	129.751	115.826	118.643	127.701	128.376	134.348	143.16	137.753	146.992	139.988	152.384	144.713	170.143	161.626	184.344	176.204	205.288	198.346	194.659	193.193	197.071
63.6904	58.5027	59.5913	56.4204	55.651	60.9799	59.3846	59.8637	59.8497	67.42	66.025	63.1943	61.6984	63.426	62.7172	65.2713	72.1961	69.3865	78.9154	79.5809	73.4985	80.5518	91.9049	110.153	106.766	97.0284	103.309	117.376	113.285	117.489	120.116	120.322	123.997	129.169	137.871	136.991	144.563	143.087	147.162	175.573	157.743	182.282	183.045	173.995	171.153	195.541	174.028	207.408	189.982	192.755
63.6904	58.5027	59.5913	56.4204	55.651	60.9799	59.3846	59.8637	59.8497	67.42	66.025	63.1943	61.6984	63.426	62.7172	65.2713	72.1961	69.3865	78.9154	79.5809	73.4985	80.5518	91.9049	110.153	106.766	97.0284	103.309	117.376	113.285	117.489	120.116	120.322	123.997	129.169	137.871	136.991	144.563	143.087	147.162	175.573	157.743	182.282	183.045	173.995	171.153	195.541	174.028	207.408	189.982	192.755
56.3668	57.1045	58.612	59.4853	55.7501	55.7425	61.3289	69.9867	58.9422	60.0139	78.8572	66.0645	56.8897	66.7546	67.9062	85.1027	69.3318	72.686	76.8168	78.309	86.6349	83.094	98.755	97.9867	118.594	103.672	104.96	100.853	116.665	116.31	118.258	127.02	122.552	127.532	132.914	145.48	154.509	135.368	140.47	155.299	169.167	181.793	202.517	190.366	192.844	187.067	232.197	198.697	201.024	213.614
56.3668	57.1045	58.612	59.4853	55.7501	55.7425	61.3289	69.9867	58.9422	60.0139	78.8572	66.0645	56.8897	66.7546	67.9062	85.1027	69.3318	72.686	76.8168	78.309	86.6349	83.094	98.755	97.9867	118.594	103.672	104.96	100.853	116.665	116.31	118.258	127.02	122.552	127.532	132.914	145.48	154.509	135.368	140.47	155.299	169.167	181.793	202.517	190.366	192.844	187.067	232.197	198.697	201.024	213.614
62.715	59.7981	59.971	58.544	60.7507	68.5241	66.8745	58.3605	53.2471	73.3347	71.9734	62.3846	56.2079	69.7454	63.1161	60.6871	74.3091	79.1198	76.7642	80.7998	79.2235	90.3423	84.526	94.6963	103.98	106.377	93.4023	96.0668	116.486	121.569	124.346	130.609	132.11	135.136	138.903	149.072	160.361	156.319	155.406	182.057	177.416	202.297	206.823	208.814	193.959	237.147	222.769	212.437	196.408	224.516
62.715	59.7981	59.971	58.544	60.7507	68.5241	66.8745	58.3605	53.2471	73.3347	71.9734	62.3846	56.2079	69.7454	63.1161	60.6871	74.3091	79.1198	76.7642	80.7998	79.2235	90.3423	84.526	94.6963	103.98	106.377	93.4023	96.0668	116.486	121.569	124.346	130.609	132.11	135.136	138.903	149.072	160.361	156.319	155.406	182.057	177.416	202.297	206.823	208.814	193.959	237.147	222.769	212.437	196.408	224.516
58.5751	55.7375	63.2102	58.3178	55.492	59.6012	67.6009	52.666	57.8462	58.6106	70.9332	65.2856	61.1897	61.6473	56.5701	76.3667	77.5157	63.456	80.2224	73.6615	82.5812	77.1286	88.1766	82.9268	97.79	100.564	89.549	105.708	133.861	111.419	121.2	116.193	126.71	130.299	141.614	154.086	143.846	171.119	176.779	180.351	208.701	197.348	196.032	219.989	211.441	226.267	191.524	190.111	205.791	209.024
58.5751	55.7375	63.2102	58.3178	55.492	59.6012	67.6009	52.666	57.8462	58.6106	70.9332	65.2856	61.1897	61.6473	56.5701	76.3667	77.5157	63.456	80.2224	73.6615	82.5812	77.1286	88.1766	82.9268	97.79	100.564	89.549	105.708	133.861	111.419	121.2	116.193	126.71	130.299	141.614	154.086	143.846	171.119	176.779	180.351	208.701	197.348	196.032	219.989	211.441	226.267	191.524	190.111	205.791	209.024
52.7399	56.8716	49.8541	45.6893	51.5597	57.8198	56.0532	61.8547	57.3658	58.6125	56.8456	60.3641	61.6979	62.0403	62.3616	84.8043	69.1084	74.7063	74.7794	80.1398	78.984	84.8276	76.3029	91.6983	100.345	99.2333	97.4691	99.6865	97.4698	108.896	116.729	117.069	121.665	123.965	151.835	144.697	155.099	153	160.447	201.59	194.244	159.21	161.002	209.068	212.419	204.617	202.942	224.765	182.654	191.658
52.7399	56.8716	49.8541	45.6893	51.5597	57.8198	56.0532	61.8547	57.3658	58.6125	56.8456	60.3641	61.6979	62.0403	62.3616	84.8043	69.1084	74.7063	74.7794	80.1398	78.984	84.8276	76.3029	91.6983	100.345	99.2333	97.4691	99.6865	97.4698	108.896	116.729	117.069	121.665	123.965	151.835	144.697	155.099	153	160.447	201.59	194.244	159.21	161.002	209.068	212.419	204.617	202.942	224.765	182.654	191.658
77.1531	53.2667	56.2896	50.8533	47.7446	50.7438	51.1571	53.2658	49.3882	53.7865	61.3401	56.8746	58.1553	60.5763	60.946	65.5047	71.7518	84.2065	64.4264	75.8543	94.541	88.7941	90.0983	88.7694	94.2874	83.594	97.858	100.769	105.486	100.354	110.841	108.981	113.099	121.09	132.935	126.288	151.718	132.62	162.052	184.406	166.775	182.001	190.841	196.061	199.629	206.05	224.618	185.984	201.309	213.064
77.1531	53.2667	56.2896	50.8533	47.7446	50.7438	51.1571	53.2658	49.3882	53.7865	61.3401	56.8746	58.1553	60.5763	60.946	65.5047	71.7518	84.2065	64.4264	75.8543	94.541	88.7941	90.0983	88.7694	94.2874	83.594	97.858	100.769	105.486	100.354	110.841	108.981	113.099	121.09	132.935	126.288	151.718	132.62	162.052	184.406	166.775	182.001	190.841	196.061	199.629	206.05	224.618	185.984	201.309	213.064
58.8703	62.5019	62.1983	53.6445	56.336	54.8691	50.6525	47.2784	46.8533	53.9934	53.3237	55.4527	56.5819	59.8258	59.151	63.4186	74.2414	66.6964	71.3291	75.4224	86.5912	83.5664	100.5	113.424	98.4885	104.33	95.7536	93.6897	113.305	109.223	104.634	105.781	128.717	139.219	148.05	159.337	161.563	152.859	150.387	213.079	160.006	167.234	208.609	173.815	234.161	181.283	203.525	212.364	227.357	195.318
58.8703	62.5019	62.1983	53.6445	56.336	54.8691	50.6525	47.2784	46.8533	53.9934	53.3237	55.4527	56.5819	59.8258	59.151	63.4186	74.2414	66.6964	71.3291	75.4224	86.5912	83.5664	100.5	113.424	98.4885	104.33	95.7536	93.6897	113.305	109.223	104.634	105.781	128.717	139.219	148.05	159.337	161.563	152.859	150.387	213.079	160.006	167.234	208.609	173.815	234.161	181.283	203.525	212.364	227.357	195.318
58.366	58.2845	55.4265	61.215	66.7976	54.3672	51.3036	50.0891	51.1702	52.2203	54.1888	64.7453	54.6311	60.3429	62.6975	63.0274	73.198	67.9866	67.651	68.6981	71.2908	72.4682	80.1691	94.7416	100.581	100.83	105.077	101.084	109.539	110.468	120.27	114.498	126.323	137.334	145.377	149.035	129.148	147.131	118.323	137.513	146.563	153.36	147.026	175.035	170.356	183.339	225.99	188.449	176.482	186.435
58.366	58.2845	55.4265	61.215	66.7976	54.3672	51.3036	50.0891	51.1702	52.2203	54.1888	64.7453	54.6311	60.3429	62.6975	63.0274	73.198	67.9866	67.651	68.6981	71.2908	72.4682	80.1691	94.7416	100.581	100.83	105.077	101.084	109.539	110.468	120.27	114.498	126.323	137.334	145.377	149.035	129.148	147.131	118.323	137.513	146.563	153.36	147.026	175.035	170.356	183.339	225.99	188.449	176.482	186.435
57.408	50.3642	55.5918	51.2294	52.8581	50.1477	52.434	47.9537	51.601	55.4828	53.9978	59.9103	66.2135	59.5413	56.1574	79.9092	68.2963	71.8513	81.3998	82.4267	75.8885	79.5564	80.7441	92.7375	100.98	93.6059	97.7923	96.28	96.0959	108.573	103.045	120.96	117.354	121.003	127.66	130.616	132.299	124.524	152.943	124.368	170.42	142.551	144.27	152.05	157.968	179.67	189.086	157.676	175.725	196.194
57.408	50.3642	55.5918	51.2294	52.8581	50.1477	52.434	47.9537	51.601	55.4828	53.9978	59.9103	66.2135	59.5413	56.1574	79.9092	68.2963	71.8513	81.3998	82.4267	75.8885	79.5564	80.7441	92.7375	100.98	93.6059	97.7923	96.28	96.0959	108.573	103.045	120.96	117.354	121.003	127.66	130.616	132.299	124.524	152.943	124.368	170.42	142.551	144.27	152.05	157.968	179.67	189.086	157.676	175.725	196.194
72.3274	54.1049	55.3864	57.1458	52.1584	52.1676	51.6959	48.3976	52.4165	53.7169	59.4192	61.4709	68.637	62.9362	62.9666	81.9488	58.0832	69.3484	68.1624	72.0703	88.1754	86.7739	76.6701	83.8731	84.2012	88.6878	92.6083	98.6125	102.932	116.668	96.8891	106.501	115.275	113.075	118.949	119.113	125.131	129.115	148.438	150.082	147.574	181.991	149.49	154.494	157.921	157.4	167.818	168.055	183.305	197.174
72.3274	54.1049	55.3864	57.1458	52.1584	52.1676	51.6959	48.3976	52.4165	53.7169	59.4192	61.4709	68.637	62.9362	62.9666	81.9488	58.0832	69.3484	68.1624	72.0703	88.1754	86.7739	76.6701	83.8731	84.2012	88.6878	92.6083	98.6125	102.932	116.668	96.8891	106.501	115.275	113.075	118.949	119.113	125.131	129.115	148.438	150.082	147.574	181.991	149.49	154.494	157.921	157.4	167.818	168.055	183.305	197.174
nodal_receivers_ 1	nodal_receivers_ 2	nodal_receivers_ 3	nodal_receivers_ 4	nodal_receivers_ 5	nodal_receivers_ 6	nodal_receivers_ 7	nodal_receivers_ 8	nodal_receivers_ 9	nodal_receivers_10	nodal_receivers_11	nodal_receivers_12	nodal_receivers_13	nodal_receivers_14	nodal_receivers_15	nodal_receivers_16	nodal_receivers_17	nodal_receivers_18	nodal_receivers_19	nodal_receivers_20	nodal_receivers_21	nodal_receivers_22	nodal_receivers_23	nodal_receivers_24	nodal_receivers_25	nodal_receivers_26	nodal_receivers_27	nodal_receivers_28	nodal_receivers_29	nodal_receivers_30	nodal_receivers_31	nodal_receivers_32	nodal_receivers_33	nodal_receivers_34	nodal_receivers_35	nodal_receivers_36	nodal_receivers_37	nodal_receivers_38	nodal_receivers_39	nodal_receivers_40	nodal_receivers_41	nodal_receivers_42	nodal_receivers_43	nodal_receivers_44	nodal_receivers_45	nodal_receivers_46	nodal_receivers_47	nodal_receivers_48	nodal_receivers_49	nodal_receivers_50
38.4943	70.8321	46.594	51.7299	46.8346	58.0128	47.9532	63.301	53.8489	46.1131	50.7009	57.7721	62.0103	61.1062	59.4621	53.628	70.5842	59.8947	84.844	59.1344	57.3352	69.3651	104.263	79.7275	62.0951	65.6595	69.6262	72.6561	76.6661	93.0443	85.3926	95.7078	91.2228	92.1286	94.2183	84.484	92.9408	101.85	92.4082	95.0541	119.921	126.673	155.296	161.186	137.811	124.639	129.166	123.264	100.762	110.793
38.4943	70.8321	46.594	51.7299	46.8346	58.0128	47.9532	63.301	53.8489	46.1131	50.7009	57.7721	62.0103	61.1062	59.4621	53.628	70.5842	59.8947	84.844	59.1344	57.3352	69.3651	104.263	79.7275	62.0951	65.6595	69.6262	72.6561	76.6661	93.0443	85.3926	95.7078	91.2228	92.1286	94.2183	84.484	92.9408	101.85	92.4082	95.0541	119.921	126.673	155.296	161.186	137.811	124.639	129.166	123.264	100.762	110.793
38.4943	70.8321	46.594	51.7299	46.8346	58.0128	47.9532	63.301	53.8489	46.1131	50.7009	57.7721	62.0103	61.1062	59.4621	53.628	70.5842	59.8947	84.844	59.1344	57.3352	69.3651	104.263	79.7275	62.0951	65.6595	69.6262	72.6561	76.6661	93.0443	85.3926	95.7078	91.2228	92.1286	94.2183	84.484	92.9408	101.85	92.4082	95.0541	119.921	126.673	155.296	161.186	137.811	124.639	129.166	123.264	100.762	110.793
36.9241	43.8477	46.2588	39.4354	42.8567	45.9626	47.8574	39.306	44.07	38.926	40.1579	48.0403	58.3973	58.2804	64.1973	46.8012	53.4705	39.7933	44.2673	48.5822	62.6346	48.1996	49.5859	53.5137	44.8527	64.8065	68.865	49.9596	62.3505	55.8559	66.3298	59.86	79.654	54.1347	56.6997	53.8078	90.1155	72.8327	45.03	56.1936	65.3458	83.8051	47.0892	56.7048	76.6086	79.4874	90.1705	48.6504	78.2842	55.8101
36.9241	43.8477	46.2588	39.4354	42.8567	45.9626	47.8574	39.306	44.07	38.926	40.1579	48.0403	58.3973	58.2804	64.1973	46.8012	53.4705	39.7933	44.2673	48.5822	62.6346	48.1996	49.5859	53.5137	44.8527	64.8065	68.865	49.9596	62.3505	55.8559	66.3298	59.86	79.654	54.1347	56.6997	53.8078	90.1155	72.8327	45.03	56.1936	65.3458	83.8051	47.0892	56.7048	76.6086	79.4874	90.1705	48.6504	78.2842	55.8101
41.0992	40.4426	35.9145	44.3613	42.9022	37.1157	33.9912	47.6091	44.4148	35.2781	35.4708	47.4649	41.0239	54.6231	50.0688	49.8657	51.1426	42.3669	36.5924	37.6247	55.9042	54.7944	54.5821	43.1331	40.737	137.23	52.5148	54.724	32.1103	40.9969	44.0456	66.2033	47.054	64.7376	64.435	67.2824	79.8737	63.5984	48.0101	67.8879	96.6792	107.451	43.3997	41.7366	48.6493	55.817	39.2205	53.0087	35.4037	48.1663
41.0992	40.4426	35.9145	44.3613	42.9022	37.1157	33.9912	47.6091	44.4148	35.2781	35.4708	47.4649	41.0239	54.6231	50.0688	49.8657	51.1426	42.3669	36.5924	37.6247	55.9042	54.7944	54.5821	43.1331	40.737	137.23	52.5148	54.724	32.1103	40.9969	44.0456	66.2033	47.054	64.7376	64.435	67.2824	79.8737	63.5984	48.0101	67.8879	96.6792	107.451	43.3997	41.7366	48.6493	55.817	39.2205	53.0087	35.4037	48.1663
42.0412	40.6507	44.4258	50.8767	31.8724	90.3312	37.2757	45.1078	80.062	55.9847	41.0039	40.2341	38.7679	44.2939	50.7842	41.2751	40.8602	57.1336	49.9974	42.2593	58.5134	43.99	42.3032	49.0992	37.3945	37.6706	39.3361	33.1954	38.44	39.9515	67.4701	57.9791	75.8209	42.0888	95.0452	53.0205	79.9327	79.5669	40.1308	47.9187	79.0663	97.7244	47.7141	44.1915	41.3474	46.9913	39.09	42.6804	34.8759	59.4741
42.0412	40.6507	44.4258	50.8767	31.8724	90.3312	37.2757	45.1078	80.062	55.9847	41.0039	40.2341	38.7679	44.2939	50.7842	41.2751	40.8602	57.1336	49.9974	42.2593	58.5134	43.99	42.3032	49.0992	37.3945	37.6706	39.3361	33.1954	38.44	39.9515	67.4701	57.9791	75.8209	42.0888	95.0452	53.0205	79.9327	79.5669	40.1308	47.9187	79.0663	97.7244	47.7141	44.1915	41.3474	46.9913	39.09	42.6804	34.8759	59.4741
41.1085	40.9591	40.1989	40.9183	34.6499	33.1867	53.6991	40.2339	41.9369	39.5308	38.0345	51.2407	58.7075	41.7057	34.9564	41.1426	35.2883	40.791	41.245	40.6494	39.0523	40.2708	42.2137	41.7449	36.3117	39.6217	41.7554	38.3561	36.089	41.212	39.8084	41.0358	35.5503	40.1484	45.7713	44.3222	40.4263	40.4477	35.9436	40.312	57.7369	45.7778	58.6974	71.8881	35.812	44.4621	40.3898	37.0404	47.4989	53.0761
41.1085	40.9591	40.1989	40.9183	34.6499	33.1867	53.6991	40.2339	41.9369	39.5308	38.0345	51.2407	58.7075	41.7057	34.9564	41.1426	35.2883	40.791	41.245	40.6494	39.0523	40.2708	42.2137	41.7449	36.3117	39.6217	41.7554	38.3561	36.089	41.212	39.8084	41.0358	35.5503	40.1484	45.7713	44.3222	40.4263	40.4477	35.9436	40.312	57.7369	45.7778	58.6974	71.8881	35.812	44.4621	40.3898	37.0404	47.4989	53.0761
40.7196	39.9906	38.768	40.3126	41.4987	40.802	41.0043	41.8608	38.4897	47.3947	39.7686	32.6428	38.7111	55.009	39.743	38.9758	39.5356	36.0412	35.8798	42.869	42.6304	46.0555	41.96	37.3919	36.3663	37.2621	36.9261	39.6389	37.1838	44.7198	68.6582	42.3754	41.5429	43.3019	41.9449	40.9651	44.166	37.5938	41.7714	38.9928	43.3897	35.9245	45.6444	43.0434	42.9435	32.0493	46.7056	38.2616	47.4737	36.5789
40.7196	39.9906	38.768	40.3126	41.4987	40.802	41.0043	41.8608	38.4897	47.3947	39.7686	32.6428	38.7111	55.009	39.743	38.9758	39.5356	36.0412	35.8798	42.869	42.6304	46.0555	41.96	37.3919	36.3663	37.2621	36.9261	39.6389	37.1838	44.7198	68.6582	42.3754	41.5429	43.3019	41.9449	40.9651	44.166	37.5938	41.7714	38.9928	43.3897	35.9245	45.6444	43.0434	42.9435	32.0493	46.7056	38.2616	47.4737	36.5789
41.3509	41.3755	35.7873	39.5742	40.118	41.4824	38.4135	39.6552	38.6864	45.4239	39.814	37.9537	40.4059	38.3006	37.9963	34.9584	37.2486	37.5669	37.2182	38.2042	39.3362	38.0616	38.219	38.3324	37.1635	35.1818	43.0957	33.415	35.2062	35.6425	35.3281	45.0744	43.8755	35.8941	36.1709	37.1389	40.3497	37.3037	36.9831	35.9454	36.2325	37.7262	36.363	34.5582	34.5919	35.3211	33.2939	35.749	31.5022	35.5221
41.3509	41.3755	35.7873	39.5742	40.118	41.4824	38.4135	39.6552	38.6864	45.4239	39.814	37.9537	40.4059	38.3006	37.9963	34.9584	37.2486	37.5669	37.2182	38.2042	39.3362	38.0616	38.219	38.3324	37.1635	35.1818	43.0957	33.415	35.2062	35.6425	35.3281	45.0744	43.8755	35.8941	36.1709	37.1389	40.3497	37.3037	36.9831	35.9454	36.2325	37.7262	36.363	34.5582	34.5919	35.3211	33.2939	35.749	31.5022	35.5221
36.7935	37.4768	40.6518	40.097	39.8782	39.4247	38.3521	38.7934	39.2351	39.2129	39.3875	34.3736	38.5644	39.8212	38.4077	37.9244	37.1187	37.138	37.3647	38.5002	38.1062	37.7427	37.1379	36.788	34.504	35.4676	33.0164	36.563	35.1247	35.3391	35.8544	35.8062	37.0137	35.4658	35.7943	35.2462	35.1432	34.3279	35.4527	35.7585	36.6515	36.7665	36.6867	36.3917	35.0292	35.1996	33.5755	34.9644	35.2644	33.5886
36.7935	37.4768	40.6518	40.097	39.8782	39.4247	38.3521	38.7934	39.2351	39.2129	39.3875	34.3736	38.5644	39.8212	38.4077	37.9244	37.1187	37.138	37.3647	38.5002	38.1062	37.7427	37.1379	36.788	34.504	35.4676	33.0164	36.563	35.1247	35.3391	35.8544	35.8062	37.0137	35.4658	35.7943	35.2462	35.1432	34.3279	35.4527	35.7585	36.6515	36.7665	36.6867	36.3917	35.0292	35.1996	33.5755	34.9644	35.2644	33.5886
40.4705	41.5848	37.8518	41.0749	39.3088	38.1608	39.3599	45.3357	38.688	38.8935	38.4003	39.0644	38.0582	38.6161	39.1205	38.0951	36.3786	37.7608	37.0946	36.2971	36.8238	37.1946	34.7459	35.546	36.1642	34.9526	35.5505	35.7271	35.6775	35.9161	35.8035	36.1991	35.3809	34.4159	35.056	34.2671	33.5937	35.0378	35.2406	35.2416	35.3966	35.9683	36.6308	34.1079	35.9807	34.4553	33.7425	33.9203	32.9214	32.5011
40.4705	41.5848	37.8518	41.0749	39.3088	38.1608	39.3599	45.3357	38.688	38.8935	38.4003	39.0644	38.0582	38.6161	39.1205	38.0951	36.3786	37.7608	37.0946	36.2971	36.8238	37.1946	34.7459	35.546	36.1642	34.9526	35.5505	35.7271	35.6775	35.9161	35.8035	36.1991	35.3809	34.4159	35.056	34.2671	33.5937	35.0378	35.2406	35.2416	35.3966	35.9683	36.6308	34.1079	35.9807	34.4553	33.7425	33.9203	32.9214	32.5011
41.5091	40.1183	41.2639	40.5528	40.5422	39.0452	39.1002	39.2736	38.3609	37.5425	37.5569	38.2436	37.6374	40.0812	37.2869	37.1306	36.7625	37.4418	37.8648	37.1926	36.1821	35.8983	35.096	36.1695	35.0344	36.4488	35.7277	35.8673	36.026	37.3253	35.6158	34.5461	30.034	34.7556	35.5232	37.2834	31.6813	35.9754	35.1009	33.9594	35.2412	34.7902	35.277	33.8028	35.6412	35.0486	35.2586	33.7234	32.7517	30.0807
41.5091	40.1183	41.2639	40.5528	40.5422	39.0452	39.1002	39.2736	38.3609	37.5425	37.5569	38.2436	37.6374	40.0812	37.2869	37.1306	36.7625	37.4418	37.8648	37.1926	36.1821	35.8983	35.096	36.1695	35.0344	36.4488	35.7277	35.8673	36.026	37.3253	35.6158	34.5461	30.034	34.7556	35.5232	37.2834	31.6813	35.9754	35.1009	33.9594	35.2412	34.7902	35.277	33.8028	35.6412	35.0486	35.2586	33.7234	32.7517	30.0807
40.7796	41.1592	40.435	40.1041	39.881	37.0505	38.7951	38.5408	38.9505	37.6123	37.5727	37.4861	31.8317	38.9156	37.2168	37.2305	36.8192	35.5017	37.828	35.3713	36.0477	36.2609	35.9317	35.876	36.662	35.0707	35.6945	35.5092	34.6124	37.4513	36.9041	32.3495	34.3324	35.2255	34.5177	34.8102	35.1972	34.9567	33.948	32.6286	35.8923	33.3924	34.6862	34.8696	35.8194	34.5085	34.7147	32.7158	31.9825	30.7071
40.7796	41.1592	40.435	40.1041	39.881	37.0505	38.7951	38.5408	38.9505	37.6123	37.5727	37.4861	31.8317	38.9156	37.2168	37.2305	36.8192	35.5017	37.828	35.3713	36.0477	36.2609	35.9317	35.876	36.662	35.0707	35.6945	35.5092	34.6124	37.4513	36.9041	32.3495	34.3324	35.2255	34.5177	34.8102	35.1972	34.9567	33.948	32.6286	35.8923	33.3924	34.6862	34.8696	35.8194	34.5085	34.7147	32.7158	31.9825	30.7071
38.885	39.0991	39.2523	39.4169	38.5586	39.1859	38.382	37.6852	38.37	37.1897	38.1323	36.7374	38.4144	36.0508	36.8109	37.6326	38.8079	37.9338	37.5096	35.8697	36.3133	36.4068	36.8774	36.4267	36.1522	34.7744	35.923	35.6256	36.2405	35.2512	36.8926	37.2527	36.2815	35.4318	34.9285	35.9289	34.539	34.2473	33.3979	33.9527	35.7975	33.5737	32.6237	35.4219	35.4754	35.4201	34.9688	30.214	36.2937	28.8832
38.885	39.0991	39.2523	39.4169	38.5586	39.1859	38.382	37.6852	38.37	37.1897	38.1323	36.7374	38.4144	36.0508	36.8109	37.6326	38.8079	37.9338	37.5096	35.8697	36.3133	36.4068	36.8774	36.4267	36.1522	34.7744	35.923	35.6256	36.2405	35.2512	36.8926	37.2527	36.2815	35.4318	34.9285	35.9289	34.539	34.2473	33.3979	33.9527	35.7975	33.5737	32.6237	35.4219	35.4754	35.4201	34.9688	30.214	36.2937	28.8832
39.0707	39.7029	39.5497	39.1872	37.4711	38.7207	36.7023	37.593	38.1427	38.0925	37.6435	37.0288	38.403	36.743	36.7978	38.0782	37.9095	37.5927	36.7408	37.5366	36.3956	37.0712	37.0687	37.4245	35.6027	35.5766	35.6169	34.8682	33.9885	36.4585	36.2182	34.4446	36.4628	35.942	35.298	33.9291	34.5746	33.2522	33.8646	34.9917	34.8364	33.1118	32.5474	35.9756	34.5423	31.1046	27.7088	35.7781	35.9504	32.9948
39.0707	39.7029	39.5497	39.1872	37.4711	38.7207	36.7023	37.593	38.1427	38.0925	37.6435	37.0288	38.403	36.743	36.7978	38.0782	37.9095	37.5927	36.7408	37.5366	36.3956	37.0712	37.0687	37.4245	35.6027	35.5766	35.6169	34.8682	33.9885	36.4585	36.2182	34.4446	36.4628	35.942	35.298	33.9291	34.5746	33.2522	33.8646	34.9917	34.8364	33.1118	32.5474	35.9756	34.5423	31.1046	27.7088	35.7781	35.9504	32.9948
38.0978	37.4672	37.5007	37.8351	37.6791	38.6557	36.4984	37.5335	37.0936	37.4599	36.9136	37.2105	37.223	36.7442	36.212	37.2614	36.3132	37.5785	31.3305	35.6169	36.1799	37.2179	29.9136	36.1676	47.2098	36.7835	35.5023	34.6752	33.7443	34.4337	34.6119	35.099	34.688	34.3841	36.4627	34.4281	34.1815	33.1341	33.4335	32.981	34.2108	32.322	29.25	33.3025	34.0266	35.2844	33.6403	33.7396	33.7647	34.1429
38.0978	37.4672	37.5007	37.8351	37.6791	38.6557	36.4984	37.5335	37.0936	37.4599	36.9136	37.2105	37.223	36.7442	36.212	37.2614	36.3132	37.5785	31.3305	35.6169	36.1799	37.2179	29.9136	36.1676	47.2098	36.7835	35.5023	34.6752	33.7443	34.4337	34.6119	35.099	34.688	34.3841	36.4627	34.4281	34.1815	33.1341	33.4335	32.981	34.2108	32.322	29.25	33.3025	34.0266	35.2844	33.6403	33.7396	33.7647	34.1429
36.3218	38.6147	36.4512	38.2474	37.599	38.1418	36.6795	36.1964	35.8077	36.6725	36.2664	36.8433	36.2806	36.2861	36.163	38.2379	37.8315	33.7939	36.6802	36.2128	36.9589	35.4886	35.8335	36.3748	35.8117	36.1501	35.1595	35.775	34.4309	34.2731	33.3197	34.2893	34.3035	34.2817	34.799	34.2847	34.0249	33.7056	32.8818	28.8294	28.7391	29.3861	29.0156	28.835	34.9249	33.8067	32.5702	32.0281	32.3498	32.2606
36.3218	38.6147	36.4512	38.2474	37.599	38.1418	36.6795	36.1964	35.8077	36.6725	36.2664	36.8433	36.2806	36.2861	36.163	38.2379	37.8315	33.7939	36.6802	36.2128	36.9589	35.4886	35.8335	36.3748	35.8117	36.1501	35.1595	35.775	34.4309	34.2731	33.3197	34.2893	34.3035	34.2817	34.799	34.2847	34.0249	33.7056	32.8818	28.8294	28.7391	29.3861	29.0156	28.835	34.9249	33.8067	32.5702	32.0281	32.3498	32.2606
37.9034	37.4136	37.0658	37.1064	37.7633	36.0735	37.7378	37.2294	36.784	37.1346	36.6521	37.204	38.5143	36.1875	36.1339	37.0113	37.1415	37.7498	37.4261	36.5503	36.2795	36.1976	36.5168	36.5895	34.1822	33.9386	35.0012	34.2219	35.0354	33.9812	33.9747	32.591	33.8874	34.5403	34.0888	29.7969	33.6938	28.7095	30.4997	28.8156	29.4144	28.2194	34.4073	34.156	34.3868	33.0589	33.2587	32.0738	32.0446	31.5215
37.9034	37.4136	37.0658	37.1064	37.7633	36.0735	37.7378	37.2294	36.784	37.1346	36.6521	37.204	38.5143	36.1875	36.1339	37.0113	37.1415	37.7498	37.4261	36.5503	36.2795	36.1976	36.5168	36.5895	34.1822	33.9386	35.0012	34.2219	35.0354	33.9812	33.9747	32.591	33.8874	34.5403	34.0888	29.7969	33.6938	28.7095	30.4997	28.8156	29.4144	28.2194	34.4073	34.156	34.3868	33.0589	33.2587	32.0738	32.0446	31.5215
37.5288	37.5445	36.7007	36.6531	37.1627	37.589	37.092	37.7643	37.9086	37.0978	36.7433	38.0562	37.5732	37.7426	37.2868	36.8398	36.461	36.8556	36.6947	36.1065	35.8065	30.9962	35.8708	31.3874	35.8501	35.4962	29.1409	33.7506	34.5781	33.5984	33.021	34.3485	34.193	29.6703	30.4995	29.9713	30.9468	29.7984	27.9176	30.5905	33.7293	33.9471	34.1601	33.1796	33.5771	32.4632	33.3247	31.5738	32.1768	31.3639
37.5288	37.5445	36.7007	36.6531	37.1627	37.589	37.092	37.7643	37.9086	37.0978	36.7433	38.0562	37.5732	37.7426	37.2868	36.8398	36.461	36.8556	36.6947	36.1065	35.8065	30.9962	35.8708	31.3874	35.8501	35.4962	29.1409	33.7506	34.5781	33.5984	33.021	34.3485	34.193	29.6703	30.4995	29.9713	30.9468	29.7984	27.9176	30.5905	33.7293	33.9471	34.1601	33.1796	33.5771	32.4632	33.3247	31.5738	32.1768	31.3639
36.9697	36.9482	36.1523	38.0574	37.1506	38.3209	37.1729	36.0657	36.4324	37.2408	37.2318	36.6436	38.2156	37.2229	38.2494	30.9887	31.2979	32.8522	36.9342	34.8492	31.9156	33.1321	30.7318	35.6358	30.1032	30.9478	30.5315	35.21	34.0274	34.8484	34.826	34.5644	29.9383	29.3253	30.76	27.7689	28.8499	32.8886	35.0968	33.5513	33.8798	33.0679	34.2485	33.1915	33.1136	33.6664	35.0009	31.7943	32.4161	31.1067
36.9697	36.9482	36.1523	38.0574	37.1506	38.3209	37.1729	36.0657	36.4324	37.2408	37.2318	36.6436	38.2156	37.2229	38.2494	30.9887	31.2979	32.8522	36.9342	34.8492	31.9156	33.1321	30.7318	35.6358	30.1032	30.9478	30.5315	35.21	34.0274	34.8484	34.826	34.5644	29.9383	29.3253	30.76	27.7689	28.8499	32.8886	35.0968	33.5513	33.8798	33.0679	34.2485	33.1915	33.1136	33.6664	35.0009	31.7943	32.4161	31.1067
37.5301	36.4142	37.8397	37.3035	36.2563	38.1793	33.9468	34.0592	35.8732	33.3335	33.5496	38.1848	38.0436	37.749	32.6788	36.9627	33.1878	27.8244	29.7403	29.989	30.0597	31.2205	35.3468	37.0617	34.5409	30.5499	30.3954	30.6291	33.7724	35.4821	36.1434	31.716	30.3158	30.8502	31.9786	33.5106	33.2362	33.6496	34.4797	31.9255	32.4889	34.2919	34.2714	34.2271	31.8014	32.6149	31.4857	32.4437	30.7406	31.0795
37.5301	36.4142	37.8397	37.3035	36.2563	38.1793	33.9468	34.0592	35.8732	33.3335	33.5496	38.1848	38.0436	37.749	32.6788	36.9627	33.1878	27.8244	29.7403	29.989	30.0597	31.2205	35.3468	37.0617	34.5409	30.5499	30.3954	30.6291	33.7724	35.4821	36.1434	31.716	30.3158	30.8502	31.9786	33.5106	33.2362	33.6496	34.4797	31.9255	32.4889	34.2919	34.2714	34.2271	31.8014	32.6149	31.4857	32.4437	30.7406	31.0795
37.717	38.3321	37.057	36.8439	33.3903	33.0358	33.0212	32.004	30.4011	30.4139	33.9451	32.534	33.1786	32.5103	33.927	34.5361	31.4875	35.9644	35.4415	34.5895	32.816	36.8817	33.3367	33.6792	30.5321	31.8201	31.3784	29.775	30.1709	32.0517	31.7409	31.2096	27.8364	34.7627	32.0223	34.9955	33.3678	33.5187	33.4818	32.0388	33.0672	31.4844	32.5201	31.2943	31.0484	30.7091	31.6307	32.2063	30.7866	29.9515
37.717	38.3321	37.057	36.8439	33.3903	33.0358	33.0212	32.004	30.4011	30.4139	33.9451	32.534	33.1786	32.5103	33.927	34.5361	31.4875	35.9644	35.4415	34.5895	32.816	36.8817	33.3367	33.6792	30.5321	31.8201	31.3784	29.775	30.1709	32.0517	31.7409	31.2096	27.8364	34.7627	32.0223	34.9955	33.3678	33.5187	33.4818	32.0388	33.0672	31.4844	32.5201	31.2943	31.0484	30.7091	31.6307	32.2063	30.7866	29.9515
33.0355	33.9149	32.7029	33.1645	34.0829	34.0694	33.7376	37.573	37.2916	38.0874	38.0492	36.4111	30.4442	30.6103	36.868	38.1223	37.6875	37.6793	37.0328	37.3977	36.8536	35.7967	36.4668	35.8109	36.2038	36.9815	36.0635	28.6045	32.3444	33.1895	33.7318	35.4774	36.3585	36.731	34.7023	34.5349	32.9661	33.6013	32.6877	34.7976	31.9432	31.1264	30.9336	31.0207	30.4513	30.9836	31.1169	32.0768	31.189	32.4366
33.0355	33.9149	32.7029	33.1645	34.0829	34.0694	33.7376	37.573	37.2916	38.0874	38.0492	36.4111	30.4442	30.6103	36.868	38.1223	37.6875	37.6793	37.0328	37.3977	36.8536	35.7967	36.4668	35.8109	36.2038	36.9815	36.0635	28.6045	32.3444	33.1895	33.7318	35.4774	36.3585	36.731	34.7023	34.5349	32.9661	33.6013	32.6877	34.7976	31.9432	31.1264	30.9336	31.0207	30.4513	30.9836	31.1169	32.0768	31.189	32.4366
33.9724	32.065	33.0152	31.1719	32.5476	33.166	38.9668	37.3378	37.661	37.6245	37.2248	37.6137	36.7469	38.5722	37.7665	38.5854	37.4692	36.6829	37.4854	36.6001	36.5617	38.0336	36.0507	35.7408	35.2779	35.8274	37.1961	35.7148	37.1589	35.4998	33.3167	35.1803	36.5336	36.0448	35.7402	34.4513	34.4173	33.2462	33.8622	31.899	31.7509	32.5495	31.9445	31.736	30.2582	29.9846	30.3623	30.1421	30.5545	31.9704
33.9724	32.065	33.0152	31.1719	32.5476	33.166	38.9668	37.3378	37.661	37.6245	37.2248	37.6137	36.7469	38.5722	37.7665	38.5854	37.4692	36.6829	37.4854	36.6001	36.5617	38.0336	36.0507	35.7408	35.2779	35.8274	37.1961	35.7148	37.1589	35.4998	33.3167	35.1803	36.5336	36.0448	35.7402	34.4513	34.4173	33.2462	33.8622	31.899	31.7509	32.5495	31.9445	31.736	30.2582	29.9846	30.3623	30.1421	30.5545	31.9704
34.9544	38.2223	34.2397	37.2574	38.3564	38.1706	38.7278	39.2518	38.572	37.6759	38.4356	38.4007	38.4496	40.0687	39.2116	39.0415	39.3267	36.8249	37.1847	37.4533	38.2508	37.4041	37.0187	37.0027	35.7178	35.2746	36.822	35.3837	36.4127	35.1082	34.2241	34.5857	34.9646	34.1999	34.2243	34.0405	34.2203	33.1949	33.3589	32.1858	32.0734	32.1538	31.0926	32.3059	31.7296	30.7468	30.221	30.5023	29.2642	29.5626
34.9544	38.2223	34.2397	37.2574	38.3564	38.1706	38.7278	39.2518	38.572	37.6759	38.4356	38.4007	38.4496	40.0687	39.2116	39.0415	39.3267	36.8249	37.1847	37.4533	38.2508	37.4041	37.0187	37.0027	35.7178	35.2746	36.822	35.3837	36.4127	35.1082	34.2241	34.5857	34.9646	34.1999	34.2243	34.0405	34.2203	33.1949	33.3589	32.1858	32.0734	32.1538	31.0926	32.3059	31.7296	30.7468	30.221	30.5023	29.2642	29.5626
39.9542	38.3974	38.6475	38.4911	37.8651	38.1179	37.1346	38.4107	38.1963	38.571	38.2377	37.2212	38.7337	37.7098	37.4804	39.0691	38.7734	38.3288	38.3085	37.9393	36.718	36.0403	37.6705	35.3304	36.3171	36.7386	36.2121	36.0836	34.9173	34.8328	34.4058	36.3475	35.1275	34.8126	34.5855	32.755	33.647	33.2719	33.081	33.525	32.2983	31.6804	30.7977	31.8242	31.3878	31.3089	30.7884	29.9	29.9193	30.1301
39.9542	38.3974	38.6475	38.4911	37.8651	38.1179	37.1346	38.4107	38.1963	38.571	38.2377	37.2212	38.7337	37.7098	37.4804	39.0691	38.7734	38.3288	38.3085	37.9393	36.718	36.0403	37.6705	35.3304	36.3171	36.7386	36.2121	36.0836	34.9173	34.8328	34.4058	36.3475	35.1275	34.8126	34.5855	32.755	33.647	33.2719	33.081	33.525	32.2983	31.6804	30.7977	31.8242	31.3878	31.3089	30.7884	29.9	29.9193	30.1301
CAAX
mmb_receivers_ 1	mmb_receivers_ 2	mmb_receivers_ 3	mmb_receivers_ 4	mmb_receivers_ 5	mmb_receivers_ 6	mmb_receivers_ 7	mmb_receivers_ 8	mmb_receivers_ 9	mmb_receivers_10	mmb_receivers_11	mmb_receivers_12	mmb_receivers_13	mmb_receivers_14	mmb_receivers_15	mmb_receivers_16	mmb_receivers_17	mmb_receivers_18	mmb_receivers_19	mmb_receivers_20	mmb_receivers_21	mmb_receivers_22	mmb_receivers_23	mmb_receivers_24	mmb_receivers_25	mmb_receivers_26	mmb_receivers_27	mmb_receivers_28	mmb_receivers_29	mmb_receivers_30	mmb_receivers_31	mmb_receivers_32	mmb_receivers_33	mmb_receivers_34	mmb_receivers_35	mmb_receivers_36	mmb_receivers_37	mmb_receivers_38	mmb_receivers_39	mmb_receivers_40	mmb_receivers_41	mmb_receivers_42	mmb_receivers_43	mmb_receivers_44	mmb_receivers_45	mmb_receivers_46	mmb_receivers_47	mmb_receivers_48	mmb_receivers_49	mmb_receivers_50
309.168	411.729	308.736	409.184	344.334	282.882	605.152	1272.21	573.727	855.99	735.361	866.705	758.443	872.782	599.764	527.115	1080.25	694.592	963.86	847.884	1067.78	1042.97	1386.22	1147.94	622.485	542.405	638.147	537.318	721.695	792.552	617.789	882.963	793.41	737.303	938.104	646.71	682.695	991.284	625.561	622.586	933.17	876.698	823.403	1255.64	1033.75	1025.9	856.699	911.925	611.427	956.931
309.168	411.729	308.736	409.184	344.334	282.882	605.152	1272.21	573.727	855.99	735.361	866.705	758.443	872.782	599.764	527.115	1080.25	694.592	963.86	847.884	1067.78	1042.97	1386.22	1147.94	622.485	542.405	638.147	537.318	721.695	792.552	617.789	882.963	793.41	737.303	938.104	646.71	682.695	991.284	625.561	622.586	933.17	876.698	823.403	1255.64	1033.75	1025.9	856.699	911.925	611.427	956.931
309.168	411.729	308.736	409.184	344.334	282.882	605.152	1272.21	573.727	855.99	735.361	866.705	758.443	872.782	599.764	527.115	1080.25	694.592	963.86	847.884	1067.78	1042.97	1386.22	1147.94	622.485	542.405	638.147	537.318	721.695	792.552	617.789	882.963	793.41	737.303	938.104	646.71	682.695	991.284	625.561	622.586	933.17	876.698	823.403	1255.64	1033.75	1025.9	856.699	911.925	611.427	956.931
94.7143	106.558	99.3934	149.212	114.187	145.471	102.85	113.158	352.183	113.921	95.6869	372.936	170.623	310.767	459.832	324.508	355.009	220.904	86.4296	101.192	466.914	96.2916	293.327	418.064	229.017	190.022	205.488	117.07	255.114	97.6497	66.3853	219.217	149.648	234.034	261.235	172.322	415.349	226.367	56.8933	228.059	62.3512	157.594	105.136	42.4493	332.123	151.739	337.594	34.999	313.592	203.256
94.7143	106.558	99.3934	149.212	114.187	145.471	102.85	113.158	352.183	113.921	95.6869	372.936	170.623	310.767	459.832	324.508	355.009	220.904	86.4296	101.192	466.914	96.2916	293.327	418.064	229.017	190.022	205.488	117.07	255.114	97.6497	66.3853	219.217	149.648	234.034	261.235	172.322	415.349	226.367	56.8933	228.059	62.3512	157.594	105.136	42.4493	332.123	151.739	337.594	34.999	313.592	203.256
75.1982	71.8562	77.2627	73.1474	66.4829	73.7074	80.1372	104.589	83.9862	77.7254	66.8908	65.7774	92.5506	78.9581	73.2914	341.462	64.5496	75.6538	108.624	59.0233	192.836	85.3256	80.7736	171.269	92.9378	104.294	62.3157	43.9361	34.3161	72.1872	82.3445	65.4363	70.5427	66.8259	53.6662	65.9677	69.1775	48.181	48.5332	46.5182	43.6958	35.1347	35.6586	44.1638	37.0103	31.6778	35.8992	67.9395	45.3776	100.341
75.1982	71.8562	77.2627	73.1474	66.4829	73.7074	80.1372	104.589	83.9862	77.7254	66.8908	65.7774	92.5506	78.9581	73.2914	341.462	64.5496	75.6538	108.624	59.0233	192.836	85.3256	80.7736	171.269	92.9378	104.294	62.3157	43.9361	34.3161	72.1872	82.3445	65.4363	70.5427	66.8259	53.6662	65.9677	69.1775	48.181	48.5332	46.5182	43.6958	35.1347	35.6586	44.1638	37.0103	31.6778	35.8992	67.9395	45.3776	100.341
71.4101	80.3022	67.9039	66.0134	59.5341	118.009	104.499	63.929	49.3114	51.4471	67.9668	45.4824	47.942	54.7224	40.3944	42.4832	41.0164	36.8626	85.3806	44.9536	67.0312	33.946	92.7692	57.6875	44.3916	36.5293	51.0901	44.8009	37.8822	40.8792	82.596	60.323	42.2223	60.5729	45.8848	38.3042	59.3281	52.2897	27.8976	70.1813	62.5091	22.2266	25.7349	26.5673	52.5154	51.823	39.754	52.2957	46.4193	61.3556
71.4101	80.3022	67.9039	66.0134	59.5341	118.009	104.499	63.929	49.3114	51.4471	67.9668	45.4824	47.942	54.7224	40.3944	42.4832	41.0164	36.8626	85.3806	44.9536	67.0312	33.946	92.7692	57.6875	44.3916	36.5293	51.0901	44.8009	37.8822	40.8792	82.596	60.323	42.2223	60.5729	45.8848	38.3042	59.3281	52.2897	27.8976	70.1813	62.5091	22.2266	25.7349	26.5673	52.5154	51.823	39.754	52.2957	46.4193	61.3556
40.8445	43.8339	57.1582	42.5357	37.4262	55.3188	28.2058	47.4364	45.7455	50.0333	40.7084	80.9312	52.9965	31.8902	23.0902	36.6016	29.2808	34.7482	28.4059	31.0671	27.3054	18.7147	16.8618	15.1317	50.6504	40.4851	37.1694	47.5899	33.3724	28.6028	17.5813	25.2404	22.6871	26.9465	23.144	22.8913	22.7732	25.615	29.3509	28.1402	118.178	48.7399	33.1306	31.8111	40.1022	30.2022	24.1556	52.9577	34.9985	37.2754
40.8445	43.8339	57.1582	42.5357	37.4262	55.3188	28.2058	47.4364	45.7455	50.0333	40.7084	80.9312	52.9965	31.8902	23.0902	36.6016	29.2808	34.7482	28.4059	31.0671	27.3054	18.7147	16.8618	15.1317	50.6504	40.4851	37.1694	47.5899	33.3724	28.6028	17.5813	25.2404	22.6871	26.9465	23.144	22.8913	22.7732	25.615	29.3509	28.1402	118.178	48.7399	33.1306	31.8111	40.1022	30.2022	24.1556	52.9577	34.9985	37.2754
53.1704	52.6511	25.2858	29.5993	23.8106	21.0852	21.3282	20.4979	35.9449	40.1432	22.842	19.3338	20.4531	19.4075	18.8169	18.1106	20.8245	21.9675	16.2584	14.033	15.2925	17.7204	12.5178	14.9798	12.8727	12.3275	19.6212	67.5595	29.01	14.7478	88.2739	21.5882	12.6966	15.7145	27.5172	28.6795	20.4885	29.2128	26.8043	22.8378	20.3672	22.0134	21.3933	19.8603	49.5808	16.6666	15.821	37.6148	26.7809	17.9268
53.1704	52.6511	25.2858	29.5993	23.8106	21.0852	21.3282	20.4979	35.9449	40.1432	22.842	19.3338	20.4531	19.4075	18.8169	18.1106	20.8245	21.9675	16.2584	14.033	15.2925	17.7204	12.5178	14.9798	12.8727	12.3275	19.6212	67.5595	29.01	14.7478	88.2739	21.5882	12.6966	15.7145	27.5172	28.6795	20.4885	29.2128	26.8043	22.8378	20.3672	22.0134	21.3933	19.8603	49.5808	16.6666	15.821	37.6148	26.7809	17.9268
23.1183	22.3419	57.6683	16.129	14.5355	14.2579	14.9039	14.4191	15.8995	15.1739	14.6437	14.2802	15.1807	16.3539	16.1307	14.0334	16.5211	16.5102	15.1703	12.2262	15.6538	11.7299	15.6584	13.6765	9.22341	9.74697	18.9327	31.8191	12.171	15.665	16.6687	12.6997	15.7948	18.1189	23.5914	22.161	20.1249	18.6385	21.1555	19.3323	20.7106	19.1358	17.1414	13.3991	17.0753	17.5499	20.0901	24.2514	21.7337	23.391
23.1183	22.3419	57.6683	16.129	14.5355	14.2579	14.9039	14.4191	15.8995	15.1739	14.6437	14.2802	15.1807	16.3539	16.1307	14.0334	16.5211	16.5102	15.1703	12.2262	15.6538	11.7299	15.6584	13.6765	9.22341	9.74697	18.9327	31.8191	12.171	15.665	16.6687	12.6997	15.7948	18.1189	23.5914	22.161	20.1249	18.6385	21.1555	19.3323	20.7106	19.1358	17.1414	13.3991	17.0753	17.5499	20.0901	24.2514	21.7337	23.391
16.8877	15.1198	18.0119	11.2997	8.84346	11.8594	10.4126	10.2542	8.92481	10.0246	12.4153	11.6238	15.8296	13.9939	15.5651	15.2802	12.8361	13.9706	13.1986	12.5558	15.4234	12.3542	11.5826	9.41491	7.64221	8.42413	26.8149	9.0008	11.1719	11.2689	13.3107	13.673	15.9617	20.566	12.985	15.8291	18.3551	15.2684	12.0197	14.9979	19.4418	16.1782	18.978	19.0298	19.6808	21.8753	22.093	19.3372	19.6102	17.9599
16.8877	15.1198	18.0119	11.2997	8.84346	11.8594	10.4126	10.2542	8.92481	10.0246	12.4153	11.6238	15.8296	13.9939	15.5651	15.2802	12.8361	13.9706	13.1986	12.5558	15.4234	12.3542	11.5826	9.41491	7.64221	8.42413	26.8149	9.0008	11.1719	11.2689	13.3107	13.673	15.9617	20.566	12.985	15.8291	18.3551	15.2684	12.0197	14.9979	19.4418	16.1782	18.978	19.0298	19.6808	21.8753	22.093	19.3372	19.6102	17.9599
8.51653	8.7302	53.8566	5.5658	5.50744	11.0988	8.53519	7.34568	7.22803	7.77502	10.1772	11.7587	11.9821	11.0801	12.5611	12.5194	8.27435	9.14811	9.9281	15.3012	11.3605	11.1707	10.4535	8.12529	7.65698	5.87308	8.28495	8.10118	12.8894	8.40987	9.12163	9.65717	10.8708	16.1956	10.2488	12.9007	15.892	14.3278	11.9665	11.2999	18.2901	14.7653	17.828	24.9495	19.8609	22.2976	23.2278	19.9194	20.8295	16.4786
8.51653	8.7302	53.8566	5.5658	5.50744	11.0988	8.53519	7.34568	7.22803	7.77502	10.1772	11.7587	11.9821	11.0801	12.5611	12.5194	8.27435	9.14811	9.9281	15.3012	11.3605	11.1707	10.4535	8.12529	7.65698	5.87308	8.28495	8.10118	12.8894	8.40987	9.12163	9.65717	10.8708	16.1956	10.2488	12.9007	15.892	14.3278	11.9665	11.2999	18.2901	14.7653	17.828	24.9495	19.8609	22.2976	23.2278	19.9194	20.8295	16.4786
5.61834	5.93281	5.26925	5.03882	4.32158	7.85399	7.33888	6.85632	6.28707	7.20819	8.87668	8.39763	7.73466	10.0438	8.49176	7.11444	6.28678	7.59061	8.07739	12.5894	9.42748	10.0889	9.61774	5.71562	6.78479	7.3568	5.64875	6.69339	12.0848	7.28635	7.34056	6.46053	12.5711	9.47713	9.01565	8.83596	13.2734	13.2284	14.7007	12.354	17.4839	14.3033	16.3887	15.8003	14.2547	21.4367	16.8971	16.6418	23.3471	43.4617
5.61834	5.93281	5.26925	5.03882	4.32158	7.85399	7.33888	6.85632	6.28707	7.20819	8.87668	8.39763	7.73466	10.0438	8.49176	7.11444	6.28678	7.59061	8.07739	12.5894	9.42748	10.0889	9.61774	5.71562	6.78479	7.3568	5.64875	6.69339	12.0848	7.28635	7.34056	6.46053	12.5711	9.47713	9.01565	8.83596	13.2734	13.2284	14.7007	12.354	17.4839	14.3033	16.3887	15.8003	14.2547	21.4367	16.8971	16.6418	23.3471	43.4617
5.09432	4.40181	5.32437	7.01648	4.69421	4.66811	6.72852	5.99528	7.73299	9.14809	7.88507	7.36003	5.36678	7.24236	6.2706	4.72988	4.35642	8.21761	7.73321	7.32444	7.35901	7.87323	8.53216	5.21893	5.25592	6.55616	6.11385	5.7935	7.19851	5.77014	10.4715	5.45432	3.71835	6.24286	7.59844	8.08403	8.10505	10.5226	15.4029	16.7594	15.9273	15.6458	15.4324	11.1499	10.3462	12.6994	14.3991	14.8711	14.1671	27.0568
5.09432	4.40181	5.32437	7.01648	4.69421	4.66811	6.72852	5.99528	7.73299	9.14809	7.88507	7.36003	5.36678	7.24236	6.2706	4.72988	4.35642	8.21761	7.73321	7.32444	7.35901	7.87323	8.53216	5.21893	5.25592	6.55616	6.11385	5.7935	7.19851	5.77014	10.4715	5.45432	3.71835	6.24286	7.59844	8.08403	8.10505	10.5226	15.4029	16.7594	15.9273	15.6458	15.4324	11.1499	10.3462	12.6994	14.3991	14.8711	14.1671	27.0568
4.56304	4.25753	4.68155	9.59847	4.56071	4.03328	5.02622	4.77224	7.35438	10.072	8.56025	5.71572	5.0057	5.33686	4.43972	4.79526	3.71217	5.86761	5.52291	5.79414	4.94841	7.1181	5.19781	5.69032	6.31985	7.50638	6.01077	4.19199	4.2959	4.91673	7.7186	6.43347	5.96378	9.31545	7.16027	8.04182	5.72261	8.47069	11.4393	18.3263	13.117	17.8067	13.1048	11.9937	9.44917	12.2884	10.2027	10.6628	9.58657	14.0603
4.56304	4.25753	4.68155	9.59847	4.56071	4.03328	5.02622	4.77224	7.35438	10.072	8.56025	5.71572	5.0057	5.33686	4.43972	4.79526	3.71217	5.86761	5.52291	5.79414	4.94841	7.1181	5.19781	5.69032	6.31985	7.50638	6.01077	4.19199	4.2959	4.91673	7.7186	6.43347	5.96378	9.31545	7.16027	8.04182	5.72261	8.47069	11.4393	18.3263	13.117	17.8067	13.1048	11.9937	9.44917	12.2884	10.2027	10.6628	9.58657	14.0603
3.38671	3.58589	3.29489	6.28968	3.40678	4.02369	2.4852	2.9558	4.99936	6.32493	3.82707	3.67679	4.22636	5.30401	4.51202	3.75325	3.54686	5.32361	4.94001	4.55541	4.05571	4.45102	3.17533	4.09455	6.5629	4.84804	3.51667	4.48801	3.58076	4.54515	4.41718	6.38697	7.08261	6.96224	7.85998	9.41506	6.31437	8.63347	9.18675	9.29167	13.4855	11.9369	11.4399	12.5595	11.0147	15.4534	10.663	12.62	10.9665	11.8098
3.38671	3.58589	3.29489	6.28968	3.40678	4.02369	2.4852	2.9558	4.99936	6.32493	3.82707	3.67679	4.22636	5.30401	4.51202	3.75325	3.54686	5.32361	4.94001	4.55541	4.05571	4.45102	3.17533	4.09455	6.5629	4.84804	3.51667	4.48801	3.58076	4.54515	4.41718	6.38697	7.08261	6.96224	7.85998	9.41506	6.31437	8.63347	9.18675	9.29167	13.4855	11.9369	11.4399	12.5595	11.0147	15.4534	10.663	12.62	10.9665	11.8098
2.72268	1.6769	3.05886	2.74866	3.85033	2.95156	1.35039	1.86753	3.48681	3.91646	2.06929	1.44796	4.21578	3.87408	3.12973	2.65792	5.23555	4.99191	6.10393	3.48931	3.52539	2.98667	2.70439	3.60411	3.27186	1.54501	2.66232	3.73328	4.56793	5.52843	4.61057	4.26914	6.00143	3.28644	3.97971	5.56701	8.73445	6.80013	6.74857	4.40732	15.6979	10.3964	11.8606	11.7685	10.6418	8.98634	12.5389	12.0564	9.53422	10.4449
2.72268	1.6769	3.05886	2.74866	3.85033	2.95156	1.35039	1.86753	3.48681	3.91646	2.06929	1.44796	4.21578	3.87408	3.12973	2.65792	5.23555	4.99191	6.10393	3.48931	3.52539	2.98667	2.70439	3.60411	3.27186	1.54501	2.66232	3.73328	4.56793	5.52843	4.61057	4.26914	6.00143	3.28644	3.97971	5.56701	8.73445	6.80013	6.74857	4.40732	15.6979	10.3964	11.8606	11.7685	10.6418	8.98634	12.5389	12.0564	9.53422	10.4449
2.0586	1.09981	2.2049	2.46986	2.77507	1.26968	0.96347	1.48615	1.88977	1.54073	1.24285	0.376514	2.44716	2.65726	2.00158	1.41293	3.53544	35.0713	3.11307	2.88066	3.73986	2.70705	1.80894	4.0074	2.42165	1.70965	1.87404	3.80683	5.09647	6.06201	3.22307	4.74575	3.11644	1.46323	2.431	3.28619	3.23936	8.07304	2.43838	5.1486	9.56882	10.483	8.26819	10.5494	9.49114	8.94349	9.85112	11.3868	7.53505	9.08182
2.0586	1.09981	2.2049	2.46986	2.77507	1.26968	0.96347	1.48615	1.88977	1.54073	1.24285	0.376514	2.44716	2.65726	2.00158	1.41293	3.53544	35.0713	3.11307	2.88066	3.73986	2.70705	1.80894	4.0074	2.42165	1.70965	1.87404	3.80683	5.09647	6.06201	3.22307	4.74575	3.11644	1.46323	2.431	3.28619	3.23936	8.07304	2.43838	5.1486	9.56882	10.483	8.26819	10.5494	9.49114	8.94349	9.85112	11.3868	7.53505	9.08182
0.829268	1.41824	0.552111	3.60805	1.51619	1.85551	2.01372	0.95613	0.580603	0.950954	0.822976	0.271446		1.31578	1.85306	3.01726	1.53929		1.16867	2.2165	2.55089	1.98623	21.0779	2.44032	1.0549	2.16387	1.74236	3.18653	3.48648	3.37967	1.97459	7.49278	5.50569	1.72741	1.15645	3.29781	5.07758	10.7894	4.27872	4.46125	19.1106	11.5696	9.55241	15.4518	9.2398	5.75545	9.81085	10.0227	8.58307	10.369
0.829268	1.41824	0.552111	3.60805	1.51619	1.85551	2.01372	0.95613	0.580603	0.950954	0.822976	0.271446		1.31578	1.85306	3.01726	1.53929		1.16867	2.2165	2.55089	1.98623	21.0779	2.44032	1.0549	2.16387	1.74236	3.18653	3.48648	3.37967	1.97459	7.49278	5.50569	1.72741	1.15645	3.29781	5.07758	10.7894	4.27872	4.46125	19.1106	11.5696	9.55241	15.4518	9.2398	5.75545	9.81085	10.0227	8.58307	10.369
0.380819	0.464108	0.442607	2.43986	0.741767	2.02366	0.531925	0.541003	0.239664	1.71008			0.910112	1.33293	1.27885	0.785248	0.598518			2.5617	1.06097	1.69184	0.925388	1.53267	0.561776	1.46723	1.7221	2.16385	0.931947	1.96289	2.51868	7.82056	2.9884	3.2762	0.974061	1.82637	5.44727	5.68328	3.25838	2.72767	5.61435	9.16121	9.90945	12.1742	5.32412	3.58213	8.48837	5.61074	10.676	8.21087
0.380819	0.464108	0.442607	2.43986	0.741767	2.02366	0.531925	0.541003	0.239664	1.71008			0.910112	1.33293	1.27885	0.785248	0.598518			2.5617	1.06097	1.69184	0.925388	1.53267	0.561776	1.46723	1.7221	2.16385	0.931947	1.96289	2.51868	7.82056	2.9884	3.2762	0.974061	1.82637	5.44727	5.68328	3.25838	2.72767	5.61435	9.16121	9.90945	12.1742	5.32412	3.58213	8.48837	5.61074	10.676	8.21087
0.269949	0.19381	0.414399	0.507655	0.251772	1.2112	0.162853	0.332332	0.301261	1.4606	1.07491		0.286534	1.74018		0.332878	0.539965			1.15823	0.344225	1.64631	1.61036	1.55815	1.45921	0.258025	1.48524	1.92629	1.61601			3.18491		3.15969			1.88522	2.563	4.45884	1.84497	3.23934	5.52618	3.75552	5.22823	2.86168	3.14265	4.61635	4.58656	6.49558	5.92395
0.269949	0.19381	0.414399	0.507655	0.251772	1.2112	0.162853	0.332332	0.301261	1.4606	1.07491		0.286534	1.74018		0.332878	0.539965			1.15823	0.344225	1.64631	1.61036	1.55815	1.45921	0.258025	1.48524	1.92629	1.61601			3.18491		3.15969			1.88522	2.563	4.45884	1.84497	3.23934	5.52618	3.75552	5.22823	2.86168	3.14265	4.61635	4.58656	6.49558	5.92395
0.343857	0.338979	0.887217	0.882452	0.146828	0.44871	0.0917777	0.44555	0.529464	0.652645			0.128604				1.46662						1.18226	1.03378			1.36692	1.754	1.32485				1.30182							5.05577	2.7709	5.3513	2.2717	3.29771	2.48496	3.86272	1.94606	2.87375	4.616	5.02551
0.343857	0.338979	0.887217	0.882452	0.146828	0.44871	0.0917777	0.44555	0.529464	0.652645			0.128604				1.46662						1.18226	1.03378			1.36692	1.754	1.32485				1.30182							5.05577	2.7709	5.3513	2.2717	3.29771	2.48496	3.86272	1.94606	2.87375	4.616	5.02551
0.488859	0.427835	0.674182	1.71402	0.378443	0.725476	0.149797	0.395517	0.393895	0.302775		0.0853913				0.0518476						1.17409											2.26953		2.21869	1.1246					2.86793	2.52577	1.88445	1.79996	2.98041	3.242	1.67141	2.04448	6.43692	2.81994
0.488859	0.427835	0.674182	1.71402	0.378443	0.725476	0.149797	0.395517	0.393895	0.302775		0.0853913				0.0518476						1.17409											2.26953		2.21869	1.1246					2.86793	2.52577	1.88445	1.79996	2.98041	3.242	1.67141	2.04448	6.43692	2.81994
0.68103	0.506201	1.11073	5.75848	1.20584	0.597538	0.30871	0.138721	0.189425	0.444233			0.0182402	0.910349													0.756585				0.84242					1.40526	1.60678	1.80467			2.8621	2.64452	2.14845	1.92716	3.97369	1.70094	3.61993	1.703	5.53175	3.02823
0.68103	0.506201	1.11073	5.75848	1.20584	0.597538	0.30871	0.138721	0.189425	0.444233			0.0182402	0.910349													0.756585				0.84242					1.40526	1.60678	1.80467			2.8621	2.64452	2.14845	1.92716	3.97369	1.70094	3.61993	1.703	5.53175	3.02823
0.559007	0.305365	1.45542	3.83604	0.790365	0.39944	0.466984	0.347011	0.0904507	0.501727	0.597409	0.144		0.541999						3.30874				0.251227	1.74575						1.13756	2.42219			6.69429		1.68972				1.21627	2.43692	1.58568		5.3257	3.33808	4.1827
0.559007	0.305365	1.45542	3.83604	0.790365	0.39944	0.466984	0.347011	0.0904507	0.501727	0.597409	0.144		0.541999						3.30874				0.251227	1.74575						1.13756	2.42219			6.69429		1.68972				1.21627	2.43692	1.58568		5.3257	3.33808	4.1827
0.933478	0.769445	2.10782	0.52194	0.902226	0.578523	0.36916	0.392822	0.267768	0.230528	0.263073	0.263304	0.642826	2.05102	0.0669215			0.390658		2.14603	3.41231	0.592448	0.102908	0.550056	1.38378	1.82877	0.392721					1.96715									1.87016	2.48366	2.05545					8.01804		1.36743
0.933478	0.769445	2.10782	0.52194	0.902226	0.578523	0.36916	0.392822	0.267768	0.230528	0.263073	0.263304	0.642826	2.05102	0.0669215			0.390658		2.14603	3.41231	0.592448	0.102908	0.550056	1.38378	1.82877	0.392721					1.96715									1.87016	2.48366	2.05545					8.01804		1.36743
1.13679	0.803502	1.43412	0.440165	2.04872	1.09273	0.0401644	0.578505	0.0539173		0.109188		0.818295		0.335732			1.17663	1.25081		2.9685	0.382222	0.889771	1.03124								2.49184					0.741278				3.60592	2.59426	4.42722		9.72986					2.80932
1.13679	0.803502	1.43412	0.440165	2.04872	1.09273	0.0401644	0.578505	0.0539173		0.109188		0.818295		0.335732			1.17663	1.25081		2.9685	0.382222	0.889771	1.03124								2.49184					0.741278				3.60592	2.59426	4.42722		9.72986					2.80932
mmb_senders_ 1	mmb_senders_ 2	mmb_senders_ 3	mmb_senders_ 4	mmb_senders_ 5	mmb_senders_ 6	mmb_senders_ 7	mmb_senders_ 8	mmb_senders_ 9	mmb_senders_10	mmb_senders_11	mmb_senders_12	mmb_senders_13	mmb_senders_14	mmb_senders_15	mmb_senders_16	mmb_senders_17	mmb_senders_18	mmb_senders_19	mmb_senders_20	mmb_senders_21	mmb_senders_22	mmb_senders_23	mmb_senders_24	mmb_senders_25	mmb_senders_26	mmb_senders_27	mmb_senders_28	mmb_senders_29	mmb_senders_30	mmb_senders_31	mmb_senders_32	mmb_senders_33	mmb_senders_34	mmb_senders_35	mmb_senders_36	mmb_senders_37	mmb_senders_38	mmb_senders_39	mmb_senders_40	mmb_senders_41	mmb_senders_42	mmb_senders_43	mmb_senders_44	mmb_senders_45	mmb_senders_46	mmb_senders_47	mmb_senders_48	mmb_senders_49	mmb_senders_50
1166.18	1064.35	1055.56	1074.35	1131.05	1052.25	1170.65	1082.78	1045.64	1181.83	1207.06	1150.17	1325.53	1128.13	1224.45	1224.78	1213.75	1157.46	1278.86	1208.75	1246.32	1161.54	1310.23	1219.64	1205.51	1178.58	1110.38	1175.85	1210.84	1096.91	964.94	1012.97	1062.39	1132.64	1025.81	1133.66	1050.76	1022.27	1122.08	1134.84	1015.81	991.032	1027.83	1043.3	939.68	866.847	931.273	1017.82	1079	1050.19
1166.18	1064.35	1055.56	1074.35	1131.05	1052.25	1170.65	1082.78	1045.64	1181.83	1207.06	1150.17	1325.53	1128.13	1224.45	1224.78	1213.75	1157.46	1278.86	1208.75	1246.32	1161.54	1310.23	1219.64	1205.51	1178.58	1110.38	1175.85	1210.84	1096.91	964.94	1012.97	1062.39	1132.64	1025.81	1133.66	1050.76	1022.27	1122.08	1134.84	1015.81	991.032	1027.83	1043.3	939.68	866.847	931.273	1017.82	1079	1050.19
1166.18	1064.35	1055.56	1074.35	1131.05	1052.25	1170.65	1082.78	1045.64	1181.83	1207.06	1150.17	1325.53	1128.13	1224.45	1224.78	1213.75	1157.46	1278.86	1208.75	1246.32	1161.54	1310.23	1219.64	1205.51	1178.58	1110.38	1175.85	1210.84	1096.91	964.94	1012.97	1062.39	1132.64	1025.81	1133.66	1050.76	1022.27	1122.08	1134.84	1015.81	991.032	1027.83	1043.3	939.68	866.847	931.273	1017.82	1079	1050.19
1055.98	1036.36	1064.96	1108.35	1090.6	1035.77	1137.14	1156.9	1180.9	1143.71	1138.43	1187.42	1286.3	1114.16	1185.55	1149.43	1170.38	1185.48	1170.56	1224.55	1282.14	1231.95	1203.03	1290.74	1188.91	1110.89	1160.53	1210.54	1220.99	1181.59	1130.57	1097.59	1101.82	1110.73	1105.22	1143.16	1172.2	1205.81	1200.4	1166.04	1074.06	1129.83	1062.86	1121.17	1007.75	1059.46	1123.13	1037.86	1051.81	1050.03
1055.98	1036.36	1064.96	1108.35	1090.6	1035.77	1137.14	1156.9	1180.9	1143.71	1138.43	1187.42	1286.3	1114.16	1185.55	1149.43	1170.38	1185.48	1170.56	1224.55	1282.14	1231.95	1203.03	1290.74	1188.91	1110.89	1160.53	1210.54	1220.99	1181.59	1130.57	1097.59	1101.82	1110.73	1105.22	1143.16	1172.2	1205.81	1200.4	1166.04	1074.06	1129.83	1062.86	1121.17	1007.75	1059.46	1123.13	1037.86	1051.81	1050.03
1104.16	1130.6	1170.58	1140.69	1192.15	1198.61	1208.56	1198.79	1182.62	1244.71	1278.75	1188.14	1191.95	1150.43	1215.85	1223.72	1130.55	1190.77	1191.31	1208.07	1260.24	1256.61	1276.79	1279.87	1311.83	1338.1	1272.5	1155.78	1224.89	1205.15	1121.86	1153.24	1174.1	1103.66	1125.92	1194.65	1208.94	1240.1	1191.56	1207.94	1217.1	1190.3	1134.05	1150.36	1077.19	1222.7	1117.85	1059.06	1127.49	1091.36
1104.16	1130.6	1170.58	1140.69	1192.15	1198.61	1208.56	1198.79	1182.62	1244.71	1278.75	1188.14	1191.95	1150.43	1215.85	1223.72	1130.55	1190.77	1191.31	1208.07	1260.24	1256.61	1276.79	1279.87	1311.83	1338.1	1272.5	1155.78	1224.89	1205.15	1121.86	1153.24	1174.1	1103.66	1125.92	1194.65	1208.94	1240.1	1191.56	1207.94	1217.1	1190.3	1134.05	1150.36	1077.19	1222.7	1117.85	1059.06	1127.49	1091.36
1269.23	1226.56	1150.54	1254.06	1153.84	1218.8	1277.4	1190.39	1180.81	1155.76	1204.16	1176.58	1276	1232.94	1206.74	1299.54	1231.28	1178.99	1346.85	1168.03	1289.48	1260.42	1206.74	1322.41	1257.44	1202.58	1177.6	1186.62	1301.06	1314.35	1287.19	1246.5	1186.32	1251.47	1304.27	1164.76	1170.78	1211.47	1222.06	1180.38	1240.62	1219.04	1155.41	1160.64	1127.49	1294.37	1182.2	1091.5	1192.07	1125.8
1269.23	1226.56	1150.54	1254.06	1153.84	1218.8	1277.4	1190.39	1180.81	1155.76	1204.16	1176.58	1276	1232.94	1206.74	1299.54	1231.28	1178.99	1346.85	1168.03	1289.48	1260.42	1206.74	1322.41	1257.44	1202.58	1177.6	1186.62	1301.06	1314.35	1287.19	1246.5	1186.32	1251.47	1304.27	1164.76	1170.78	1211.47	1222.06	1180.38	1240.62	1219.04	1155.41	1160.64	1127.49	1294.37	1182.2	1091.5	1192.07	1125.8
1379.55	1349.35	1286.39	1286.81	1322.42	1265.65	1329.21	1319.63	1385.8	1277.2	1273.56	1297.5	1237.54	1263.84	1256.32	1239.04	1312.49	1240.74	1260	1316.53	1302.79	1332.05	1333.77	1290.08	1351.15	1394.1	1301.76	1288.96	1230.39	1250.15	1280.63	1290.77	1237.71	1204.01	1233.05	1237.23	1108.92	1247.75	1239.81	1222.47	1282.93	1219.11	1253.19	1295.66	1214.91	1189.14	1137.49	1189.05	1199.14	1142.32
1379.55	1349.35	1286.39	1286.81	1322.42	1265.65	1329.21	1319.63	1385.8	1277.2	1273.56	1297.5	1237.54	1263.84	1256.32	1239.04	1312.49	1240.74	1260	1316.53	1302.79	1332.05	1333.77	1290.08	1351.15	1394.1	1301.76	1288.96	1230.39	1250.15	1280.63	1290.77	1237.71	1204.01	1233.05	1237.23	1108.92	1247.75	1239.81	1222.47	1282.93	1219.11	1253.19	1295.66	1214.91	1189.14	1137.49	1189.05	1199.14	1142.32
1373.74	1402.53	1334.14	1345.84	1403.19	1299.77	1306.5	1321.67	1246	1346.69	1367.04	1419.53	1319.75	1430.56	1298	1340.29	1374.85	1256.56	1327.41	1265.81	1325.2	1396.89	1437.67	1388.89	1386.08	1243.12	1336.32	1301.05	1250.2	1318.84	1238.73	1273.88	1247.56	1272.43	1198.43	1253.31	1208.16	1219.33	1290.96	1276.12	1288.29	1293.84	1313.17	1450.71	1254.64	1241.06	1192.07	1196.71	1312.57	1249.28
1373.74	1402.53	1334.14	1345.84	1403.19	1299.77	1306.5	1321.67	1246	1346.69	1367.04	1419.53	1319.75	1430.56	1298	1340.29	1374.85	1256.56	1327.41	1265.81	1325.2	1396.89	1437.67	1388.89	1386.08	1243.12	1336.32	1301.05	1250.2	1318.84	1238.73	1273.88	1247.56	1272.43	1198.43	1253.31	1208.16	1219.33	1290.96	1276.12	1288.29	1293.84	1313.17	1450.71	1254.64	1241.06	1192.07	1196.71	1312.57	1249.28
1461.28	1420.6	1391.27	1389.33	1353.5	1383.24	1450.62	1389.59	1358.87	1388.73	1309.49	1328.09	1392.87	1372.89	1363.49	1362.49	1342.25	1272.83	1414.93	1401.16	1371.27	1301.25	1345.07	1297.26	1364.29	1250.8	1358.93	1314.88	1402.42	1411.26	1358.48	1331.27	1369.48	1302.65	1300.63	1233.63	1288.27	1280.17	1355.35	1338.07	1357.15	1320.25	1328.36	1259.93	1288.32	1339.27	1318.66	1281.23	1253.75	1286.19
1461.28	1420.6	1391.27	1389.33	1353.5	1383.24	1450.62	1389.59	1358.87	1388.73	1309.49	1328.09	1392.87	1372.89	1363.49	1362.49	1342.25	1272.83	1414.93	1401.16	1371.27	1301.25	1345.07	1297.26	1364.29	1250.8	1358.93	1314.88	1402.42	1411.26	1358.48	1331.27	1369.48	1302.65	1300.63	1233.63	1288.27	1280.17	1355.35	1338.07	1357.15	1320.25	1328.36	1259.93	1288.32	1339.27	1318.66	1281.23	1253.75	1286.19
1498.34	1484.03	1463.19	1467.89	1373.68	1426.58	1396.92	1447.31	1406.23	1305.86	1312.11	1388.34	1338.93	1406.01	1393.55	1574.12	1407.4	1322.9	1366.15	1409.53	1423.78	1406.52	1459.31	1422.9	1472.78	1432.08	1442.88	1363.59	1338.47	1358.7	1352.07	1337.85	1386.31	1342.34	1298.66	1333.29	1325.82	1302.9	1332.22	1371.75	1312.12	1368.17	1361.82	1319.46	1320.84	1316.45	1253.04	1284.24	1260.76	1247.56
1498.34	1484.03	1463.19	1467.89	1373.68	1426.58	1396.92	1447.31	1406.23	1305.86	1312.11	1388.34	1338.93	1406.01	1393.55	1574.12	1407.4	1322.9	1366.15	1409.53	1423.78	1406.52	1459.31	1422.9	1472.78	1432.08	1442.88	1363.59	1338.47	1358.7	1352.07	1337.85	1386.31	1342.34	1298.66	1333.29	1325.82	1302.9	1332.22	1371.75	1312.12	1368.17	1361.82	1319.46	1320.84	1316.45	1253.04	1284.24	1260.76	1247.56
1479.56	1471.23	1445.47	1434.41	1463.79	1369.25	1327.75	1409.39	1371.61	1331.26	1407.62	1436.35	1399.45	1398.93	1340.79	1378.49	1367.62	1340.11	1400.38	1294.14	1280.34	1280.49	1403.72	1310.47	1421.23	1470.91	1480.16	1434.29	1443.04	1432.36	1380.25	1390.15	1351.32	1394.18	1356.11	1274.12	1218.75	1326.67	1290.58	1418.05	1393.89	1399.98	1365.28	1393.61	1423.03	1400.46	1290.37	1266.41	1226.54	1216.25
1479.56	1471.23	1445.47	1434.41	1463.79	1369.25	1327.75	1409.39	1371.61	1331.26	1407.62	1436.35	1399.45	1398.93	1340.79	1378.49	1367.62	1340.11	1400.38	1294.14	1280.34	1280.49	1403.72	1310.47	1421.23	1470.91	1480.16	1434.29	1443.04	1432.36	1380.25	1390.15	1351.32	1394.18	1356.11	1274.12	1218.75	1326.67	1290.58	1418.05	1393.89	1399.98	1365.28	1393.61	1423.03	1400.46	1290.37	1266.41	1226.54	1216.25
1489.34	1411.65	1527.21	1495.12	1530.4	1406.21	1403.89	1427.93	1410.7	1389.8	1340.08	1359.26	1291.87	1375.79	1417.93	1400.2	1386.77	1375.15	1310.27	1212.36	1205.2	1365.29	1304.47	1346	1427.16	1430.48	1541.04	1460.26	1394.62	1447.72	1452.64	1366.15	1511.76	1403.67	1400.72	1390.56	1391.16	1339.39	1369.84	1352.67	1400.21	1422.01	1316.82	1361.91	1358.32	1296.36	1270.6	1321.36	1257.85	1289.77
1489.34	1411.65	1527.21	1495.12	1530.4	1406.21	1403.89	1427.93	1410.7	1389.8	1340.08	1359.26	1291.87	1375.79	1417.93	1400.2	1386.77	1375.15	1310.27	1212.36	1205.2	1365.29	1304.47	1346	1427.16	1430.48	1541.04	1460.26	1394.62	1447.72	1452.64	1366.15	1511.76	1403.67	1400.72	1390.56	1391.16	1339.39	1369.84	1352.67	1400.21	1422.01	1316.82	1361.91	1358.32	1296.36	1270.6	1321.36	1257.85	1289.77
1449.64	1512.11	1392.12	1546.64	1390.83	1380.59	1423.84	1432.73	1428.61	1405.72	1383.49	1461.26	1423.58	1450.6	1448.23	1498.22	1413.83	1261.76	1345.64	1285.94	1294.32	1320.81	1374.09	1348.92	1392.95	1487.41	1617.51	1572.05	1435.8	1347	1308.28	1342.77	1350.33	1396.69	1324.2	1308.31	1330.28	1324.79	1260.75	1311.97	1348.29	1286.65	1329.96	1263.14	1385.75	1411.9	1308.53	1341.75	1372.79	1319.22
1449.64	1512.11	1392.12	1546.64	1390.83	1380.59	1423.84	1432.73	1428.61	1405.72	1383.49	1461.26	1423.58	1450.6	1448.23	1498.22	1413.83	1261.76	1345.64	1285.94	1294.32	1320.81	1374.09	1348.92	1392.95	1487.41	1617.51	1572.05	1435.8	1347	1308.28	1342.77	1350.33	1396.69	1324.2	1308.31	1330.28	1324.79	1260.75	1311.97	1348.29	1286.65	1329.96	1263.14	1385.75	1411.9	1308.53	1341.75	1372.79	1319.22
1450.87	1446.47	1469.24	1431.13	1392.1	1418.05	1413.05	1475.6	1442.47	1348.47	1542.39	1403.65	1431.15	1481.63	1482.2	1599.08	1398.7	1500.34	1346.24	1347.42	1348.81	1466.14	1366.61	1307.64	1410.52	1367.62	1454.09	1527.94	1488.27	1489.14	1327.2	1433.17	1387.25	1313.92	1361.92	1432.24	1294.95	1391.88	1273.64	1346.4	1289.47	1312.27	1336.48	1198.11	1348.07	1224.01	1326.54	1447.2	1338.86	1212.7
1450.87	1446.47	1469.24	1431.13	1392.1	1418.05	1413.05	1475.6	1442.47	1348.47	1542.39	1403.65	1431.15	1481.63	1482.2	1599.08	1398.7	1500.34	1346.24	1347.42	1348.81	1466.14	1366.61	1307.64	1410.52	1367.62	1454.09	1527.94	1488.27	1489.14	1327.2	1433.17	1387.25	1313.92	1361.92	1432.24	1294.95	1391.88	1273.64	1346.4	1289.47	1312.27	1336.48	1198.11	1348.07	1224.01	1326.54	1447.2	1338.86	1212.7
1559.73	1489.5	1459.58	1499.54	1360.46	1338.86	1395.23	1377.86	1381.98	1454.91	1402	1508.45	1576.15	1441.66	1434.58	1407.68	1237.23	1574.01	1359.98	1344.82	1421.05	1336.52	1355.86	1327.38	1413.99	1364.92	1458.01	1452.41	1490.95	1396.46	1486.27	1505.64	1323.7	1337.7	1405.92	1525.37	1395.88	1544.67	1264.9	1317.61	1283.71	1256.39	1288.84	1306.44	1205.76	1341.89	1369.21	1382.8	1482.42	1381.13
1559.73	1489.5	1459.58	1499.54	1360.46	1338.86	1395.23	1377.86	1381.98	1454.91	1402	1508.45	1576.15	1441.66	1434.58	1407.68	1237.23	1574.01	1359.98	1344.82	1421.05	1336.52	1355.86	1327.38	1413.99	1364.92	1458.01	1452.41	1490.95	1396.46	1486.27	1505.64	1323.7	1337.7	1405.92	1525.37	1395.88	1544.67	1264.9	1317.61	1283.71	1256.39	1288.84	1306.44	1205.76	1341.89	1369.21	1382.8	1482.42	1381.13
1586.8	1577.61	1571.48	1545.52	1571.37	1389.77	1401.53	1397.75	1593.86	1464.26	1457.72	1398.34	1431.25	1411.11	1463.34	1301.85	1396.19	1211.79	1474.21	1200.95	1461.86	1400.11	1430.59	1380.32	1430.41	1492.51	1523.49	1589.88	1568.47	1442.14	1405.62	1640.46	1335.54	1361.95	1472.83	1555.85	1531.04	1478.65	1377.9	1273.36	1229.51	1483.63	1499.97	1391.65	1324.64	1545.99	1350.77	1358.88	1362.46	1287.3
1586.8	1577.61	1571.48	1545.52	1571.37	1389.77	1401.53	1397.75	1593.86	1464.26	1457.72	1398.34	1431.25	1411.11	1463.34	1301.85	1396.19	1211.79	1474.21	1200.95	1461.86	1400.11	1430.59	1380.32	1430.41	1492.51	1523.49	1589.88	1568.47	1442.14	1405.62	1640.46	1335.54	1361.95	1472.83	1555.85	1531.04	1478.65	1377.9	1273.36	1229.51	1483.63	1499.97	1391.65	1324.64	1545.99	1350.77	1358.88	1362.46	1287.3
1536.6	1489.71	1519.64	1480.91	1530.92	1564.77	1611.5	1551.27	1525.12	1527.27	1364.85	1365.66	1396.19	1386.43	1349.18	1378.58	1509.85	1387.54	1502.87	1497.29	1271.82	1528.12	1515.08	1593.45	1475.04	1418.37	1488.88	1457.68	1406.81	1629.57	1458.82	1452.86	1501.2	1375.87	1517.88	1373.23	1348.88	1437.69	1431.27	1376.21	1416.33	1442.48	1412.99	1350.38	1265.78	1471.48	1351.87	1307.97	1339.51	1356.38
1536.6	1489.71	1519.64	1480.91	1530.92	1564.77	1611.5	1551.27	1525.12	1527.27	1364.85	1365.66	1396.19	1386.43	1349.18	1378.58	1509.85	1387.54	1502.87	1497.29	1271.82	1528.12	1515.08	1593.45	1475.04	1418.37	1488.88	1457.68	1406.81	1629.57	1458.82	1452.86	1501.2	1375.87	1517.88	1373.23	1348.88	1437.69	1431.27	1376.21	1416.33	1442.48	1412.99	1350.38	1265.78	1471.48	1351.87	1307.97	1339.51	1356.38
1513.58	1560.67	1417.57	1463.77	1503.08	1443.01	1545.37	1473.16	1455.55	1502.13	1445.88	1345.3	1367.27	1357.83	1318.37	1580.63	1606.81	1444.64	1459.3	1437.07	1463.02	1423.57	1603.66	1552.48	1455.66	1377.25	1377.27	1423.47	1438.9	1486.33	1416.46	1573.91	1457.12	1559.19	1702.04	1435.93	1455.88	1291.7	1372.43	1326.94	1216.83	1307.21	1422.38	1301.45	1393.16	1433.48	1672.71	1457.98	1398.73	1455.84
1513.58	1560.67	1417.57	1463.77	1503.08	1443.01	1545.37	1473.16	1455.55	1502.13	1445.88	1345.3	1367.27	1357.83	1318.37	1580.63	1606.81	1444.64	1459.3	1437.07	1463.02	1423.57	1603.66	1552.48	1455.66	1377.25	1377.27	1423.47	1438.9	1486.33	1416.46	1573.91	1457.12	1559.19	1702.04	1435.93	1455.88	1291.7	1372.43	1326.94	1216.83	1307.21	1422.38	1301.45	1393.16	1433.48	1672.71	1457.98	1398.73	1455.84
1577.13	1592.33	1534.81	1556.23	1604.12	1506.27	1437.97	1300.16	1310.28	1424.37	1292.86	1395.45	1315.43	1392.55	1258.63	1341.49	1398.53	1530.65	1380.15	1413.48	1387.02	1584.46	1549.51	1506.47	1589.44	1494.29	1353.9	1264.41	1485.62	1495.51	1385.72	1557.92	1569.97	1561.14	1511.3	1490.97	1392.93	1416.81	1495.48	1416.61	1435.97	1358.59	1520.18	1270.72	1277.71	1290.77	1484.92	1383.95	1347.47	1545.33
1577.13	1592.33	1534.81	1556.23	1604.12	1506.27	1437.97	1300.16	1310.28	1424.37	1292.86	1395.45	1315.43	1392.55	1258.63	1341.49	1398.53	1530.65	1380.15	1413.48	1387.02	1584.46	1549.51	1506.47	1589.44	1494.29	1353.9	1264.41	1485.62	1495.51	1385.72	1557.92	1569.97	1561.14	1511.3	1490.97	1392.93	1416.81	1495.48	1416.61	1435.97	1358.59	1520.18	1270.72	1277.71	1290.77	1484.92	1383.95	1347.47	1545.33
1567.67	1523.09	1622.22	1665.72	1515.35	1458.6	1524.55	1451.15	1364.32	1407.64	1362.63	1318.68	1375.76	1392.74	1345.43	1296.45	1342.83	1396.41	1451.59	1382.35	1447.98	1430.12	1481.93	1438.27	1641.18	1532.47	1286.36	1450.5	1527.55	1536.12	1656.49	1434.8	1593.32	1387.78	1461.79	1447.98	1435.42	1490.5	1507.52	1564.76	1633.14	1380.74	1532.06	1468.66	1446.1	1493.61	1390.49	1335.05	1360.63	1266.28
1567.67	1523.09	1622.22	1665.72	1515.35	1458.6	1524.55	1451.15	1364.32	1407.64	1362.63	1318.68	1375.76	1392.74	1345.43	1296.45	1342.83	1396.41	1451.59	1382.35	1447.98	1430.12	1481.93	1438.27	1641.18	1532.47	1286.36	1450.5	1527.55	1536.12	1656.49	1434.8	1593.32	1387.78	1461.79	1447.98	1435.42	1490.5	1507.52	1564.76	1633.14	1380.74	1532.06	1468.66	1446.1	1493.61	1390.49	1335.05	1360.63	1266.28
1514.11	1473.23	1418.66	1411.41	1565.94	1460.78	1355.84	1390.07	1356.75	1462.12	1403.43	1416.69	1426.24	1416.43	1436.12	1439.32	1379	1413.48	1302.55	1446.87	1595.65	1479.03	1527.86	1534.82	1575.5	1530.78	1395.67	1406.7	1264.78	1411.98	1425.23	1544.47	1726.22	1511.03	1505.55	1543.59	1521.93	1524.83	1468.76	1709.77	1695.28	1348.2	1343.9	1337.5	1635.56	1507.82	1465.87	1645.89	1260.46	1231.67
1514.11	1473.23	1418.66	1411.41	1565.94	1460.78	1355.84	1390.07	1356.75	1462.12	1403.43	1416.69	1426.24	1416.43	1436.12	1439.32	1379	1413.48	1302.55	1446.87	1595.65	1479.03	1527.86	1534.82	1575.5	1530.78	1395.67	1406.7	1264.78	1411.98	1425.23	1544.47	1726.22	1511.03	1505.55	1543.59	1521.93	1524.83	1468.76	1709.77	1695.28	1348.2	1343.9	1337.5	1635.56	1507.82	1465.87	1645.89	1260.46	1231.67
1698.72	1780.46	1483.02	1639.56	1501.9	1479.82	1407.48	1342.1	1463.23	1465.45	1524.58	1480	1414.22	1464.87	1446.7	1447.01	1527.23	1432.93	1483.87	1574.99	1630.69	1504.39	1473.62	1520.06	1442.06	1384.32	1573.3	1524.08	1442.65	1470.92	1494.72	1512.15	1433.95	1480	1441.65	1328.05	1664.07	1301.94	1371.49	1811.01	1711.99	1648.26	1577.32	1602.85	1543.68	1571.45	1617.5	1500.42	1650.22	1321.9
1698.72	1780.46	1483.02	1639.56	1501.9	1479.82	1407.48	1342.1	1463.23	1465.45	1524.58	1480	1414.22	1464.87	1446.7	1447.01	1527.23	1432.93	1483.87	1574.99	1630.69	1504.39	1473.62	1520.06	1442.06	1384.32	1573.3	1524.08	1442.65	1470.92	1494.72	1512.15	1433.95	1480	1441.65	1328.05	1664.07	1301.94	1371.49	1811.01	1711.99	1648.26	1577.32	1602.85	1543.68	1571.45	1617.5	1500.42	1650.22	1321.9
1475.87	1538.99	1472.31	1426.69	1569.18	1445.73	1389.11	1506.19	1359.95	1390.02	1372.51	1407.92	1431.04	1424.94	1391.07	1548.8	1722.83	1612.74	1607.42	1623.54	1842.05	1581.33	1298.04	1468.37	1410.99	1401.48	1518.16	1415.08	1567.57	1492.4	1423.99	1525.04	1635.39	1701.78	1670.34	1653.59	1464.2	1766.9	1593.72	1941.54	1863.23	1648.06	1656.93	1713.35	1831.57	1865.48	1540.24	1702.98	1629.61	1354.23
1475.87	1538.99	1472.31	1426.69	1569.18	1445.73	1389.11	1506.19	1359.95	1390.02	1372.51	1407.92	1431.04	1424.94	1391.07	1548.8	1722.83	1612.74	1607.42	1623.54	1842.05	1581.33	1298.04	1468.37	1410.99	1401.48	1518.16	1415.08	1567.57	1492.4	1423.99	1525.04	1635.39	1701.78	1670.34	1653.59	1464.2	1766.9	1593.72	1941.54	1863.23	1648.06	1656.93	1713.35	1831.57	1865.48	1540.24	1702.98	1629.61	1354.23
1601.14	1478.16	1401.18	1417.81	1359.31	1257.98	1488.46	1466.67	1454.73	1568.81	1498.02	1438.6	1330.12	1540.25	1562.34	1601.94	1618.17	1611.54	1476.81	1678.22	1575.48	1538.32	1465.53	1416.02	1398.36	1339.23	1617.97	1316.85	1398.28	1284.75	1403.41	1402.2	1437.78	1353.54	1602.57	1403.42	1333.38	1535.37	1369.65	1326.43	1386.65	1411.21	1246.86	1375.59	1381.44	1342.95	1687.69	1368.14	1338.44	1236.94
1601.14	1478.16	1401.18	1417.81	1359.31	1257.98	1488.46	1466.67	1454.73	1568.81	1498.02	1438.6	1330.12	1540.25	1562.34	1601.94	1618.17	1611.54	1476.81	1678.22	1575.48	1538.32	1465.53	1416.02	1398.36	1339.23	1617.97	1316.85	1398.28	1284.75	1403.41	1402.2	1437.78	1353.54	1602.57	1403.42	1333.38	1535.37	1369.65	1326.43	1386.65	1411.21	1246.86	1375.59	1381.44	1342.95	1687.69	1368.14	1338.44	1236.94
1788.08	1544.24	1517.39	1515.18	1385.92	1263.02	1429.12	1383.66	1521.23	1528.44	1561.51	1540.52	1566.6	1537.6	1581.23	1509.95	1729.07	1739.4	1800.44	1768.82	1641.03	1638.04	1354.62	1365.63	1392.32	1295.28	1183.22	1227.49	1386.03	1271.9	1352.34	1391.38	1400.11	1382.84	1337.24	1390.08	1307.5	1390.35	1582.7	1285.02	1409.61	1322.91	1187.66	1248.36	1269.55	1309.83	1344.63	1157.8	1295.75	1292.74
1788.08	1544.24	1517.39	1515.18	1385.92	1263.02	1429.12	1383.66	1521.23	1528.44	1561.51	1540.52	1566.6	1537.6	1581.23	1509.95	1729.07	1739.4	1800.44	1768.82	1641.03	1638.04	1354.62	1365.63	1392.32	1295.28	1183.22	1227.49	1386.03	1271.9	1352.34	1391.38	1400.11	1382.84	1337.24	1390.08	1307.5	1390.35	1582.7	1285.02	1409.61	1322.91	1187.66	1248.36	1269.55	1309.83	1344.63	1157.8	1295.75	1292.74
1954.35	1737.81	1713.37	1714.61	1749.6	1585.53	1442.34	1357.42	1539.26	1646.61	1750.77	1680.16	1485.56	1698.4	1692.23	1484.77	1573.27	1619.03	1619.85	1598.23	1554.9	1555.49	1346.49	1263.19	1252.12	1322.28	1281.14	1290.03	1419.22	1554.28	1319.06	1332.31	1445.59	1401.32	1252.66	1265.04	1226.57	1340.05	1377.58	1257.16	1229.5	1375.63	1195.44	1289.33	1341.04	1444.63	1241.48	1222.72	1269.07	1285.37
1954.35	1737.81	1713.37	1714.61	1749.6	1585.53	1442.34	1357.42	1539.26	1646.61	1750.77	1680.16	1485.56	1698.4	1692.23	1484.77	1573.27	1619.03	1619.85	1598.23	1554.9	1555.49	1346.49	1263.19	1252.12	1322.28	1281.14	1290.03	1419.22	1554.28	1319.06	1332.31	1445.59	1401.32	1252.66	1265.04	1226.57	1340.05	1377.58	1257.16	1229.5	1375.63	1195.44	1289.33	1341.04	1444.63	1241.48	1222.72	1269.07	1285.37
[truncated: 29 more columns]

## Sheet: c
left panel							right panel
distance	mean_lefty	lefty_error	mean_nodal	nodal_error			distance	lefty_2hr	lefty_2hr_err	lefty_4hr	lefty_4hr_err	lefty_9hr	lefty_9hr_err	lefty_20hr	lefty_20hr_err
4	123.589	24.4128	30.444	12.454			11	200.688	76.0643	243.04	35.2141	217.236	110.253	697.961	549.908
7	119.604	24.4262	9.31751	4.51435			21	212.532	40.6336	214.594	87.9946	211.584	76.1054	621.917	480.624
10	100.728	29.1433	0.555674	0.208071			31	208.658	42.6897	186.059	58.7784	220.354	62.4999	597.646	457.294
13	99.0663	32.7721	0.22952	0.0932198			41	212.533	47.0926	219.021	29.0491	205.287	40.189	521.209	369.768
16	88.5243	33.4908	0.829777	0.423184			51	223.419	48.5139	233.898	28.0238	205.819	41.4277	485.1	327.523
19	87.7006	17.0451	0.563998	0.189978			61	223.839	56.8861	244.188	43.8991	199.787	41.9957	455.388	301.724
22	82.2497	19.1557	0.286696	0.100683			71	218.569	47.0655	223.364	53.0931	197.162	32.3779	412.163	248.983
25	56.0245	16.6976	0.178688	0.102685			81	217.697	43.0124	250.083	76.2701	194.756	24.172	386.497	228.897
28	39.4667	14.4161	0.216518	0.125759			91	206.241	42.0935	239.33	59.6922	184.985	16.1104	354.769	186.098
31	54.9507	17.3989	0.368783	0.168689			101	198.819	47.5734	231.555	51.5322	174.987	12.6131	318.388	160.204
34	60.0225	21.6383	0.291666	0.141593			111	194.621	41.4503	227.475	61.5741	159.445	19.9825	288.626	126.942
37	76.3782	33.6965	0.221811	0.121564			121	184.335	43.4219	218.112	64.6375	155.917	12.8045	262.541	117.955
40	36.3332	26.9102	0.510498	0.32121			131	179.92	40.4744	204.492	56.8815	155.96	13.1647	238.567	102.713
43	47.05	21.0214	0.134076	0.0821082			141	167.677	37.9223	196.84	57.3876	159.638	22.444	210.812	71.5874
46	28.9763	15.0061	0.0531912	0.0380573			151	158.629	40.1803	190.758	59.8946	150.685	14.4154	179.917	58.7265
49	41.9372	19.0572	0.0284617	0.0210248			161	147.574	38.2195	174.598	52.8882	142.396	13.897	183.636	57.7025
52	49.5964	21.0761	0.0578729	0.0294061			171	134.096	30.8349	168.111	52.3895	131.083	9.327	160.863	56.4389
55	37.7162	16.9773	0.0650078	0.0411491			181	120.612	30.9921	156.302	53.7342	128.251	9.91279	121.799	46.2022
58	34.5593	15.4813	0.0306605	0.0250784			191	112.098	23.2107	146.473	56.8948	121.455	9.75649	126.796	40.0658
61	63.7833	22.9368	0.0342781	0.0215104			201	100.39	24.2891	132.508	63.4675	115.258	5.36785	119.914	15.5688
64	64.586	17.6505	0.0994916	0.0431256			211	97.4409	34.1481			106.506	3.39283	93.4907	33.7065
67	35.2485	18.4959	0	0			221	73.6142	16.6386			98.364	6.51425	88.1082	20.7305
70	10.7749	7.20963	0.0449824	0.0449824			231					80.898	13.2964
73	15.9087	15.3268	0.015684	0.015684			241					61.604	29.9192
76	29.8521	16.7159	0.0469193	0.0332604			251
79	34.7009	19.8194	0.0961605	0.0764056			261
82	16.6804	10.0065	0.012436	0.00820199			271
85	27.7092	12.6686	0.0899038	0.0818863			281
88	26.4111	10.7469	0.0767275	0.0690377			291
91	21.6911	11.4594	0.8769	0.8769
94	23.5531	17.2789	0.279412	0.279412
97	18.474	11.6956	0.00112695	0.00112695
100	13.8173	0.0755499	0.00353399	0.00353399
103	3.39156	3.01424	0.0029766	0.0029766
106	9.03493	8.99384	0.00193633	0.00193633
109	11.6143	11.4291	0.0049121	0.0049121
112	9.73934	5.79948	0	0
115	8.16225	5.53733	0	0
118	8.62949	3.98465	0	0
121	4.161	2.76264	0.0107789	0.00701026
124	2.18743	2.00447	0	0
127	2.37735	2.35217	0	0
130	4.06638	2.12074	0	0
133	2.31248	1.22079	0	0
136	1.63076	1.06833	0.00796007	0.00796007
139	0.951746	0.789758	0	0
142	1.06559	0.88776	0	0
145	0.988666	0.808157	0.00157571	0.00157571
148	2.2801	1.42336	0	0
