# Supplementary material for: Nodal is a short-range morphogen with activity that spreads through a relay mechanism in human gastruloids
Source: Nat Commun. 2022 Jan 25;13:497. doi: 10.1038/s41467-022-28149-3 (PMC8789905; doi:10.1038/s41467-022-28149-3)
Supplement: Supplementary file 8 — Source Data [file 41467_2022_28149_MOESM8_ESM.zip › SourceData_all/Figure6SourceData.xlsx]

## Sheet: a
Figure 6a
BRA							ISL1							SOX2
WT			L1/2KO				WT			L1/2KO				WT			L1/2KO
Distance	Mean	Error	Distance	Mean	Error		Distance	Mean	Error	Distance	Mean	Error		Distance	Mean	Error	Distance	Mean	Error
0	107.626	6.41255	0	233.989	27.2556		0	397.347	16.376	0	599.777	14.771		0	1900.97	84.7914	0	1167.01	164.41
48.482	111.499	4.3937	48.482	238.285	19.3078		48.482	404.063	15.0409	48.482	595.948	6.51607		48.482	1903.72	61.6595	48.482	1281.72	121.063
63.183	113.151	4.77499	63.183	234.393	23.2328		63.183	379.959	12.5795	63.183	589.215	10.6364		63.183	1833.4	62.8253	63.183	1373.49	91.423
74.9467	118.77	3.69503	74.9467	239.691	19.9494		74.9467	373.834	10.402	74.9467	554.181	16.0733		74.9467	1899.88	45.6792	74.9467	1303.91	61.4373
85.0683	118.065	2.25965	85.0683	248.051	21.5591		85.0683	368.067	11.6683	85.0683	552.751	9.71405		85.0683	1894.37	43.486	85.0683	1372.71	75.8566
94.0949	121.256	4.53974	94.0949	261.389	24.5597		94.0949	367.921	10.8843	94.0949	520.42	10.5686		94.0949	1873.28	47.5891	94.0949	1343.27	73.4951
102.322	127.169	2.5188	102.322	277.69	14.9614		102.322	370.824	12.3716	102.322	524.064	17.5467		102.322	1915.29	43.5043	102.322	1397.35	71.4722
109.932	136.421	2.52634	109.932	292.423	19.6273		109.932	380.784	11.6609	109.932	530.44	20.5135		109.932	1902.61	21.9519	109.932	1335.39	64.5802
117.046	139.721	5.92522	117.046	309.536	17.0471		117.046	375.512	12.9434	117.046	531.052	11.1866		117.046	1905.37	34.5843	117.046	1302.22	58.5169
123.75	144.305	4.97743	123.75	318.788	15.8221		123.75	378.309	11.509	123.75	525.581	12.6707		123.75	1887.2	43.9947	123.75	1281.15	43.302
130.109	155.921	8.11589	130.109	337.812	19.8329		130.109	370.18	14.1302	130.109	521.517	16.9261		130.109	1878.27	55.6504	130.109	1320.97	33.4014
136.17	170.305	10.2908	136.17	355.136	18.4853		136.17	367.746	15.9215	136.17	529.696	17.5889		136.17	1927.82	39.705	136.17	1270.86	30.2383
141.972	185.917	9.27392	141.972	379.415	12.2402		141.972	384.329	14.3899	141.972	539.5	24.4547		141.972	1890.61	70.0769	141.972	1229.99	45.0651
147.546	207.47	12.139	147.546	383.785	14.5448		147.546	381.784	13.9758	147.546	544.49	27.944		147.546	1838.67	51.6126	147.546	1217.21	60.4969
152.916	221.609	13.1445	152.916	398.893	12.3478		152.916	383.786	15.3493	152.916	526.316	26.2147		152.916	1799.74	98.0631	152.916	1195.93	56.5784
158.104	245.743	17.5472	158.104	413.687	12.9019		158.104	401.549	20.5833	158.104	515.998	28.1279		158.104	1782.24	86.9625	158.104	1190.94	66.1457
163.127	269.377	14.0352	163.127	438.24	11.9548		163.127	407.385	23.0558	163.127	533.385	29.1328		163.127	1703.43	99.2731	163.127	1180.39	50.6155
168	302.278	15.4699	168	434.173	10.7707		168	415.739	25.2714	168	556.467	40.8182		168	1657	77.61	168	1125.87	57.9469
172.735	323.058	15.3373	172.735	447.742	13.0892		172.735	431.43	29.055	172.735	560.126	40.02		172.735	1625.42	72.4605	172.735	1098.93	61.1942
177.344	338.302	10.3972	177.344	468.372	17.034		177.344	451.968	33.7297	177.344	570.517	36.75		177.344	1558.15	110.973	177.344	1085.79	72.2153
181.836	351.77	11.7435	181.836	475.459	16.5612		181.836	468.209	37.5984	181.836	584.383	43.3474		181.836	1493.58	106.759	181.836	1083.6	80.5693
186.219	377.786	10.504	186.219	473.724	23.5358		186.219	485.867	40.3546	186.219	564.655	46.0038		186.219	1457.5	102.353	186.219	1066.7	94.1994
190.502	401.024	11.1113	190.502	480.946	23.776		190.502	512.446	46.0763	190.502	566.434	51.6773		190.502	1402.29	93.1937	190.502	1021.23	82.7764
194.69	402.785	13.1088	194.69	485.371	27.0667		194.69	536.125	54.7614	194.69	583.77	60.2176		194.69	1310.54	93.5062	194.69	1000	97.9327
198.79	421.71	15.9424	198.79	489.804	26.5478		198.79	577.718	64.2565	198.79	602.251	65.5426		198.79	1290.7	121.157	198.79	958.783	107.183
202.807	435.6	21.0734	202.807	506.547	27.2469		202.807	611.295	69.3229	202.807	616.949	58.0233		202.807	1238.25	135.579	202.807	925.806	106.024
206.747	442.02	28.2305	206.747	523.752	29.0079		206.747	640.443	70.2119	206.747	634.069	54.9329		206.747	1146.31	118.37	206.747	863.154	110.17
210.612	442.703	37.1691	210.612	536.608	32.9301		210.612	672.49	77.9077	210.612	654.47	65.3378		210.612	1103.81	120.263	210.612	806.031	99.139
214.408	435.149	42.5133	214.408	524.739	30.7965		214.408	722.392	93.124	214.408	668.18	69.4287		214.408	1037.91	128.887	214.408	737.116	96.5313
218.137	425.002	45.998	218.137	513.499	36.1091		218.137	789.252	96.9819	218.137	694.129	78.0864		218.137	979.21	153.818	218.137	700.922	103.22
221.804	416.417	48.4159	221.804	508.941	41.0539		221.804	844.922	95.0971	221.804	735.041	89.8288		221.804	868.493	133.975	221.804	652.92	100.007
225.412	410.96	49.8235	225.412	505.38	43.3278		225.412	904.12	89.1754	225.412	767.715	94.2119		225.412	789.035	105.264	225.412	592.004	101.016
228.962	397.153	54.8412	228.962	508.525	48.3178		228.962	942.489	78.8712	228.962	796.492	93.3909		228.962	732.427	98.7859	228.962	551.032	94.6829
232.458	369.862	51.1978	232.458	498.287	52.183		232.458	971.663	80.4804	232.458	841.763	97.5592		232.458	665.012	88.1802	232.458	505.321	94.2169
235.903	357.716	48.4625	235.903	470.986	54.8969		235.903	1018.14	83.8039	235.903	877.883	101.015		235.903	581.812	78.9407	235.903	467.227	88.8405
239.297	338.153	53.289	239.297	445.374	51.8869		239.297	1094.34	76.9845	239.297	923.66	103.789		239.297	518.391	82.1868	239.297	418.797	76.2203
242.645	323.448	56.0297	242.645	430.195	54.8722		242.645	1153.25	80.8481	242.645	936.864	91.7691		242.645	484.504	85.8556	242.645	366.192	62.5052
245.947	294.031	53.593	245.947	433.444	62.8063		245.947	1219.43	85.2655	245.947	991.659	89.1687		245.947	444.74	82.6839	245.947	327.224	60.7197
249.205	267.265	55.5231	249.205	423.211	60.3385		249.205	1245.88	85.8758	249.205	1057.26	87.2337		249.205	372.57	76.8908	249.205	293.354	56.3595
252.42	244.655	54.2684	252.42	401.919	57.3778		252.42	1289.41	82.7415	252.42	1109.32	72.0151		252.42	324.848	70.8326	252.42	255.77	44.1068
255.596	215.685	47.1253	255.596	366.03	53.4964		255.596	1309.66	84.6771	255.596	1160.88	66.6876		255.596	273.014	57.4494	255.596	230.251	34.5553
258.732	192.585	42.9129	258.732	336.774	50.7385		258.732	1362.95	72.2329	258.732	1211.5	64.8435		258.732	234.182	47.4513	258.732	215.216	33.2419
261.831	176.855	41.1745	261.831	304.674	45.5459		261.831	1386.55	71.1012	261.831	1249.64	60.0506		261.831	223.087	52.8022	261.831	190.388	31.3098
264.894	154.115	35.5073	264.894	278.546	42.027		264.894	1410.39	44.525	264.894	1313.59	46.7436		264.894	189.197	41.8806	264.894	162.264	24.8264
267.922	129.031	30.0289	267.922	252.82	38.8302		267.922	1455.47	48.2262	267.922	1373.09	38.047		267.922	149.685	27.0035	267.922	143.909	18.07
270.915	116.735	27.0396	270.915	226.948	34.4827		270.915	1514.66	16.1825	270.915	1461.83	37.9129		270.915	124.869	18.4867	270.915	132.233	15.0177
273.877	113.795	26.8079	273.877	201.213	31.495		273.877	1522.92	7.29215	273.877	1485.73	33.4788		273.877	120.44	18.1054	273.877	116.328	12.2574
276.806	101.649	20.2104	276.806	175.194	24.6006		276.806	1522.02	18.893	276.806	1500.02	25.9616		276.806	113.675	17.1314	276.806	101.119	9.60472
279.705	91.7783	16.026	279.705	152.418	16.5938		279.705	1478.5	27.0576	279.705	1510.23	25.0761		279.705	105.024	14.9015	279.705	94.4622	7.08315
282.574	80.6853	10.2353	282.574	135.122	11.5441		282.574	1451.17	42.9259	282.574	1519	30.3886		282.574	96.309	10.227	282.574	90.3877	5.46017
285.414	74.2597	7.09866	285.414	126.352	11.2563		285.414	1432.01	55.1295	285.414	1564.79	47.4383		285.414	90.7542	9.0105	285.414	89.8354	5.40215
288.226	72.1972	6.14928	288.226	120.743	10.5612		288.226	1424.14	57.4716	288.226	1557.19	46.4344		288.226	85.219	7.09219	288.226	88.5885	5.94073
291.011	71.1031	5.25736	291.011	114.487	9.19137		291.011	1405.97	52.9501	291.011	1505.15	44.4855		291.011	80.5463	4.39301	291.011	84.4274	4.60682
293.77	70.5344	4.77427	293.77	108.555	6.38183		293.77	1437.22	44.1561	293.77	1485.33	49.837		293.77	81.1897	3.34297	293.77	79.7416	2.89283
296.503	70.9232	4.3702	296.503	99.7243	4.45976		296.503	1443.82	36.1962	296.503	1484.26	39.4733		296.503	81.0332	2.48757	296.503	76.8158	2.0636
299.21	69.7671	3.38132	299.21	93.2289	3.46869		299.21	1387.37	41.3766	299.21	1508.59	41.5351		299.21	78.3705	1.72152	299.21	76.1819	2.0166
301.894	68.9023	3.26788	301.894	89.6475	3.59491		301.894	1358.87	44.5943	301.894	1541.01	40.7014		301.894	75.4581	1.36094	301.894	74.6578	2.41791
304.554	68.9884	2.36939	304.554	83.604	2.27737		304.554	1368.83	51.7539	304.554	1528.15	50.2385		304.554	74.2202	0.632002	304.554	73.637	2.23446
307.191	68.2436	1.65086	307.191	82.4142	1.97695		307.191	1381.34	50.7434	307.191	1488.41	34.3927		307.191	74.877	1.91638	307.191	73.5956	2.60982
309.806	68.129	1.37663	309.806	81.5599	2.10002		309.806	1425.08	53.8607	309.806	1488.18	33.495		309.806	75.576	2.61382	309.806	72.7476	1.94119
312.398	68.231	1.11967	312.398	79.7994	2.64149		312.398	1427.3	50.1944	312.398	1477.13	29.3834		312.398	75.5378	2.25183	312.398	73.0936	2.09601
314.97	68.9081	1.1881	314.97	79.3066	2.79425		314.97	1459.26	42.5117	314.97	1447.77	33.0068		314.97	75.4543	1.76638	314.97	72.1055	1.78903

## Sheet: b
Figure6b
cNodal
L1/2			L1/2KO
Distance	Mean	Error	Distance	Mean	Error
0	52.8866	5.13747	0	134.879	11.0842
48.528	53.2859	5.59707	48.528	137.233	9.19178
63.2429	52.9643	6.28079	63.2429	130.467	6.76546
75.0177	53.9225	6.19465	75.0177	127.143	7.90429
85.149	52.3417	5.18375	85.149	126.856	9.53849
94.1841	53.067	6.27416	94.1841	121.553	10.4747
102.419	49.7082	4.89399	102.419	122.771	10.0032
110.036	49.4589	5.43991	110.036	123.093	8.6731
117.157	47.5731	5.11985	117.157	120.413	7.00064
123.868	46.0287	4.1829	123.868	120.227	8.60139
130.232	45.7669	4.23464	130.232	120.494	11.0922
136.299	45.6858	4.57207	136.299	119.391	10.6276
142.107	45.5041	4.10714	142.107	117.93	9.5612
147.686	47.1272	4.10487	147.686	118.83	9.70654
153.061	48.6835	4.26638	153.061	122.664	9.10576
158.254	52.2003	4.95012	158.254	125.516	9.12842
163.282	55.6137	4.89332	163.282	127.449	9.61418
168.159	58.5914	5.15047	168.159	131.101	9.42965
172.899	64.0441	5.58814	172.899	133.309	9.34532
177.512	69.081	5.46338	177.512	130.941	8.93347
182.008	73.5375	5.55505	182.008	134.057	10.8738
186.396	79.1648	6.84369	186.396	140.741	11.4813
190.683	87.4254	6.95985	190.683	146.207	11.4686
194.875	93.9296	6.17033	194.875	151.403	12.11
198.979	100.175	7.32955	198.979	153.963	12.7646
203	105.084	7.61167	203	156.576	11.9905
206.943	109.94	7.45108	206.943	160.388	11.0039
210.812	115.102	7.52386	210.812	164.965	11.4241
214.611	120.258	6.84958	214.611	167.492	11.291
218.344	127.951	6.15786	218.344	171.032	11.3537
222.015	136.911	8.15659	222.015	172.799	10.2927
225.625	143.551	8.71312	225.625	176.985	9.30197
229.179	147.623	7.49591	229.179	182.197	7.05487
232.679	155.957	9.20325	232.679	183.922	5.95417
236.126	164.302	9.34839	236.126	180.001	5.08827
239.524	168.545	8.84747	239.524	177.736	2.47611
242.875	174.9	9.16205	242.875	176.284	2.59098
246.18	181.292	10.4441	246.18	173.779	4.639
249.441	184.689	11.1491	249.441	168.822	6.60436
252.66	189.481	10.9099	252.66	166.188	10.1738
255.838	193.82	11.3162	255.838	159.511	12.5476
258.978	193.642	11.2499	258.978	153.337	14.2058
262.08	191.607	11.5846	262.08	147.039	16.1002
265.145	192.245	12.4033	265.145	142.938	18.3867
268.176	191.863	14.8864	268.176	134.287	20.025
271.172	187.373	18.3821	271.172	126.949	20.5694
274.136	180.837	20.016	274.136	119.618	20.358
277.069	176.863	21.65	277.069	115.707	20.5723
279.97	171.066	23.8348	279.97	109.229	19.6563
282.842	166.822	26.11	282.842	100.095	18.3612
285.685	162.032	27.1802	285.685	92.3209	17.0153
288.499	155.006	28.0137	288.499	85.924	15.8036
291.287	149.287	29.3258	291.287	79.5542	14.0306
294.048	139.603	30.0857	294.048	74.6793	12.2403
296.784	127.709	28.8314	296.784	70.5118	11.4263
299.494	116.928	26.9881	299.494	66.7939	10.1752
302.181	107.857	24.0141	302.181	62.1174	7.19129
304.843	99.1088	21.349	304.843	59.711	5.72055
307.483	90.461	18.226	307.483	59.1461	4.75579
310.1	82.3473	14.8063	310.1	57.1013	3.81851
312.695	74.9088	11.5096	312.695	54.5198	2.6868
315.268	69.735	9.85131	315.268	52.8394	2.40906

## Sheet: c
Figure 6c
Eomes							SOX17
WT			L12KO				WT			L12KO
Distance	Mean	Error	Distance	Mean	Error		Distance	Mean	Error	Distance	Mean	Error
0	52.113	3.37799	0	82.7638	4.00768		0	1299.13	12.0867	0	1016.22	34.8927
48.482	52.1876	2.55253	48.482	93.4077	4.62431		48.482	1264.25	13.5422	48.482	1021.42	23.3947
63.183	50.967	1.90548	63.183	100.088	4.54468		63.183	1248.17	34.343	63.183	1246.44	210.124
74.9467	53.0384	2.50922	74.9467	109.057	4.15253		74.9467	1261.4	35.5203	74.9467	1155.12	158.652
85.0683	54.2296	2.39013	85.0683	114.103	4.29237		85.0683	1252.41	33.1965	85.0683	956.129	48.224
94.0949	56.7699	2.50836	94.0949	119.748	3.09196		94.0949	1250.36	45.3866	94.0949	947.193	70.4927
102.322	56.4376	1.90164	102.322	124.308	3.50847		102.322	1186.15	26.6019	102.322	906.854	73.6401
109.932	58.7047	2.39087	109.932	127.171	3.14509		109.932	1188.91	28.7103	109.932	989.365	109.059
117.046	62.3111	2.2154	117.046	128.009	2.99305		117.046	1230.82	95.2365	117.046	923.193	83.9974
123.75	64.3216	1.85869	123.75	132.454	3.34191		123.75	1190.07	39.589	123.75	1114.51	164.976
130.109	65.1578	3.00389	130.109	134.707	3.3851		130.109	1178.9	20.9516	130.109	1059.73	214.488
136.17	69.7574	2.96456	136.17	132.077	3.61882		136.17	1127.46	22.5187	136.17	956.413	198.396
141.972	71.8276	3.19309	141.972	134.186	2.98937		141.972	1138.52	7.963	141.972	877.056	127.778
147.546	74.3185	2.53003	147.546	134.645	3.41359		147.546	1141.62	8.67171	147.546	862.726	76.4488
152.916	76.1164	3.48204	152.916	136.093	3.97988		152.916	1107.97	19.3386	152.916	1172.83	133.296
158.104	79.8886	2.45496	158.104	134.704	3.63951		158.104	1119.53	16.9596	158.104	1334.74	129.955
163.127	82.9463	3.31524	163.127	131.492	3.11092		163.127	1091.79	14.6633	163.127	1011.31	84.3009
168	85.4891	3.13715	168	133.104	3.20895		168	1098.68	6.38852	168	986.011	88.9155
172.735	88.5876	1.66159	172.735	135.37	3.31432		172.735	1098.7	14.0778	172.735	1111.41	152.028
177.344	93.3962	2.47307	177.344	135.545	3.7494		177.344	1116.56	14.9556	177.344	1092.31	145.975
181.836	95.4044	2.50555	181.836	135.241	3.86857		181.836	1132.25	22.5529	181.836	1149.03	196.245
186.219	99.1623	2.05174	186.219	133.871	4.23484		186.219	1140.86	13.5102	186.219	1115.02	165.488
190.502	102.372	2.52946	190.502	133.64	4.68071		190.502	1152.39	16.5628	190.502	1114.48	206.536
194.69	106.566	4.34977	194.69	135.629	3.95242		194.69	1157.44	33.1154	194.69	1244.19	232.967
198.79	111.088	3.34935	198.79	135.032	4.79091		198.79	1218.04	26.0924	198.79	1389.99	166.452
202.807	115.736	3.04623	202.807	136.646	5.51445		202.807	1217.66	24.7597	202.807	1707.83	253.268
206.747	119.766	3.23087	206.747	137.011	4.72792		206.747	1257.94	43.0882	206.747	2204.05	369.784
210.612	123.014	3.10977	210.612	137.178	5.30585		210.612	1339.51	66.9316	210.612	2553.62	481.977
214.408	126.96	3.76158	214.408	137.534	5.06089		214.408	1497.14	137.779	214.408	2535.16	364.087
218.137	130.322	3.31683	218.137	138.436	5.31116		218.137	1537.64	120.442	218.137	2639.57	329.642
221.804	131.699	2.75247	221.804	137.111	4.97308		221.804	1582.9	148.176	221.804	2908.88	369.034
225.412	129.608	1.91869	225.412	136.641	4.4468		225.412	1700.53	242.179	225.412	3131.46	393.211
228.962	131.054	1.13982	228.962	136.671	5.24126		228.962	1794.47	270.621	228.962	3833.01	639.813
232.458	134.215	1.72154	232.458	135.903	5.71408		232.458	1940.99	297.635	232.458	4770.28	744.764
235.903	134.9	1.64871	235.903	133.176	6.26455		235.903	2124.47	388.077	235.903	5777.33	624.706
239.297	134.602	1.80795	239.297	132.473	7.32831		239.297	2293.23	440.9	239.297	6656.89	600.152
242.645	135.115	2.00226	242.645	131.597	7.73208		242.645	2382.96	405.602	242.645	7284.36	586.564
245.947	133.403	3.39812	245.947	128.195	8.35869		245.947	2572.31	412.288	245.947	7609.82	625.271
249.205	132.168	4.42189	249.205	127.593	7.33068		249.205	2769.95	415.469	249.205	8369.79	703.193
252.42	131.344	4.14922	252.42	124.62	7.41705		252.42	3280.83	498.272	252.42	9318.09	665.543
255.596	129.742	4.7949	255.596	121.087	6.86642		255.596	3754.85	609.113	255.596	10122.6	598.929
258.732	126.033	3.96031	258.732	119.633	7.04735		258.732	4326.4	739.158	258.732	11023.3	694.035
261.831	124.08	4.86957	261.831	114.132	7.20305		261.831	5098.95	819.379	261.831	11741.3	979.373
264.894	120.817	6.37081	264.894	111.237	7.2532		264.894	5482.41	804.244	264.894	12218.4	1167.1
267.922	119.623	6.35405	267.922	110.207	7.24333		267.922	5736.47	765.163	267.922	12208.6	1106.47
270.915	117.168	5.01751	270.915	106.352	8.04904		270.915	6052	797.993	270.915	11936.1	1122.83
273.877	114.542	4.44274	273.877	102.869	8.23186		273.877	6729.84	902.965	273.877	12478.4	1224.34
276.806	109.172	4.20513	276.806	97.0986	7.28045		276.806	7425.15	958.803	276.806	13340.6	1059.14
279.705	105.105	4.78904	279.705	90.9275	6.21402		279.705	7845.88	936.442	279.705	13373.2	899.855
282.574	101.915	6.22702	282.574	85.5401	7.05743		282.574	8288.19	794.257	282.574	13095.4	1228.46
285.414	97.8698	5.99867	285.414	82.2001	7.10867		285.414	8830.44	675.584	285.414	12636.1	1449.63
288.226	91.2434	4.92769	288.226	78.5627	6.79599		288.226	9247.09	588.047	288.226	12069.9	1506.49
291.011	87.3897	5.42971	291.011	73.1758	6.30676		291.011	9700.05	594.9	291.011	11043.6	1633.54
293.77	83.255	5.56976	293.77	68.6712	6.15286		293.77	10016.4	722.172	293.77	10076.6	1654.19
296.503	78.9951	5.48539	296.503	67.8888	5.75988		296.503	9672.11	769.579	296.503	9477.69	1585.64
299.21	73.4176	4.60907	299.21	66.223	4.69724		299.21	9154.46	811.548	299.21	8951.04	1346.29
301.894	68.2778	3.5129	301.894	64.1316	3.51516		301.894	8399.97	986.216	301.894	8524.55	1296.11
304.554	65.0162	2.69258	304.554	61.2198	2.78328		304.554	7911.91	1090.51	304.554	7778.83	1249.55
307.191	63.1842	2.76222	307.191	58.7678	2.52837		307.191	7694.74	1237.61	307.191	7044.55	1234.96
309.806	60.3723	2.47461	309.806	56.5272	1.67783		309.806	6850.04	1127.88	309.806	6661.21	1080.83
312.398	58.0118	1.98948	312.398	55.9884	1.23896		312.398	5927.17	956.358	312.398	6521.01	985.195
314.97	56.7576	1.75008	314.97	55.2253	1.15492		314.97	5267.85	756.964	314.97	6291.2	879.183
