# Supplementary material for: Nodal is a short-range morphogen with activity that spreads through a relay mechanism in human gastruloids
Source: Nat Commun. 2022 Jan 25;13:497. doi: 10.1038/s41467-022-28149-3 (PMC8789905; doi:10.1038/s41467-022-28149-3)
Supplement: Supplementary file 8 — Source Data [file 41467_2022_28149_MOESM8_ESM.zip › SourceData_all/Figure1SourceData.xlsx]

## Sheet: a
lefty mean	lefty_err	nodal mean	nodal_err
1.76176	0.388204	1.8707	0.138978
2.09522	0.352756	2.12423	0.109731
2.40746	0.389646	2.38567	0.199936
2.51281	0.414716	2.42252	0.297079
2.41747	0.339288	2.33012	0.371657
2.2092	0.291449	2.11694	0.381581
1.93136	0.284461	1.8845	0.32407
1.74677	0.491528	1.67882	0.240529
1.62294	0.67464	1.56264	0.246755
1.52168	0.711947	1.52891	0.305048
1.4212	0.703659	1.51153	0.351588

## Sheet: b
Figure1b
mTeSR			Act5			Act25			BMP5			BMP25			Wnt30			Wnt300
time	Mean	Error	time	Mean	Error	time	Mean	Error	time	Mean	Error	time	Mean	Error	time	Mean	Error	time	Mean	Error
0.333333	1	0.00547463	0.333333	1.02004	0.0014387	0.333333	1.02656	0.00300904	0.333333	1.03165	0.00275297	0.333333	1.02948	0.00240383	0.333333	1.03204	0.00262857	0.333333	1.03627	0.000889877
0.666667	1	0.00473697	0.666667	1.02655	0.00211525	0.666667	1.03183	0.00373722	0.666667	1.04159	0.00313922	0.666667	1.03777	0.0021152	0.666667	1.03697	0.00276947	0.666667	1.04478	0.00080606
1	1	0.00526354	1	1.02142	0.00259663	1	1.02581	0.00350648	1	1.02324	0.00261573	1	1.03066	0.0038146	1	1.01963	0.0031741	1	1.0354	0.00206452
1.33333	1	0.00561747	1.33333	1.00963	0.00143894	1.33333	1.0136	0.00302761	1.33333	1.01951	0.00380963	1.33333	1.02619	0.00336119	1.33333	1.01504	0.00347882	1.33333	1.02522	0.00178342
1.66667	1	0.00543273	1.66667	1.00366	0.000877233	1.66667	1.01669	0.00336416	1.66667	1.01713	0.0040219	1.66667	1.0281	0.00340903	1.66667	1.01532	0.0038809	1.66667	1.03399	0.00177132
2	1	0.00507396	2	1.00736	0.00176296	2	1.01599	0.00275591	2	1.01075	0.00369215	2	1.02183	0.00406123	2	1.00736	0.00316876	2	1.0303	0.00104278
2.33333	1	0.00481653	2.33333	1.013	0.00130899	2.33333	1.01325	0.00223928	2.33333	1.01221	0.00341639	2.33333	1.02179	0.0040081	2.33333	1.00209	0.00357327	2.33333	1.03229	0.00262571
2.66667	1	0.00519353	2.66667	1.01445	0.00194211	2.66667	1.01565	0.00263583	2.66667	1.01742	0.00358154	2.66667	1.02281	0.00376532	2.66667	1.00409	0.00373965	2.66667	1.02586	0.00236422
3	1	0.00439226	3	1.01339	0.00148655	3	1.01187	0.00255515	3	1.00445	0.00367105	3	1.02019	0.00344475	3	1.00634	0.00391797	3	1.01723	0.00184787
3.33333	1	0.00489617	3.33333	1.0103	0.0023672	3.33333	1.01686	0.00312623	3.33333	1.00237	0.00359662	3.33333	1.01594	0.00374471	3.33333	0.993963	0.002306	3.33333	1.0186	0.00133269
3.66667	1	0.00478516	3.66667	1.01472	0.00171355	3.66667	1.02241	0.00292233	3.66667	1.00349	0.00316317	3.66667	1.01575	0.00384595	3.66667	1.00222	0.00304578	3.66667	1.02459	0.00144417
4	1	0.00491671	4	1.02466	0.00139025	4	1.01855	0.00267432	4	1.0029	0.00340809	4	1.0175	0.00365481	4	0.998159	0.00323343	4	1.01883	0.00164684
4.33333	1	0.00534512	4.33333	1.04202	0.0023197	4.33333	1.04001	0.0018333	4.33333	1.0124	0.00280251	4.33333	1.01876	0.0034436	4.33333	1.01063	0.00314131	4.33333	1.02916	0.00172935
4.66667	1	0.00414617	4.66667	1.05279	0.0022756	4.66667	1.05693	0.00151825	4.66667	1.01718	0.0035415	4.66667	1.02807	0.00334322	4.66667	1.01388	0.00353632	4.66667	1.03316	0.0013031
5	1	0.00450753	5	1.05932	0.00189362	5	1.06779	0.00273283	5	1.00661	0.00369329	5	1.01937	0.00392091	5	1.00777	0.00246759	5	1.02513	0.00129271
5.33333	1	0.00464259	5.33333	1.07338	0.00167642	5.33333	1.07996	0.0014518	5.33333	1.00545	0.00272299	5.33333	1.02031	0.00408337	5.33333	1.00412	0.00288254	5.33333	1.03079	0.00132005
5.66667	1	0.00423716	5.66667	1.08335	0.00162421	5.66667	1.08362	0.00140625	5.66667	1.00555	0.00386287	5.66667	1.01271	0.00325578	5.66667	1.00538	0.00342322	5.66667	1.03214	0.00105229
6	1	0.00435796	6	1.10196	0.00246433	6	1.11192	0.00239735	6	1.01355	0.00306209	6	1.01746	0.00328535	6	1.01438	0.00316122	6	1.04112	0.00112729
6.33333	1	0.00436914	6.33333	1.11043	0.00167583	6.33333	1.12394	0.00203551	6.33333	1.00973	0.00325495	6.33333	1.01596	0.00333357	6.33333	1.0292	0.00353187	6.33333	1.04492	0.00177822
6.66667	1	0.00403208	6.66667	1.12671	0.00189265	6.66667	1.13526	0.00108312	6.66667	1.00729	0.00290028	6.66667	1.01545	0.00360831	6.66667	1.02394	0.00394858	6.66667	1.04687	0.00192457
7	1	0.00445699	7	1.14224	0.00195163	7	1.15211	0.00175956	7	1.01086	0.0025787	7	1.02234	0.0027208	7	1.03756	0.00351916	7	1.05179	0.00156649
7.33333	1	0.00482386	7.33333	1.15454	0.0019005	7.33333	1.16682	0.00202944	7.33333	1.00898	0.0034132	7.33333	1.01493	0.00324513	7.33333	1.03466	0.00259287	7.33333	1.056	0.00194773
7.66667	1	0.00431535	7.66667	1.17439	0.00244759	7.66667	1.179	0.00183714	7.66667	1.00943	0.00291939	7.66667	1.01615	0.00283087	7.66667	1.04478	0.00329809	7.66667	1.06914	0.0020215
8	1	0.00374318	8	1.19109	0.00282188	8	1.18971	0.0019441	8	1.00454	0.00352965	8	1.00825	0.00335489	8	1.04754	0.00299278	8	1.07207	0.0020443
8.33333	1	0.00498534	8.33333	1.2055	0.0028357	8.33333	1.21131	0.00199005	8.33333	1.00443	0.00297411	8.33333	1.01437	0.00265943	8.33333	1.0586	0.00327829	8.33333	1.08833	0.00171363
8.66667	1	0.00449443	8.66667	1.2265	0.00361494	8.66667	1.22731	0.00221969	8.66667	1.01025	0.00220716	8.66667	1.01229	0.00285368	8.66667	1.06677	0.00354092	8.66667	1.09476	0.00296462
9	1	0.0041377	9	1.24577	0.0032055	9	1.24262	0.00203608	9	1.00559	0.00272763	9	1.02185	0.00264833	9	1.0799	0.00337026	9	1.11336	0.00220577
9.33333	1	0.0046694	9.33333	1.26087	0.00374709	9.33333	1.25962	0.00277583	9.33333	1.00207	0.00291122	9.33333	1.01288	0.00256012	9.33333	1.08419	0.00304138	9.33333	1.11418	0.00230706
9.66667	1	0.00368741	9.66667	1.27747	0.00461329	9.66667	1.27214	0.00204764	9.66667	1.00606	0.00318625	9.66667	1.00747	0.00297421	9.66667	1.09673	0.00292228	9.66667	1.12981	0.00159871
10	1	0.00373561	10	1.29207	0.0048621	10	1.28449	0.00297741	10	1.00019	0.00293235	10	1.00535	0.00303114	10	1.10714	0.00326766	10	1.13453	0.00243287
10.3333	1	0.00347704	10.3333	1.32142	0.00399726	10.3333	1.31389	0.00237656	10.3333	1.01401	0.00296389	10.3333	1.01494	0.00241359	10.3333	1.11756	0.00282533	10.3333	1.16351	0.00330836
10.6667	1	0.00414837	10.6667	1.32017	0.00489314	10.6667	1.31115	0.0013794	10.6667	1.00185	0.00303061	10.6667	1.00249	0.00271226	10.6667	1.11934	0.00266866	10.6667	1.15777	0.00304022
11	1	0.00360809	11	1.33298	0.00449316	11	1.33011	0.00292375	11	1.00055	0.00288134	11	1.0067	0.00263671	11	1.12698	0.00329734	11	1.17118	0.00293567
11.3333	1	0.0040774	11.3333	1.36256	0.00398747	11.3333	1.33936	0.00292658	11.3333	1.00702	0.00271038	11.3333	1.00974	0.00250731	11.3333	1.13135	0.00273757	11.3333	1.18664	0.00245903
11.6667	1	0.00370142	11.6667	1.36134	0.00339178	11.6667	1.35016	0.0015446	11.6667	1.00108	0.00288918	11.6667	1.0063	0.00263898	11.6667	1.13279	0.00388421	11.6667	1.19529	0.00325017
12	1	0.00426381	12	1.37493	0.00530814	12	1.36386	0.00234883	12	1.0003	0.00259102	12	1.00409	0.00237355	12	1.13775	0.00349368	12	1.19948	0.002702
12.3333	1	0.00374122	12.3333	1.38595	0.00441561	12.3333	1.3688	0.00189033	12.3333	1.00599	0.00216589	12.3333	1.00203	0.00196399	12.3333	1.14461	0.00354078	12.3333	1.21806	0.00326079
12.6667	1	0.0042924	12.6667	1.41026	0.0047133	12.6667	1.38764	0.00276226	12.6667	0.995575	0.00272665	12.6667	1.00129	0.00214604	12.6667	1.15327	0.00330137	12.6667	1.22516	0.00348354
13	1	0.0038825	13	1.41916	0.00522492	13	1.39825	0.00227657	13	1.00576	0.0028833	13	1.0079	0.00268265	13	1.15173	0.00399426	13	1.24891	0.00402666
13.3333	1	0.0043763	13.3333	1.42457	0.0050248	13.3333	1.41095	0.00416136	13.3333	0.994807	0.00259532	13.3333	1.00025	0.00260677	13.3333	1.16254	0.00340035	13.3333	1.25376	0.00376244
13.6667	1	0.00407098	13.6667	1.44397	0.00655856	13.6667	1.43831	0.00341827	13.6667	1.004	0.00217847	13.6667	1.00819	0.00311166	13.6667	1.17006	0.00344711	13.6667	1.26255	0.00318662
14	1	0.00370345	14	1.4628	0.00549104	14	1.44062	0.00197935	14	0.998621	0.00293552	14	1.0023	0.00250759	14	1.17005	0.00384875	14	1.27092	0.00341609
14.3333	1	0.00415681	14.3333	1.47791	0.00637967	14.3333	1.45698	0.00284833	14.3333	1.00706	0.00231548	14.3333	1.00171	0.00302813	14.3333	1.18361	0.0033771	14.3333	1.28637	0.00339112
14.6667	1	0.00418471	14.6667	1.49551	0.00671387	14.6667	1.48043	0.00228201	14.6667	1.00654	0.00234604	14.6667	1.00965	0.00218967	14.6667	1.18822	0.00322785	14.6667	1.30098	0.0043164
15	1	0.00331961	15	1.51637	0.00714397	15	1.47614	0.0019204	15	0.998809	0.00314769	15	1.00141	0.00229086	15	1.18062	0.00370272	15	1.30174	0.00307585
15.3333	1	0.0037885	15.3333	1.54082	0.00850635	15.3333	1.50665	0.00248179	15.3333	1.00452	0.00286032	15.3333	1.00581	0.00241397	15.3333	1.18342	0.00385944	15.3333	1.3077	0.00421321
15.6667	1	0.00410035	15.6667	1.53251	0.00795455	15.6667	1.50547	0.00148692	15.6667	0.994683	0.00299301	15.6667	1.00269	0.00224023	15.6667	1.18691	0.00321559	15.6667	1.30721	0.00440579
16	1	0.00357819	16	1.5421	0.00758362	16	1.53265	0.00262531	16	1.00497	0.00272334	16	1.00479	0.00225757	16	1.19424	0.004619	16	1.3231	0.0049512
16.3333	1	0.00285805	16.3333	1.56938	0.00776257	16.3333	1.54571	0.00290314	16.3333	0.999644	0.00208464	16.3333	1.0068	0.00230276	16.3333	1.18778	0.00347416	16.3333	1.33322	0.00478049
16.6667	1	0.00387781	16.6667	1.5817	0.00833232	16.6667	1.54965	0.00363264	16.6667	0.997009	0.0023031	16.6667	0.997971	0.00167547	16.6667	1.18507	0.00357822	16.6667	1.33502	0.00369711
17	1	0.00406699	17	1.58605	0.00616486	17	1.5563	0.00410413	17	0.99727	0.00235274	17	0.997136	0.00171497	17	1.18468	0.00365245	17	1.34289	0.00398729
17.3333	1	0.00349807	17.3333	1.59702	0.00686434	17.3333	1.57592	0.00551791	17.3333	0.997805	0.00187886	17.3333	0.998058	0.0018236	17.3333	1.1759	0.00402927	17.3333	1.34264	0.00442473
17.6667	1	0.00307436	17.6667	1.60298	0.00850532	17.6667	1.58735	0.00536529	17.6667	0.99607	0.002685	17.6667	0.994738	0.00158196	17.6667	1.17796	0.00392126	17.6667	1.35258	0.00478669
18	1	0.00353566	18	1.62121	0.00758666	18	1.58719	0.0052329	18	0.993139	0.00234626	18	0.99984	0.00108695	18	1.17627	0.00327704	18	1.36421	0.00466964
18.3333	1	0.00405381	18.3333	1.64347	0.00802745	18.3333	1.59284	0.00607246	18.3333	0.998676	0.00310666	18.3333	0.998813	0.00262699	18.3333	1.18157	0.00341436	18.3333	1.37393	0.00352188
18.6667	1	0.00384708	18.6667	1.65198	0.0059707	18.6667	1.60795	0.00527956	18.6667	0.995484	0.00263355	18.6667	1.00031	0.00246685	18.6667	1.16918	0.00315778	18.6667	1.38084	0.00306607
19	1	0.00370354	19	1.65317	0.00765659	19	1.61706	0.00515985	19	1.00154	0.00179472	19	0.996105	0.00241666	19	1.16587	0.00266497	19	1.37329	0.00353603
19.3333	1	0.00404664	19.3333	1.67609	0.00767973	19.3333	1.63678	0.00336045	19.3333	1.00043	0.00251693	19.3333	0.999876	0.00231907	19.3333	1.16981	0.00352301	19.3333	1.38462	0.00518867
19.6667	1	0.00405394	19.6667	1.6683	0.00640198	19.6667	1.63323	0.00411956	19.6667	0.999955	0.00154973	19.6667	0.998119	0.0019979	19.6667	1.15378	0.00449031	19.6667	1.38094	0.00400371
20	1	0.00374239	20	1.67097	0.00661356	20	1.64348	0.00518734	20	0.995406	0.00178882	20	0.996382	0.00186157	20	1.16064	0.00379859	20	1.37729	0.00371752
20.3333	1	0.00365778	20.3333	1.67858	0.0061461	20.3333	1.6432	0.0045163	20.3333	0.997981	0.00270951	20.3333	0.991824	0.00214217	20.3333	1.14413	0.0035321	20.3333	1.384	0.00443853
20.6667	1	0.00383918	20.6667	1.69216	0.00600433	20.6667	1.66287	0.00450624	20.6667	0.993025	0.00281545	20.6667	0.99447	0.0023856	20.6667	1.14764	0.00299201	20.6667	1.38157	0.00497344
21	1	0.00368162	21	1.69536	0.00551672	21	1.6581	0.00561733	21	0.999828	0.00178865	21	0.992383	0.00262182	21	1.14172	0.00342264	21	1.37648	0.00348969
21.3333	1	0.00366308	21.3333	1.69903	0.00728105	21.3333	1.67047	0.00396706	21.3333	0.991502	0.00251191	21.3333	0.993172	0.00211337	21.3333	1.13628	0.00340059	21.3333	1.38705	0.0039947
21.6667	1	0.00388593	21.6667	1.71689	0.00771204	21.6667	1.66661	0.00428973	21.6667	0.997067	0.00193999	21.6667	0.996838	0.00209237	21.6667	1.13437	0.00336299	21.6667	1.38724	0.0036745
22	1	0.00377566	22	1.70444	0.00634227	22	1.67663	0.00593635	22	0.994525	0.00209851	22	0.993173	0.00186146	22	1.12977	0.003085	22	1.38185	0.00505812
22.3333	1	0.0032104	22.3333	1.7031	0.00573995	22.3333	1.6961	0.00508927	22.3333	1.00216	0.00227938	22.3333	0.99713	0.00221135	22.3333	1.13061	0.00281463	22.3333	1.38695	0.00477155
22.6667	1	0.00379143	22.6667	1.69962	0.00829726	22.6667	1.7051	0.00446815	22.6667	0.998914	0.00189101	22.6667	0.997947	0.00207326	22.6667	1.12348	0.00320764	22.6667	1.37395	0.00443821
23	1	0.0030525	23	1.70664	0.00493617	23	1.6979	0.00598393	23	0.994044	0.0019046	23	0.99048	0.00258952	23	1.12204	0.00310082	23	1.36505	0.00392911
23.3333	1	0.00293727	23.3333	1.70506	0.00545166	23.3333	1.69548	0.00453316	23.3333	0.989982	0.00230693	23.3333	0.985918	0.00259183	23.3333	1.10599	0.00333852	23.3333	1.35765	0.00361715
23.6667	1	0.00382955	23.6667	1.71044	0.00582403	23.6667	1.70146	0.00556217	23.6667	0.986883	0.00215839	23.6667	0.981646	0.0017798	23.6667	1.10622	0.00317432	23.6667	1.36394	0.00503414
24	1	0.00410361	24	1.71063	0.0055181	24	1.6934	0.00540636	24	0.986386	0.00173737	24	0.980701	0.00182524	24	1.10225	0.0039417	24	1.36187	0.00533854

## Sheet: c
Figure 1c
Activin treated
mean_kymo_ 1	mean_kymo_ 2	mean_kymo_ 3	mean_kymo_ 4	mean_kymo_ 5	mean_kymo_ 6	mean_kymo_ 7	mean_kymo_ 8	mean_kymo_ 9	mean_kymo_10	mean_kymo_11	mean_kymo_12	mean_kymo_13	mean_kymo_14	mean_kymo_15	mean_kymo_16	mean_kymo_17	mean_kymo_18	mean_kymo_19	mean_kymo_20	mean_kymo_21	mean_kymo_22	mean_kymo_23	mean_kymo_24	mean_kymo_25	mean_kymo_26	mean_kymo_27	mean_kymo_28	mean_kymo_29	mean_kymo_30	mean_kymo_31	mean_kymo_32	mean_kymo_33	mean_kymo_34	mean_kymo_35	mean_kymo_36	mean_kymo_37	mean_kymo_38	mean_kymo_39	mean_kymo_40	mean_kymo_41	mean_kymo_42	mean_kymo_43	mean_kymo_44	mean_kymo_45	mean_kymo_46	mean_kymo_47	mean_kymo_48	mean_kymo_49	mean_kymo_50
9.90691	9.88342	10.1718	10.3691	10.67	10.6266	11.1751	11.5364	12.2827	12.759	12.9329	14.6023	15.1562	15.937	17.2266	19.3035	19.621	20.6047	21.8158	22.354	25.7191	26.0161	27.2912	29.5009	30.5318	32.8119	35.8864	39.8725	43.2648	44.3804	46.5185	46.4873	47.755	47.0915	52.1859	57.0887	59.8394	67.0113	66.6594	71.3353	73.3722	75.851	79.8844	80.8172	89.754	91.692	88.9101	93.3067	94.3584	89.2785
9.90691	9.88342	10.1718	10.3691	10.67	10.6266	11.1751	11.5364	12.2827	12.759	12.9329	14.6023	15.1562	15.937	17.2266	19.3035	19.621	20.6047	21.8158	22.354	25.7191	26.0161	27.2912	29.5009	30.5318	32.8119	35.8864	39.8725	43.2648	44.3804	46.5185	46.4873	47.755	47.0915	52.1859	57.0887	59.8394	67.0113	66.6594	71.3353	73.3722	75.851	79.8844	80.8172	89.754	91.692	88.9101	93.3067	94.3584	89.2785
9.90691	9.88342	10.1718	10.3691	10.67	10.6266	11.1751	11.5364	12.2827	12.759	12.9329	14.6023	15.1562	15.937	17.2266	19.3035	19.621	20.6047	21.8158	22.354	25.7191	26.0161	27.2912	29.5009	30.5318	32.8119	35.8864	39.8725	43.2648	44.3804	46.5185	46.4873	47.755	47.0915	52.1859	57.0887	59.8394	67.0113	66.6594	71.3353	73.3722	75.851	79.8844	80.8172	89.754	91.692	88.9101	93.3067	94.3584	89.2785
9.90691	9.88342	10.1718	10.3691	10.67	10.6266	11.1751	11.5364	12.2827	12.759	12.9329	14.6023	15.1562	15.937	17.2266	19.3035	19.621	20.6047	21.8158	22.354	25.7191	26.0161	27.2912	29.5009	30.5318	32.8119	35.8864	39.8725	43.2648	44.3804	46.5185	46.4873	47.755	47.0915	52.1859	57.0887	59.8394	67.0113	66.6594	71.3353	73.3722	75.851	79.8844	80.8172	89.754	91.692	88.9101	93.3067	94.3584	89.2785
9.90691	9.88342	10.1718	10.3691	10.67	10.6266	11.1751	11.5364	12.2827	12.759	12.9329	14.6023	15.1562	15.937	17.2266	19.3035	19.621	20.6047	21.8158	22.354	25.7191	26.0161	27.2912	29.5009	30.5318	32.8119	35.8864	39.8725	43.2648	44.3804	46.5185	46.4873	47.755	47.0915	52.1859	57.0887	59.8394	67.0113	66.6594	71.3353	73.3722	75.851	79.8844	80.8172	89.754	91.692	88.9101	93.3067	94.3584	89.2785
9.90691	9.88342	10.1718	10.3691	10.67	10.6266	11.1751	11.5364	12.2827	12.759	12.9329	14.6023	15.1562	15.937	17.2266	19.3035	19.621	20.6047	21.8158	22.354	25.7191	26.0161	27.2912	29.5009	30.5318	32.8119	35.8864	39.8725	43.2648	44.3804	46.5185	46.4873	47.755	47.0915	52.1859	57.0887	59.8394	67.0113	66.6594	71.3353	73.3722	75.851	79.8844	80.8172	89.754	91.692	88.9101	93.3067	94.3584	89.2785
9.90691	9.88342	10.1718	10.3691	10.67	10.6266	11.1751	11.5364	12.2827	12.759	12.9329	14.6023	15.1562	15.937	17.2266	19.3035	19.621	20.6047	21.8158	22.354	25.7191	26.0161	27.2912	29.5009	30.5318	32.8119	35.8864	39.8725	43.2648	44.3804	46.5185	46.4873	47.755	47.0915	52.1859	57.0887	59.8394	67.0113	66.6594	71.3353	73.3722	75.851	79.8844	80.8172	89.754	91.692	88.9101	93.3067	94.3584	89.2785
9.90691	9.88342	10.1718	10.3691	10.67	10.6266	11.1751	11.5364	12.2827	12.759	12.9329	14.6023	15.1562	15.937	17.2266	19.3035	19.621	20.6047	21.8158	22.354	25.7191	26.0161	27.2912	29.5009	30.5318	32.8119	35.8864	39.8725	43.2648	44.3804	46.5185	46.4873	47.755	47.0915	52.1859	57.0887	59.8394	67.0113	66.6594	71.3353	73.3722	75.851	79.8844	80.8172	89.754	91.692	88.9101	93.3067	94.3584	89.2785
9.90691	9.88342	10.1718	10.3691	10.67	10.6266	11.1751	11.5364	12.2827	12.759	12.9329	14.6023	15.1562	15.937	17.2266	19.3035	19.621	20.6047	21.8158	22.354	25.7191	26.0161	27.2912	29.5009	30.5318	32.8119	35.8864	39.8725	43.2648	44.3804	46.5185	46.4873	47.755	47.0915	52.1859	57.0887	59.8394	67.0113	66.6594	71.3353	73.3722	75.851	79.8844	80.8172	89.754	91.692	88.9101	93.3067	94.3584	89.2785
9.90691	9.88342	10.1718	10.3691	10.67	10.6266	11.1751	11.5364	12.2827	12.759	12.9329	14.6023	15.1562	15.937	17.2266	19.3035	19.621	20.6047	21.8158	22.354	25.7191	26.0161	27.2912	29.5009	30.5318	32.8119	35.8864	39.8725	43.2648	44.3804	46.5185	46.4873	47.755	47.0915	52.1859	57.0887	59.8394	67.0113	66.6594	71.3353	73.3722	75.851	79.8844	80.8172	89.754	91.692	88.9101	93.3067	94.3584	89.2785
9.90691	9.88342	10.1718	10.3691	10.67	10.6266	11.1751	11.5364	12.2827	12.759	12.9329	14.6023	15.1562	15.937	17.2266	19.3035	19.621	20.6047	21.8158	22.354	25.7191	26.0161	27.2912	29.5009	30.5318	32.8119	35.8864	39.8725	43.2648	44.3804	46.5185	46.4873	47.755	47.0915	52.1859	57.0887	59.8394	67.0113	66.6594	71.3353	73.3722	75.851	79.8844	80.8172	89.754	91.692	88.9101	93.3067	94.3584	89.2785
9.61919	10.1011	10.7122	11.2359	11.784	12.1746	13.1786	13.9474	14.971	15.1845	15.9615	18.3977	19.545	22.6253	21.5624	23.1366	24.5475	28.0657	30.9205	32.0303	37.9969	36.177	39.7819	44.5523	46.506	48.3228	48.6981	54.4814	58.9494	63.208	66.7229	68.2615	70.7936	72.2313	79.2944	82.2841	89.3576	90.6586	87.8948	98.2678	101.031	112.97	116.393	112.588	121.244	124.847	123.941	123.979	124.091	126.136
9.61919	10.1011	10.7122	11.2359	11.784	12.1746	13.1786	13.9474	14.971	15.1845	15.9615	18.3977	19.545	22.6253	21.5624	23.1366	24.5475	28.0657	30.9205	32.0303	37.9969	36.177	39.7819	44.5523	46.506	48.3228	48.6981	54.4814	58.9494	63.208	66.7229	68.2615	70.7936	72.2313	79.2944	82.2841	89.3576	90.6586	87.8948	98.2678	101.031	112.97	116.393	112.588	121.244	124.847	123.941	123.979	124.091	126.136
9.61919	10.1011	10.7122	11.2359	11.784	12.1746	13.1786	13.9474	14.971	15.1845	15.9615	18.3977	19.545	22.6253	21.5624	23.1366	24.5475	28.0657	30.9205	32.0303	37.9969	36.177	39.7819	44.5523	46.506	48.3228	48.6981	54.4814	58.9494	63.208	66.7229	68.2615	70.7936	72.2313	79.2944	82.2841	89.3576	90.6586	87.8948	98.2678	101.031	112.97	116.393	112.588	121.244	124.847	123.941	123.979	124.091	126.136
9.61919	10.1011	10.7122	11.2359	11.784	12.1746	13.1786	13.9474	14.971	15.1845	15.9615	18.3977	19.545	22.6253	21.5624	23.1366	24.5475	28.0657	30.9205	32.0303	37.9969	36.177	39.7819	44.5523	46.506	48.3228	48.6981	54.4814	58.9494	63.208	66.7229	68.2615	70.7936	72.2313	79.2944	82.2841	89.3576	90.6586	87.8948	98.2678	101.031	112.97	116.393	112.588	121.244	124.847	123.941	123.979	124.091	126.136
9.61919	10.1011	10.7122	11.2359	11.784	12.1746	13.1786	13.9474	14.971	15.1845	15.9615	18.3977	19.545	22.6253	21.5624	23.1366	24.5475	28.0657	30.9205	32.0303	37.9969	36.177	39.7819	44.5523	46.506	48.3228	48.6981	54.4814	58.9494	63.208	66.7229	68.2615	70.7936	72.2313	79.2944	82.2841	89.3576	90.6586	87.8948	98.2678	101.031	112.97	116.393	112.588	121.244	124.847	123.941	123.979	124.091	126.136
9.61919	10.1011	10.7122	11.2359	11.784	12.1746	13.1786	13.9474	14.971	15.1845	15.9615	18.3977	19.545	22.6253	21.5624	23.1366	24.5475	28.0657	30.9205	32.0303	37.9969	36.177	39.7819	44.5523	46.506	48.3228	48.6981	54.4814	58.9494	63.208	66.7229	68.2615	70.7936	72.2313	79.2944	82.2841	89.3576	90.6586	87.8948	98.2678	101.031	112.97	116.393	112.588	121.244	124.847	123.941	123.979	124.091	126.136
9.61919	10.1011	10.7122	11.2359	11.784	12.1746	13.1786	13.9474	14.971	15.1845	15.9615	18.3977	19.545	22.6253	21.5624	23.1366	24.5475	28.0657	30.9205	32.0303	37.9969	36.177	39.7819	44.5523	46.506	48.3228	48.6981	54.4814	58.9494	63.208	66.7229	68.2615	70.7936	72.2313	79.2944	82.2841	89.3576	90.6586	87.8948	98.2678	101.031	112.97	116.393	112.588	121.244	124.847	123.941	123.979	124.091	126.136
9.61919	10.1011	10.7122	11.2359	11.784	12.1746	13.1786	13.9474	14.971	15.1845	15.9615	18.3977	19.545	22.6253	21.5624	23.1366	24.5475	28.0657	30.9205	32.0303	37.9969	36.177	39.7819	44.5523	46.506	48.3228	48.6981	54.4814	58.9494	63.208	66.7229	68.2615	70.7936	72.2313	79.2944	82.2841	89.3576	90.6586	87.8948	98.2678	101.031	112.97	116.393	112.588	121.244	124.847	123.941	123.979	124.091	126.136
9.61919	10.1011	10.7122	11.2359	11.784	12.1746	13.1786	13.9474	14.971	15.1845	15.9615	18.3977	19.545	22.6253	21.5624	23.1366	24.5475	28.0657	30.9205	32.0303	37.9969	36.177	39.7819	44.5523	46.506	48.3228	48.6981	54.4814	58.9494	63.208	66.7229	68.2615	70.7936	72.2313	79.2944	82.2841	89.3576	90.6586	87.8948	98.2678	101.031	112.97	116.393	112.588	121.244	124.847	123.941	123.979	124.091	126.136
9.61919	10.1011	10.7122	11.2359	11.784	12.1746	13.1786	13.9474	14.971	15.1845	15.9615	18.3977	19.545	22.6253	21.5624	23.1366	24.5475	28.0657	30.9205	32.0303	37.9969	36.177	39.7819	44.5523	46.506	48.3228	48.6981	54.4814	58.9494	63.208	66.7229	68.2615	70.7936	72.2313	79.2944	82.2841	89.3576	90.6586	87.8948	98.2678	101.031	112.97	116.393	112.588	121.244	124.847	123.941	123.979	124.091	126.136
10.0601	10.4329	10.8367	11.6201	11.907	12.6367	13.7834	14.7441	15.5347	16.185	19.0669	19.3041	20.7599	21.698	24.0441	26.9245	28.679	29.7967	30.3472	32.9417	38.1079	40.7099	39.7635	48.5919	51.7013	53.549	57.4014	59.1364	59.8448	64.7299	69.6873	69.9468	70.5704	77.2484	78.6864	89.7122	89.7327	98.8199	108.702	104.265	108.446	116.901	121.893	131.453	120.777	134.017	143.192	136.687	143.559	142.505
10.0601	10.4329	10.8367	11.6201	11.907	12.6367	13.7834	14.7441	15.5347	16.185	19.0669	19.3041	20.7599	21.698	24.0441	26.9245	28.679	29.7967	30.3472	32.9417	38.1079	40.7099	39.7635	48.5919	51.7013	53.549	57.4014	59.1364	59.8448	64.7299	69.6873	69.9468	70.5704	77.2484	78.6864	89.7122	89.7327	98.8199	108.702	104.265	108.446	116.901	121.893	131.453	120.777	134.017	143.192	136.687	143.559	142.505
10.0601	10.4329	10.8367	11.6201	11.907	12.6367	13.7834	14.7441	15.5347	16.185	19.0669	19.3041	20.7599	21.698	24.0441	26.9245	28.679	29.7967	30.3472	32.9417	38.1079	40.7099	39.7635	48.5919	51.7013	53.549	57.4014	59.1364	59.8448	64.7299	69.6873	69.9468	70.5704	77.2484	78.6864	89.7122	89.7327	98.8199	108.702	104.265	108.446	116.901	121.893	131.453	120.777	134.017	143.192	136.687	143.559	142.505
10.0601	10.4329	10.8367	11.6201	11.907	12.6367	13.7834	14.7441	15.5347	16.185	19.0669	19.3041	20.7599	21.698	24.0441	26.9245	28.679	29.7967	30.3472	32.9417	38.1079	40.7099	39.7635	48.5919	51.7013	53.549	57.4014	59.1364	59.8448	64.7299	69.6873	69.9468	70.5704	77.2484	78.6864	89.7122	89.7327	98.8199	108.702	104.265	108.446	116.901	121.893	131.453	120.777	134.017	143.192	136.687	143.559	142.505
10.0601	10.4329	10.8367	11.6201	11.907	12.6367	13.7834	14.7441	15.5347	16.185	19.0669	19.3041	20.7599	21.698	24.0441	26.9245	28.679	29.7967	30.3472	32.9417	38.1079	40.7099	39.7635	48.5919	51.7013	53.549	57.4014	59.1364	59.8448	64.7299	69.6873	69.9468	70.5704	77.2484	78.6864	89.7122	89.7327	98.8199	108.702	104.265	108.446	116.901	121.893	131.453	120.777	134.017	143.192	136.687	143.559	142.505
10.0601	10.4329	10.8367	11.6201	11.907	12.6367	13.7834	14.7441	15.5347	16.185	19.0669	19.3041	20.7599	21.698	24.0441	26.9245	28.679	29.7967	30.3472	32.9417	38.1079	40.7099	39.7635	48.5919	51.7013	53.549	57.4014	59.1364	59.8448	64.7299	69.6873	69.9468	70.5704	77.2484	78.6864	89.7122	89.7327	98.8199	108.702	104.265	108.446	116.901	121.893	131.453	120.777	134.017	143.192	136.687	143.559	142.505
10.0601	10.4329	10.8367	11.6201	11.907	12.6367	13.7834	14.7441	15.5347	16.185	19.0669	19.3041	20.7599	21.698	24.0441	26.9245	28.679	29.7967	30.3472	32.9417	38.1079	40.7099	39.7635	48.5919	51.7013	53.549	57.4014	59.1364	59.8448	64.7299	69.6873	69.9468	70.5704	77.2484	78.6864	89.7122	89.7327	98.8199	108.702	104.265	108.446	116.901	121.893	131.453	120.777	134.017	143.192	136.687	143.559	142.505
10.0601	10.4329	10.8367	11.6201	11.907	12.6367	13.7834	14.7441	15.5347	16.185	19.0669	19.3041	20.7599	21.698	24.0441	26.9245	28.679	29.7967	30.3472	32.9417	38.1079	40.7099	39.7635	48.5919	51.7013	53.549	57.4014	59.1364	59.8448	64.7299	69.6873	69.9468	70.5704	77.2484	78.6864	89.7122	89.7327	98.8199	108.702	104.265	108.446	116.901	121.893	131.453	120.777	134.017	143.192	136.687	143.559	142.505
10.0601	10.4329	10.8367	11.6201	11.907	12.6367	13.7834	14.7441	15.5347	16.185	19.0669	19.3041	20.7599	21.698	24.0441	26.9245	28.679	29.7967	30.3472	32.9417	38.1079	40.7099	39.7635	48.5919	51.7013	53.549	57.4014	59.1364	59.8448	64.7299	69.6873	69.9468	70.5704	77.2484	78.6864	89.7122	89.7327	98.8199	108.702	104.265	108.446	116.901	121.893	131.453	120.777	134.017	143.192	136.687	143.559	142.505
10.0601	10.4329	10.8367	11.6201	11.907	12.6367	13.7834	14.7441	15.5347	16.185	19.0669	19.3041	20.7599	21.698	24.0441	26.9245	28.679	29.7967	30.3472	32.9417	38.1079	40.7099	39.7635	48.5919	51.7013	53.549	57.4014	59.1364	59.8448	64.7299	69.6873	69.9468	70.5704	77.2484	78.6864	89.7122	89.7327	98.8199	108.702	104.265	108.446	116.901	121.893	131.453	120.777	134.017	143.192	136.687	143.559	142.505
9.57277	10.2136	10.5138	10.8064	11.4479	12.9362	13.7904	14.5327	15.3646	17.2187	18.6507	19.1733	22.3795	24.6199	24.1769	27.2374	29.0662	31.1407	34.4544	36.4494	36.4097	39.6606	43.012	47.2929	44.7944	52.596	58.7627	59.7165	60.7766	63.3302	67.299	66.4114	66.8113	75.7454	76.2332	82.1227	84.5241	89.492	99.2557	90.7354	94.921	101.196	104.117	112.488	123.832	121.738	135.471	123.911	135.828	128.902
9.57277	10.2136	10.5138	10.8064	11.4479	12.9362	13.7904	14.5327	15.3646	17.2187	18.6507	19.1733	22.3795	24.6199	24.1769	27.2374	29.0662	31.1407	34.4544	36.4494	36.4097	39.6606	43.012	47.2929	44.7944	52.596	58.7627	59.7165	60.7766	63.3302	67.299	66.4114	66.8113	75.7454	76.2332	82.1227	84.5241	89.492	99.2557	90.7354	94.921	101.196	104.117	112.488	123.832	121.738	135.471	123.911	135.828	128.902
9.57277	10.2136	10.5138	10.8064	11.4479	12.9362	13.7904	14.5327	15.3646	17.2187	18.6507	19.1733	22.3795	24.6199	24.1769	27.2374	29.0662	31.1407	34.4544	36.4494	36.4097	39.6606	43.012	47.2929	44.7944	52.596	58.7627	59.7165	60.7766	63.3302	67.299	66.4114	66.8113	75.7454	76.2332	82.1227	84.5241	89.492	99.2557	90.7354	94.921	101.196	104.117	112.488	123.832	121.738	135.471	123.911	135.828	128.902
9.57277	10.2136	10.5138	10.8064	11.4479	12.9362	13.7904	14.5327	15.3646	17.2187	18.6507	19.1733	22.3795	24.6199	24.1769	27.2374	29.0662	31.1407	34.4544	36.4494	36.4097	39.6606	43.012	47.2929	44.7944	52.596	58.7627	59.7165	60.7766	63.3302	67.299	66.4114	66.8113	75.7454	76.2332	82.1227	84.5241	89.492	99.2557	90.7354	94.921	101.196	104.117	112.488	123.832	121.738	135.471	123.911	135.828	128.902
9.57277	10.2136	10.5138	10.8064	11.4479	12.9362	13.7904	14.5327	15.3646	17.2187	18.6507	19.1733	22.3795	24.6199	24.1769	27.2374	29.0662	31.1407	34.4544	36.4494	36.4097	39.6606	43.012	47.2929	44.7944	52.596	58.7627	59.7165	60.7766	63.3302	67.299	66.4114	66.8113	75.7454	76.2332	82.1227	84.5241	89.492	99.2557	90.7354	94.921	101.196	104.117	112.488	123.832	121.738	135.471	123.911	135.828	128.902
9.57277	10.2136	10.5138	10.8064	11.4479	12.9362	13.7904	14.5327	15.3646	17.2187	18.6507	19.1733	22.3795	24.6199	24.1769	27.2374	29.0662	31.1407	34.4544	36.4494	36.4097	39.6606	43.012	47.2929	44.7944	52.596	58.7627	59.7165	60.7766	63.3302	67.299	66.4114	66.8113	75.7454	76.2332	82.1227	84.5241	89.492	99.2557	90.7354	94.921	101.196	104.117	112.488	123.832	121.738	135.471	123.911	135.828	128.902
9.57277	10.2136	10.5138	10.8064	11.4479	12.9362	13.7904	14.5327	15.3646	17.2187	18.6507	19.1733	22.3795	24.6199	24.1769	27.2374	29.0662	31.1407	34.4544	36.4494	36.4097	39.6606	43.012	47.2929	44.7944	52.596	58.7627	59.7165	60.7766	63.3302	67.299	66.4114	66.8113	75.7454	76.2332	82.1227	84.5241	89.492	99.2557	90.7354	94.921	101.196	104.117	112.488	123.832	121.738	135.471	123.911	135.828	128.902
9.57277	10.2136	10.5138	10.8064	11.4479	12.9362	13.7904	14.5327	15.3646	17.2187	18.6507	19.1733	22.3795	24.6199	24.1769	27.2374	29.0662	31.1407	34.4544	36.4494	36.4097	39.6606	43.012	47.2929	44.7944	52.596	58.7627	59.7165	60.7766	63.3302	67.299	66.4114	66.8113	75.7454	76.2332	82.1227	84.5241	89.492	99.2557	90.7354	94.921	101.196	104.117	112.488	123.832	121.738	135.471	123.911	135.828	128.902
9.57277	10.2136	10.5138	10.8064	11.4479	12.9362	13.7904	14.5327	15.3646	17.2187	18.6507	19.1733	22.3795	24.6199	24.1769	27.2374	29.0662	31.1407	34.4544	36.4494	36.4097	39.6606	43.012	47.2929	44.7944	52.596	58.7627	59.7165	60.7766	63.3302	67.299	66.4114	66.8113	75.7454	76.2332	82.1227	84.5241	89.492	99.2557	90.7354	94.921	101.196	104.117	112.488	123.832	121.738	135.471	123.911	135.828	128.902
9.57277	10.2136	10.5138	10.8064	11.4479	12.9362	13.7904	14.5327	15.3646	17.2187	18.6507	19.1733	22.3795	24.6199	24.1769	27.2374	29.0662	31.1407	34.4544	36.4494	36.4097	39.6606	43.012	47.2929	44.7944	52.596	58.7627	59.7165	60.7766	63.3302	67.299	66.4114	66.8113	75.7454	76.2332	82.1227	84.5241	89.492	99.2557	90.7354	94.921	101.196	104.117	112.488	123.832	121.738	135.471	123.911	135.828	128.902
9.76935	10.0058	10.6791	11.0179	12.881	12.5018	13.3961	14.3541	16.9025	16.5725	19.206	19.3794	20.4381	24.1564	24.532	25.3648	28.1258	29.0797	31.4024	34.3728	34.7523	40.3282	43.0012	43.7347	45.7062	50.2477	48.2747	51.002	57.3748	58.1833	65.9257	70.3559	71.2838	69.7068	72.7645	74.5947	69.8775	70.4732	82.3977	86.2339	96.5921	86.626	87.1172	87.8865	95.1652	97.2372	104.487	106.535	103.401	115.438
9.76935	10.0058	10.6791	11.0179	12.881	12.5018	13.3961	14.3541	16.9025	16.5725	19.206	19.3794	20.4381	24.1564	24.532	25.3648	28.1258	29.0797	31.4024	34.3728	34.7523	40.3282	43.0012	43.7347	45.7062	50.2477	48.2747	51.002	57.3748	58.1833	65.9257	70.3559	71.2838	69.7068	72.7645	74.5947	69.8775	70.4732	82.3977	86.2339	96.5921	86.626	87.1172	87.8865	95.1652	97.2372	104.487	106.535	103.401	115.438
9.76935	10.0058	10.6791	11.0179	12.881	12.5018	13.3961	14.3541	16.9025	16.5725	19.206	19.3794	20.4381	24.1564	24.532	25.3648	28.1258	29.0797	31.4024	34.3728	34.7523	40.3282	43.0012	43.7347	45.7062	50.2477	48.2747	51.002	57.3748	58.1833	65.9257	70.3559	71.2838	69.7068	72.7645	74.5947	69.8775	70.4732	82.3977	86.2339	96.5921	86.626	87.1172	87.8865	95.1652	97.2372	104.487	106.535	103.401	115.438
9.76935	10.0058	10.6791	11.0179	12.881	12.5018	13.3961	14.3541	16.9025	16.5725	19.206	19.3794	20.4381	24.1564	24.532	25.3648	28.1258	29.0797	31.4024	34.3728	34.7523	40.3282	43.0012	43.7347	45.7062	50.2477	48.2747	51.002	57.3748	58.1833	65.9257	70.3559	71.2838	69.7068	72.7645	74.5947	69.8775	70.4732	82.3977	86.2339	96.5921	86.626	87.1172	87.8865	95.1652	97.2372	104.487	106.535	103.401	115.438
9.76935	10.0058	10.6791	11.0179	12.881	12.5018	13.3961	14.3541	16.9025	16.5725	19.206	19.3794	20.4381	24.1564	24.532	25.3648	28.1258	29.0797	31.4024	34.3728	34.7523	40.3282	43.0012	43.7347	45.7062	50.2477	48.2747	51.002	57.3748	58.1833	65.9257	70.3559	71.2838	69.7068	72.7645	74.5947	69.8775	70.4732	82.3977	86.2339	96.5921	86.626	87.1172	87.8865	95.1652	97.2372	104.487	106.535	103.401	115.438
9.76935	10.0058	10.6791	11.0179	12.881	12.5018	13.3961	14.3541	16.9025	16.5725	19.206	19.3794	20.4381	24.1564	24.532	25.3648	28.1258	29.0797	31.4024	34.3728	34.7523	40.3282	43.0012	43.7347	45.7062	50.2477	48.2747	51.002	57.3748	58.1833	65.9257	70.3559	71.2838	69.7068	72.7645	74.5947	69.8775	70.4732	82.3977	86.2339	96.5921	86.626	87.1172	87.8865	95.1652	97.2372	104.487	106.535	103.401	115.438
9.76935	10.0058	10.6791	11.0179	12.881	12.5018	13.3961	14.3541	16.9025	16.5725	19.206	19.3794	20.4381	24.1564	24.532	25.3648	28.1258	29.0797	31.4024	34.3728	34.7523	40.3282	43.0012	43.7347	45.7062	50.2477	48.2747	51.002	57.3748	58.1833	65.9257	70.3559	71.2838	69.7068	72.7645	74.5947	69.8775	70.4732	82.3977	86.2339	96.5921	86.626	87.1172	87.8865	95.1652	97.2372	104.487	106.535	103.401	115.438
9.76935	10.0058	10.6791	11.0179	12.881	12.5018	13.3961	14.3541	16.9025	16.5725	19.206	19.3794	20.4381	24.1564	24.532	25.3648	28.1258	29.0797	31.4024	34.3728	34.7523	40.3282	43.0012	43.7347	45.7062	50.2477	48.2747	51.002	57.3748	58.1833	65.9257	70.3559	71.2838	69.7068	72.7645	74.5947	69.8775	70.4732	82.3977	86.2339	96.5921	86.626	87.1172	87.8865	95.1652	97.2372	104.487	106.535	103.401	115.438
9.76935	10.0058	10.6791	11.0179	12.881	12.5018	13.3961	14.3541	16.9025	16.5725	19.206	19.3794	20.4381	24.1564	24.532	25.3648	28.1258	29.0797	31.4024	34.3728	34.7523	40.3282	43.0012	43.7347	45.7062	50.2477	48.2747	51.002	57.3748	58.1833	65.9257	70.3559	71.2838	69.7068	72.7645	74.5947	69.8775	70.4732	82.3977	86.2339	96.5921	86.626	87.1172	87.8865	95.1652	97.2372	104.487	106.535	103.401	115.438
9.76935	10.0058	10.6791	11.0179	12.881	12.5018	13.3961	14.3541	16.9025	16.5725	19.206	19.3794	20.4381	24.1564	24.532	25.3648	28.1258	29.0797	31.4024	34.3728	34.7523	40.3282	43.0012	43.7347	45.7062	50.2477	48.2747	51.002	57.3748	58.1833	65.9257	70.3559	71.2838	69.7068	72.7645	74.5947	69.8775	70.4732	82.3977	86.2339	96.5921	86.626	87.1172	87.8865	95.1652	97.2372	104.487	106.535	103.401	115.438
10.1134	9.97286	11.3153	11.1106	11.7463	12.5768	13.9063	14.5143	15.1617	16.0514	18.884	19.7146	19.9507	21.1618	22.9116	25.3275	25.3638	27.4236	31.1983	34.0207	34.0128	36.5652	39.8039	43.8432	45.6756	47.5185	49.1413	46.8351	52.2877	52.9296	55.5772	65.9384	66.918	61.4545	65.3309	65.5262	62.6433	68.3551	73.235	72.1854	75.0353	73.9032	76.2064	81.4364	78.0702	79.2305	84.7915	90.4045	88.1459	94.1822
10.1134	9.97286	11.3153	11.1106	11.7463	12.5768	13.9063	14.5143	15.1617	16.0514	18.884	19.7146	19.9507	21.1618	22.9116	25.3275	25.3638	27.4236	31.1983	34.0207	34.0128	36.5652	39.8039	43.8432	45.6756	47.5185	49.1413	46.8351	52.2877	52.9296	55.5772	65.9384	66.918	61.4545	65.3309	65.5262	62.6433	68.3551	73.235	72.1854	75.0353	73.9032	76.2064	81.4364	78.0702	79.2305	84.7915	90.4045	88.1459	94.1822
10.1134	9.97286	11.3153	11.1106	11.7463	12.5768	13.9063	14.5143	15.1617	16.0514	18.884	19.7146	19.9507	21.1618	22.9116	25.3275	25.3638	27.4236	31.1983	34.0207	34.0128	36.5652	39.8039	43.8432	45.6756	47.5185	49.1413	46.8351	52.2877	52.9296	55.5772	65.9384	66.918	61.4545	65.3309	65.5262	62.6433	68.3551	73.235	72.1854	75.0353	73.9032	76.2064	81.4364	78.0702	79.2305	84.7915	90.4045	88.1459	94.1822
10.1134	9.97286	11.3153	11.1106	11.7463	12.5768	13.9063	14.5143	15.1617	16.0514	18.884	19.7146	19.9507	21.1618	22.9116	25.3275	25.3638	27.4236	31.1983	34.0207	34.0128	36.5652	39.8039	43.8432	45.6756	47.5185	49.1413	46.8351	52.2877	52.9296	55.5772	65.9384	66.918	61.4545	65.3309	65.5262	62.6433	68.3551	73.235	72.1854	75.0353	73.9032	76.2064	81.4364	78.0702	79.2305	84.7915	90.4045	88.1459	94.1822
10.1134	9.97286	11.3153	11.1106	11.7463	12.5768	13.9063	14.5143	15.1617	16.0514	18.884	19.7146	19.9507	21.1618	22.9116	25.3275	25.3638	27.4236	31.1983	34.0207	34.0128	36.5652	39.8039	43.8432	45.6756	47.5185	49.1413	46.8351	52.2877	52.9296	55.5772	65.9384	66.918	61.4545	65.3309	65.5262	62.6433	68.3551	73.235	72.1854	75.0353	73.9032	76.2064	81.4364	78.0702	79.2305	84.7915	90.4045	88.1459	94.1822
10.1134	9.97286	11.3153	11.1106	11.7463	12.5768	13.9063	14.5143	15.1617	16.0514	18.884	19.7146	19.9507	21.1618	22.9116	25.3275	25.3638	27.4236	31.1983	34.0207	34.0128	36.5652	39.8039	43.8432	45.6756	47.5185	49.1413	46.8351	52.2877	52.9296	55.5772	65.9384	66.918	61.4545	65.3309	65.5262	62.6433	68.3551	73.235	72.1854	75.0353	73.9032	76.2064	81.4364	78.0702	79.2305	84.7915	90.4045	88.1459	94.1822
10.1134	9.97286	11.3153	11.1106	11.7463	12.5768	13.9063	14.5143	15.1617	16.0514	18.884	19.7146	19.9507	21.1618	22.9116	25.3275	25.3638	27.4236	31.1983	34.0207	34.0128	36.5652	39.8039	43.8432	45.6756	47.5185	49.1413	46.8351	52.2877	52.9296	55.5772	65.9384	66.918	61.4545	65.3309	65.5262	62.6433	68.3551	73.235	72.1854	75.0353	73.9032	76.2064	81.4364	78.0702	79.2305	84.7915	90.4045	88.1459	94.1822
10.1134	9.97286	11.3153	11.1106	11.7463	12.5768	13.9063	14.5143	15.1617	16.0514	18.884	19.7146	19.9507	21.1618	22.9116	25.3275	25.3638	27.4236	31.1983	34.0207	34.0128	36.5652	39.8039	43.8432	45.6756	47.5185	49.1413	46.8351	52.2877	52.9296	55.5772	65.9384	66.918	61.4545	65.3309	65.5262	62.6433	68.3551	73.235	72.1854	75.0353	73.9032	76.2064	81.4364	78.0702	79.2305	84.7915	90.4045	88.1459	94.1822
10.1134	9.97286	11.3153	11.1106	11.7463	12.5768	13.9063	14.5143	15.1617	16.0514	18.884	19.7146	19.9507	21.1618	22.9116	25.3275	25.3638	27.4236	31.1983	34.0207	34.0128	36.5652	39.8039	43.8432	45.6756	47.5185	49.1413	46.8351	52.2877	52.9296	55.5772	65.9384	66.918	61.4545	65.3309	65.5262	62.6433	68.3551	73.235	72.1854	75.0353	73.9032	76.2064	81.4364	78.0702	79.2305	84.7915	90.4045	88.1459	94.1822
10.1134	9.97286	11.3153	11.1106	11.7463	12.5768	13.9063	14.5143	15.1617	16.0514	18.884	19.7146	19.9507	21.1618	22.9116	25.3275	25.3638	27.4236	31.1983	34.0207	34.0128	36.5652	39.8039	43.8432	45.6756	47.5185	49.1413	46.8351	52.2877	52.9296	55.5772	65.9384	66.918	61.4545	65.3309	65.5262	62.6433	68.3551	73.235	72.1854	75.0353	73.9032	76.2064	81.4364	78.0702	79.2305	84.7915	90.4045	88.1459	94.1822
10.1564	9.93223	10.2035	11.2526	11.793	11.8338	13.4266	14.6066	15.8903	14.8862	17.8835	18.8558	21.0547	24.6753	24.4071	27.3785	28.7099	29.3539	32.6714	35.2228	33.3165	39.5066	41.0574	40.7189	44.0185	44.759	47.5369	49.1913	53.1893	56.2487	56.2013	57.3317	61.2651	62.2422	61.9056	67.3653	64.631	66.5891	68.3001	67.745	65.2532	68.746	70.5812	74.4978	82.5141	74.0239	71.1713	73.1035	75.9533	68.5332
10.1564	9.93223	10.2035	11.2526	11.793	11.8338	13.4266	14.6066	15.8903	14.8862	17.8835	18.8558	21.0547	24.6753	24.4071	27.3785	28.7099	29.3539	32.6714	35.2228	33.3165	39.5066	41.0574	40.7189	44.0185	44.759	47.5369	49.1913	53.1893	56.2487	56.2013	57.3317	61.2651	62.2422	61.9056	67.3653	64.631	66.5891	68.3001	67.745	65.2532	68.746	70.5812	74.4978	82.5141	74.0239	71.1713	73.1035	75.9533	68.5332
10.1564	9.93223	10.2035	11.2526	11.793	11.8338	13.4266	14.6066	15.8903	14.8862	17.8835	18.8558	21.0547	24.6753	24.4071	27.3785	28.7099	29.3539	32.6714	35.2228	33.3165	39.5066	41.0574	40.7189	44.0185	44.759	47.5369	49.1913	53.1893	56.2487	56.2013	57.3317	61.2651	62.2422	61.9056	67.3653	64.631	66.5891	68.3001	67.745	65.2532	68.746	70.5812	74.4978	82.5141	74.0239	71.1713	73.1035	75.9533	68.5332
10.1564	9.93223	10.2035	11.2526	11.793	11.8338	13.4266	14.6066	15.8903	14.8862	17.8835	18.8558	21.0547	24.6753	24.4071	27.3785	28.7099	29.3539	32.6714	35.2228	33.3165	39.5066	41.0574	40.7189	44.0185	44.759	47.5369	49.1913	53.1893	56.2487	56.2013	57.3317	61.2651	62.2422	61.9056	67.3653	64.631	66.5891	68.3001	67.745	65.2532	68.746	70.5812	74.4978	82.5141	74.0239	71.1713	73.1035	75.9533	68.5332
10.1564	9.93223	10.2035	11.2526	11.793	11.8338	13.4266	14.6066	15.8903	14.8862	17.8835	18.8558	21.0547	24.6753	24.4071	27.3785	28.7099	29.3539	32.6714	35.2228	33.3165	39.5066	41.0574	40.7189	44.0185	44.759	47.5369	49.1913	53.1893	56.2487	56.2013	57.3317	61.2651	62.2422	61.9056	67.3653	64.631	66.5891	68.3001	67.745	65.2532	68.746	70.5812	74.4978	82.5141	74.0239	71.1713	73.1035	75.9533	68.5332
10.1564	9.93223	10.2035	11.2526	11.793	11.8338	13.4266	14.6066	15.8903	14.8862	17.8835	18.8558	21.0547	24.6753	24.4071	27.3785	28.7099	29.3539	32.6714	35.2228	33.3165	39.5066	41.0574	40.7189	44.0185	44.759	47.5369	49.1913	53.1893	56.2487	56.2013	57.3317	61.2651	62.2422	61.9056	67.3653	64.631	66.5891	68.3001	67.745	65.2532	68.746	70.5812	74.4978	82.5141	74.0239	71.1713	73.1035	75.9533	68.5332
10.1564	9.93223	10.2035	11.2526	11.793	11.8338	13.4266	14.6066	15.8903	14.8862	17.8835	18.8558	21.0547	24.6753	24.4071	27.3785	28.7099	29.3539	32.6714	35.2228	33.3165	39.5066	41.0574	40.7189	44.0185	44.759	47.5369	49.1913	53.1893	56.2487	56.2013	57.3317	61.2651	62.2422	61.9056	67.3653	64.631	66.5891	68.3001	67.745	65.2532	68.746	70.5812	74.4978	82.5141	74.0239	71.1713	73.1035	75.9533	68.5332
10.1564	9.93223	10.2035	11.2526	11.793	11.8338	13.4266	14.6066	15.8903	14.8862	17.8835	18.8558	21.0547	24.6753	24.4071	27.3785	28.7099	29.3539	32.6714	35.2228	33.3165	39.5066	41.0574	40.7189	44.0185	44.759	47.5369	49.1913	53.1893	56.2487	56.2013	57.3317	61.2651	62.2422	61.9056	67.3653	64.631	66.5891	68.3001	67.745	65.2532	68.746	70.5812	74.4978	82.5141	74.0239	71.1713	73.1035	75.9533	68.5332
10.1564	9.93223	10.2035	11.2526	11.793	11.8338	13.4266	14.6066	15.8903	14.8862	17.8835	18.8558	21.0547	24.6753	24.4071	27.3785	28.7099	29.3539	32.6714	35.2228	33.3165	39.5066	41.0574	40.7189	44.0185	44.759	47.5369	49.1913	53.1893	56.2487	56.2013	57.3317	61.2651	62.2422	61.9056	67.3653	64.631	66.5891	68.3001	67.745	65.2532	68.746	70.5812	74.4978	82.5141	74.0239	71.1713	73.1035	75.9533	68.5332
10.1564	9.93223	10.2035	11.2526	11.793	11.8338	13.4266	14.6066	15.8903	14.8862	17.8835	18.8558	21.0547	24.6753	24.4071	27.3785	28.7099	29.3539	32.6714	35.2228	33.3165	39.5066	41.0574	40.7189	44.0185	44.759	47.5369	49.1913	53.1893	56.2487	56.2013	57.3317	61.2651	62.2422	61.9056	67.3653	64.631	66.5891	68.3001	67.745	65.2532	68.746	70.5812	74.4978	82.5141	74.0239	71.1713	73.1035	75.9533	68.5332
10.7095	10.0952	11.0519	11.2771	12.1389	12.4971	13.1926	13.669	15.6789	16.2474	17.8472	20.5828	20.8055	22.6489	23.38	25.3672	26.6285	30.5007	31.3268	34.2998	37.2568	37.9442	41.1518	38.0732	43.3395	47.4558	47.0081	54.3014	53.842	61.466	55.1418	58.1334	56.7713	61.3866	62.1308	71.4086	68.147	72.087	75.9922	67.928	73.7276	78.6558	70.2549	69.6223	82.8376	73.57	63.9583	76.1623	65.7898	66.3614
10.7095	10.0952	11.0519	11.2771	12.1389	12.4971	13.1926	13.669	15.6789	16.2474	17.8472	20.5828	20.8055	22.6489	23.38	25.3672	26.6285	30.5007	31.3268	34.2998	37.2568	37.9442	41.1518	38.0732	43.3395	47.4558	47.0081	54.3014	53.842	61.466	55.1418	58.1334	56.7713	61.3866	62.1308	71.4086	68.147	72.087	75.9922	67.928	73.7276	78.6558	70.2549	69.6223	82.8376	73.57	63.9583	76.1623	65.7898	66.3614
10.7095	10.0952	11.0519	11.2771	12.1389	12.4971	13.1926	13.669	15.6789	16.2474	17.8472	20.5828	20.8055	22.6489	23.38	25.3672	26.6285	30.5007	31.3268	34.2998	37.2568	37.9442	41.1518	38.0732	43.3395	47.4558	47.0081	54.3014	53.842	61.466	55.1418	58.1334	56.7713	61.3866	62.1308	71.4086	68.147	72.087	75.9922	67.928	73.7276	78.6558	70.2549	69.6223	82.8376	73.57	63.9583	76.1623	65.7898	66.3614
10.7095	10.0952	11.0519	11.2771	12.1389	12.4971	13.1926	13.669	15.6789	16.2474	17.8472	20.5828	20.8055	22.6489	23.38	25.3672	26.6285	30.5007	31.3268	34.2998	37.2568	37.9442	41.1518	38.0732	43.3395	47.4558	47.0081	54.3014	53.842	61.466	55.1418	58.1334	56.7713	61.3866	62.1308	71.4086	68.147	72.087	75.9922	67.928	73.7276	78.6558	70.2549	69.6223	82.8376	73.57	63.9583	76.1623	65.7898	66.3614
10.7095	10.0952	11.0519	11.2771	12.1389	12.4971	13.1926	13.669	15.6789	16.2474	17.8472	20.5828	20.8055	22.6489	23.38	25.3672	26.6285	30.5007	31.3268	34.2998	37.2568	37.9442	41.1518	38.0732	43.3395	47.4558	47.0081	54.3014	53.842	61.466	55.1418	58.1334	56.7713	61.3866	62.1308	71.4086	68.147	72.087	75.9922	67.928	73.7276	78.6558	70.2549	69.6223	82.8376	73.57	63.9583	76.1623	65.7898	66.3614
10.7095	10.0952	11.0519	11.2771	12.1389	12.4971	13.1926	13.669	15.6789	16.2474	17.8472	20.5828	20.8055	22.6489	23.38	25.3672	26.6285	30.5007	31.3268	34.2998	37.2568	37.9442	41.1518	38.0732	43.3395	47.4558	47.0081	54.3014	53.842	61.466	55.1418	58.1334	56.7713	61.3866	62.1308	71.4086	68.147	72.087	75.9922	67.928	73.7276	78.6558	70.2549	69.6223	82.8376	73.57	63.9583	76.1623	65.7898	66.3614
10.7095	10.0952	11.0519	11.2771	12.1389	12.4971	13.1926	13.669	15.6789	16.2474	17.8472	20.5828	20.8055	22.6489	23.38	25.3672	26.6285	30.5007	31.3268	34.2998	37.2568	37.9442	41.1518	38.0732	43.3395	47.4558	47.0081	54.3014	53.842	61.466	55.1418	58.1334	56.7713	61.3866	62.1308	71.4086	68.147	72.087	75.9922	67.928	73.7276	78.6558	70.2549	69.6223	82.8376	73.57	63.9583	76.1623	65.7898	66.3614
10.7095	10.0952	11.0519	11.2771	12.1389	12.4971	13.1926	13.669	15.6789	16.2474	17.8472	20.5828	20.8055	22.6489	23.38	25.3672	26.6285	30.5007	31.3268	34.2998	37.2568	37.9442	41.1518	38.0732	43.3395	47.4558	47.0081	54.3014	53.842	61.466	55.1418	58.1334	56.7713	61.3866	62.1308	71.4086	68.147	72.087	75.9922	67.928	73.7276	78.6558	70.2549	69.6223	82.8376	73.57	63.9583	76.1623	65.7898	66.3614
10.7095	10.0952	11.0519	11.2771	12.1389	12.4971	13.1926	13.669	15.6789	16.2474	17.8472	20.5828	20.8055	22.6489	23.38	25.3672	26.6285	30.5007	31.3268	34.2998	37.2568	37.9442	41.1518	38.0732	43.3395	47.4558	47.0081	54.3014	53.842	61.466	55.1418	58.1334	56.7713	61.3866	62.1308	71.4086	68.147	72.087	75.9922	67.928	73.7276	78.6558	70.2549	69.6223	82.8376	73.57	63.9583	76.1623	65.7898	66.3614
10.7095	10.0952	11.0519	11.2771	12.1389	12.4971	13.1926	13.669	15.6789	16.2474	17.8472	20.5828	20.8055	22.6489	23.38	25.3672	26.6285	30.5007	31.3268	34.2998	37.2568	37.9442	41.1518	38.0732	43.3395	47.4558	47.0081	54.3014	53.842	61.466	55.1418	58.1334	56.7713	61.3866	62.1308	71.4086	68.147	72.087	75.9922	67.928	73.7276	78.6558	70.2549	69.6223	82.8376	73.57	63.9583	76.1623	65.7898	66.3614
10.1037	11.034	10.9063	11.7824	12.6662	12.3439	12.6757	13.6704	15.7577	16.0426	18.4631	19.2776	20.1134	22.0994	25.0854	25.9257	29.4234	34.1033	32.0992	33.0362	36.346	37.5381	42.252	44.4662	44.9836	48.8197	50.7176	55.1414	61.2068	57.1039	61.401	58.1264	60.1342	65.0215	65.7942	65.6543	67.5577	62.5129	64.6016	63.301	64.3669	65.3978	67.922	61.4996	63.3967	58.9228	57.2167	62.1365	60.8103	62.0529
10.1037	11.034	10.9063	11.7824	12.6662	12.3439	12.6757	13.6704	15.7577	16.0426	18.4631	19.2776	20.1134	22.0994	25.0854	25.9257	29.4234	34.1033	32.0992	33.0362	36.346	37.5381	42.252	44.4662	44.9836	48.8197	50.7176	55.1414	61.2068	57.1039	61.401	58.1264	60.1342	65.0215	65.7942	65.6543	67.5577	62.5129	64.6016	63.301	64.3669	65.3978	67.922	61.4996	63.3967	58.9228	57.2167	62.1365	60.8103	62.0529
10.1037	11.034	10.9063	11.7824	12.6662	12.3439	12.6757	13.6704	15.7577	16.0426	18.4631	19.2776	20.1134	22.0994	25.0854	25.9257	29.4234	34.1033	32.0992	33.0362	36.346	37.5381	42.252	44.4662	44.9836	48.8197	50.7176	55.1414	61.2068	57.1039	61.401	58.1264	60.1342	65.0215	65.7942	65.6543	67.5577	62.5129	64.6016	63.301	64.3669	65.3978	67.922	61.4996	63.3967	58.9228	57.2167	62.1365	60.8103	62.0529
10.1037	11.034	10.9063	11.7824	12.6662	12.3439	12.6757	13.6704	15.7577	16.0426	18.4631	19.2776	20.1134	22.0994	25.0854	25.9257	29.4234	34.1033	32.0992	33.0362	36.346	37.5381	42.252	44.4662	44.9836	48.8197	50.7176	55.1414	61.2068	57.1039	61.401	58.1264	60.1342	65.0215	65.7942	65.6543	67.5577	62.5129	64.6016	63.301	64.3669	65.3978	67.922	61.4996	63.3967	58.9228	57.2167	62.1365	60.8103	62.0529
10.1037	11.034	10.9063	11.7824	12.6662	12.3439	12.6757	13.6704	15.7577	16.0426	18.4631	19.2776	20.1134	22.0994	25.0854	25.9257	29.4234	34.1033	32.0992	33.0362	36.346	37.5381	42.252	44.4662	44.9836	48.8197	50.7176	55.1414	61.2068	57.1039	61.401	58.1264	60.1342	65.0215	65.7942	65.6543	67.5577	62.5129	64.6016	63.301	64.3669	65.3978	67.922	61.4996	63.3967	58.9228	57.2167	62.1365	60.8103	62.0529
10.1037	11.034	10.9063	11.7824	12.6662	12.3439	12.6757	13.6704	15.7577	16.0426	18.4631	19.2776	20.1134	22.0994	25.0854	25.9257	29.4234	34.1033	32.0992	33.0362	36.346	37.5381	42.252	44.4662	44.9836	48.8197	50.7176	55.1414	61.2068	57.1039	61.401	58.1264	60.1342	65.0215	65.7942	65.6543	67.5577	62.5129	64.6016	63.301	64.3669	65.3978	67.922	61.4996	63.3967	58.9228	57.2167	62.1365	60.8103	62.0529
10.1037	11.034	10.9063	11.7824	12.6662	12.3439	12.6757	13.6704	15.7577	16.0426	18.4631	19.2776	20.1134	22.0994	25.0854	25.9257	29.4234	34.1033	32.0992	33.0362	36.346	37.5381	42.252	44.4662	44.9836	48.8197	50.7176	55.1414	61.2068	57.1039	61.401	58.1264	60.1342	65.0215	65.7942	65.6543	67.5577	62.5129	64.6016	63.301	64.3669	65.3978	67.922	61.4996	63.3967	58.9228	57.2167	62.1365	60.8103	62.0529
10.1037	11.034	10.9063	11.7824	12.6662	12.3439	12.6757	13.6704	15.7577	16.0426	18.4631	19.2776	20.1134	22.0994	25.0854	25.9257	29.4234	34.1033	32.0992	33.0362	36.346	37.5381	42.252	44.4662	44.9836	48.8197	50.7176	55.1414	61.2068	57.1039	61.401	58.1264	60.1342	65.0215	65.7942	65.6543	67.5577	62.5129	64.6016	63.301	64.3669	65.3978	67.922	61.4996	63.3967	58.9228	57.2167	62.1365	60.8103	62.0529
10.1037	11.034	10.9063	11.7824	12.6662	12.3439	12.6757	13.6704	15.7577	16.0426	18.4631	19.2776	20.1134	22.0994	25.0854	25.9257	29.4234	34.1033	32.0992	33.0362	36.346	37.5381	42.252	44.4662	44.9836	48.8197	50.7176	55.1414	61.2068	57.1039	61.401	58.1264	60.1342	65.0215	65.7942	65.6543	67.5577	62.5129	64.6016	63.301	64.3669	65.3978	67.922	61.4996	63.3967	58.9228	57.2167	62.1365	60.8103	62.0529
10.1037	11.034	10.9063	11.7824	12.6662	12.3439	12.6757	13.6704	15.7577	16.0426	18.4631	19.2776	20.1134	22.0994	25.0854	25.9257	29.4234	34.1033	32.0992	33.0362	36.346	37.5381	42.252	44.4662	44.9836	48.8197	50.7176	55.1414	61.2068	57.1039	61.401	58.1264	60.1342	65.0215	65.7942	65.6543	67.5577	62.5129	64.6016	63.301	64.3669	65.3978	67.922	61.4996	63.3967	58.9228	57.2167	62.1365	60.8103	62.0529
10.1017	10.3148	10.5822	10.9076	11.3685	12.5441	13.1386	14.3908	14.3085	16.9604	17.8356	19.1636	21.2972	20.6324	23.8844	24.1882	27.4715	29.6141	32.6661	35.3326	34.6601	38.0333	42.7879	46.5277	48.0558	50.4844	56.7769	58.2566	56.2653	63.735	61.1584	61.5181	61.791	60.3707	61.8123	64.8553	61.2549	62.7789	64.0766	62.7732	60.8255	64.9055	62.3149	60.514	59.4868	66.5972	66.3469	64.9059	69.1513	64.1016
10.1017	10.3148	10.5822	10.9076	11.3685	12.5441	13.1386	14.3908	14.3085	16.9604	17.8356	19.1636	21.2972	20.6324	23.8844	24.1882	27.4715	29.6141	32.6661	35.3326	34.6601	38.0333	42.7879	46.5277	48.0558	50.4844	56.7769	58.2566	56.2653	63.735	61.1584	61.5181	61.791	60.3707	61.8123	64.8553	61.2549	62.7789	64.0766	62.7732	60.8255	64.9055	62.3149	60.514	59.4868	66.5972	66.3469	64.9059	69.1513	64.1016
10.1017	10.3148	10.5822	10.9076	11.3685	12.5441	13.1386	14.3908	14.3085	16.9604	17.8356	19.1636	21.2972	20.6324	23.8844	24.1882	27.4715	29.6141	32.6661	35.3326	34.6601	38.0333	42.7879	46.5277	48.0558	50.4844	56.7769	58.2566	56.2653	63.735	61.1584	61.5181	61.791	60.3707	61.8123	64.8553	61.2549	62.7789	64.0766	62.7732	60.8255	64.9055	62.3149	60.514	59.4868	66.5972	66.3469	64.9059	69.1513	64.1016
10.1017	10.3148	10.5822	10.9076	11.3685	12.5441	13.1386	14.3908	14.3085	16.9604	17.8356	19.1636	21.2972	20.6324	23.8844	24.1882	27.4715	29.6141	32.6661	35.3326	34.6601	38.0333	42.7879	46.5277	48.0558	50.4844	56.7769	58.2566	56.2653	63.735	61.1584	61.5181	61.791	60.3707	61.8123	64.8553	61.2549	62.7789	64.0766	62.7732	60.8255	64.9055	62.3149	60.514	59.4868	66.5972	66.3469	64.9059	69.1513	64.1016
10.1017	10.3148	10.5822	10.9076	11.3685	12.5441	13.1386	14.3908	14.3085	16.9604	17.8356	19.1636	21.2972	20.6324	23.8844	24.1882	27.4715	29.6141	32.6661	35.3326	34.6601	38.0333	42.7879	46.5277	48.0558	50.4844	56.7769	58.2566	56.2653	63.735	61.1584	61.5181	61.791	60.3707	61.8123	64.8553	61.2549	62.7789	64.0766	62.7732	60.8255	64.9055	62.3149	60.514	59.4868	66.5972	66.3469	64.9059	69.1513	64.1016
10.1017	10.3148	10.5822	10.9076	11.3685	12.5441	13.1386	14.3908	14.3085	16.9604	17.8356	19.1636	21.2972	20.6324	23.8844	24.1882	27.4715	29.6141	32.6661	35.3326	34.6601	38.0333	42.7879	46.5277	48.0558	50.4844	56.7769	58.2566	56.2653	63.735	61.1584	61.5181	61.791	60.3707	61.8123	64.8553	61.2549	62.7789	64.0766	62.7732	60.8255	64.9055	62.3149	60.514	59.4868	66.5972	66.3469	64.9059	69.1513	64.1016
10.1017	10.3148	10.5822	10.9076	11.3685	12.5441	13.1386	14.3908	14.3085	16.9604	17.8356	19.1636	21.2972	20.6324	23.8844	24.1882	27.4715	29.6141	32.6661	35.3326	34.6601	38.0333	42.7879	46.5277	48.0558	50.4844	56.7769	58.2566	56.2653	63.735	61.1584	61.5181	61.791	60.3707	61.8123	64.8553	61.2549	62.7789	64.0766	62.7732	60.8255	64.9055	62.3149	60.514	59.4868	66.5972	66.3469	64.9059	69.1513	64.1016
10.1017	10.3148	10.5822	10.9076	11.3685	12.5441	13.1386	14.3908	14.3085	16.9604	17.8356	19.1636	21.2972	20.6324	23.8844	24.1882	27.4715	29.6141	32.6661	35.3326	34.6601	38.0333	42.7879	46.5277	48.0558	50.4844	56.7769	58.2566	56.2653	63.735	61.1584	61.5181	61.791	60.3707	61.8123	64.8553	61.2549	62.7789	64.0766	62.7732	60.8255	64.9055	62.3149	60.514	59.4868	66.5972	66.3469	64.9059	69.1513	64.1016
10.1017	10.3148	10.5822	10.9076	11.3685	12.5441	13.1386	14.3908	14.3085	16.9604	17.8356	19.1636	21.2972	20.6324	23.8844	24.1882	27.4715	29.6141	32.6661	35.3326	34.6601	38.0333	42.7879	46.5277	48.0558	50.4844	56.7769	58.2566	56.2653	63.735	61.1584	61.5181	61.791	60.3707	61.8123	64.8553	61.2549	62.7789	64.0766	62.7732	60.8255	64.9055	62.3149	60.514	59.4868	66.5972	66.3469	64.9059	69.1513	64.1016
10.1017	10.3148	10.5822	10.9076	11.3685	12.5441	13.1386	14.3908	14.3085	16.9604	17.8356	19.1636	21.2972	20.6324	23.8844	24.1882	27.4715	29.6141	32.6661	35.3326	34.6601	38.0333	42.7879	46.5277	48.0558	50.4844	56.7769	58.2566	56.2653	63.735	61.1584	61.5181	61.791	60.3707	61.8123	64.8553	61.2549	62.7789	64.0766	62.7732	60.8255	64.9055	62.3149	60.514	59.4868	66.5972	66.3469	64.9059	69.1513	64.1016
10.4063	10.281	11.002	11.2029	12.3002	12.3353	13.4274	14.0502	15.3847	16.6683	18.1825	20.948	18.9308	20.5372	22.857	25.6892	27.5867	29.2361	32.6521	32.0307	36.7007	37.6232	45.4535	46.4989	49.4222	56.1808	56.1071	58.7126	56.5341	55.7866	58.9365	61.9724	64.9082	58.4755	59.0326	61.3787	62.6271	61.602	64.8825	64.286	64.8471	64.0021	61.9158	57.8736	57.6569	57.5485	57.1255	60.1945	52.9625	57.2754
10.4063	10.281	11.002	11.2029	12.3002	12.3353	13.4274	14.0502	15.3847	16.6683	18.1825	20.948	18.9308	20.5372	22.857	25.6892	27.5867	29.2361	32.6521	32.0307	36.7007	37.6232	45.4535	46.4989	49.4222	56.1808	56.1071	58.7126	56.5341	55.7866	58.9365	61.9724	64.9082	58.4755	59.0326	61.3787	62.6271	61.602	64.8825	64.286	64.8471	64.0021	61.9158	57.8736	57.6569	57.5485	57.1255	60.1945	52.9625	57.2754
10.4063	10.281	11.002	11.2029	12.3002	12.3353	13.4274	14.0502	15.3847	16.6683	18.1825	20.948	18.9308	20.5372	22.857	25.6892	27.5867	29.2361	32.6521	32.0307	36.7007	37.6232	45.4535	46.4989	49.4222	56.1808	56.1071	58.7126	56.5341	55.7866	58.9365	61.9724	64.9082	58.4755	59.0326	61.3787	62.6271	61.602	64.8825	64.286	64.8471	64.0021	61.9158	57.8736	57.6569	57.5485	57.1255	60.1945	52.9625	57.2754
10.4063	10.281	11.002	11.2029	12.3002	12.3353	13.4274	14.0502	15.3847	16.6683	18.1825	20.948	18.9308	20.5372	22.857	25.6892	27.5867	29.2361	32.6521	32.0307	36.7007	37.6232	45.4535	46.4989	49.4222	56.1808	56.1071	58.7126	56.5341	55.7866	58.9365	61.9724	64.9082	58.4755	59.0326	61.3787	62.6271	61.602	64.8825	64.286	64.8471	64.0021	61.9158	57.8736	57.6569	57.5485	57.1255	60.1945	52.9625	57.2754
10.4063	10.281	11.002	11.2029	12.3002	12.3353	13.4274	14.0502	15.3847	16.6683	18.1825	20.948	18.9308	20.5372	22.857	25.6892	27.5867	29.2361	32.6521	32.0307	36.7007	37.6232	45.4535	46.4989	49.4222	56.1808	56.1071	58.7126	56.5341	55.7866	58.9365	61.9724	64.9082	58.4755	59.0326	61.3787	62.6271	61.602	64.8825	64.286	64.8471	64.0021	61.9158	57.8736	57.6569	57.5485	57.1255	60.1945	52.9625	57.2754
10.4063	10.281	11.002	11.2029	12.3002	12.3353	13.4274	14.0502	15.3847	16.6683	18.1825	20.948	18.9308	20.5372	22.857	25.6892	27.5867	29.2361	32.6521	32.0307	36.7007	37.6232	45.4535	46.4989	49.4222	56.1808	56.1071	58.7126	56.5341	55.7866	58.9365	61.9724	64.9082	58.4755	59.0326	61.3787	62.6271	61.602	64.8825	64.286	64.8471	64.0021	61.9158	57.8736	57.6569	57.5485	57.1255	60.1945	52.9625	57.2754
10.4063	10.281	11.002	11.2029	12.3002	12.3353	13.4274	14.0502	15.3847	16.6683	18.1825	20.948	18.9308	20.5372	22.857	25.6892	27.5867	29.2361	32.6521	32.0307	36.7007	37.6232	45.4535	46.4989	49.4222	56.1808	56.1071	58.7126	56.5341	55.7866	58.9365	61.9724	64.9082	58.4755	59.0326	61.3787	62.6271	61.602	64.8825	64.286	64.8471	64.0021	61.9158	57.8736	57.6569	57.5485	57.1255	60.1945	52.9625	57.2754
10.4063	10.281	11.002	11.2029	12.3002	12.3353	13.4274	14.0502	15.3847	16.6683	18.1825	20.948	18.9308	20.5372	22.857	25.6892	27.5867	29.2361	32.6521	32.0307	36.7007	37.6232	45.4535	46.4989	49.4222	56.1808	56.1071	58.7126	56.5341	55.7866	58.9365	61.9724	64.9082	58.4755	59.0326	61.3787	62.6271	61.602	64.8825	64.286	64.8471	64.0021	61.9158	57.8736	57.6569	57.5485	57.1255	60.1945	52.9625	57.2754
10.4063	10.281	11.002	11.2029	12.3002	12.3353	13.4274	14.0502	15.3847	16.6683	18.1825	20.948	18.9308	20.5372	22.857	25.6892	27.5867	29.2361	32.6521	32.0307	36.7007	37.6232	45.4535	46.4989	49.4222	56.1808	56.1071	58.7126	56.5341	55.7866	58.9365	61.9724	64.9082	58.4755	59.0326	61.3787	62.6271	61.602	64.8825	64.286	64.8471	64.0021	61.9158	57.8736	57.6569	57.5485	57.1255	60.1945	52.9625	57.2754
10.4063	10.281	11.002	11.2029	12.3002	12.3353	13.4274	14.0502	15.3847	16.6683	18.1825	20.948	18.9308	20.5372	22.857	25.6892	27.5867	29.2361	32.6521	32.0307	36.7007	37.6232	45.4535	46.4989	49.4222	56.1808	56.1071	58.7126	56.5341	55.7866	58.9365	61.9724	64.9082	58.4755	59.0326	61.3787	62.6271	61.602	64.8825	64.286	64.8471	64.0021	61.9158	57.8736	57.6569	57.5485	57.1255	60.1945	52.9625	57.2754
10.7758	10.8172	11.0416	11.7476	11.7487	12.4295	13.8678	14.5122	14.2508	16.0793	18.4836	19.2353	19.2693	22.0014	23.5188	26.8864	28.2274	33.6509	31.7378	32.8275	40.2015	40.9876	43.4674	45.0251	49.3913	52.5509	54.0091	56.585	58.5602	60.7271	61.2441	60.3606	58.7461	61.6418	62.2805	60.0089	61.7687	61.2526	61.2918	58.1592	62.4849	59.4881	66.0882	59.7926	58.2207	56.6031	59.9701	59.0207	56.6997	61.634
10.7758	10.8172	11.0416	11.7476	11.7487	12.4295	13.8678	14.5122	14.2508	16.0793	18.4836	19.2353	19.2693	22.0014	23.5188	26.8864	28.2274	33.6509	31.7378	32.8275	40.2015	40.9876	43.4674	45.0251	49.3913	52.5509	54.0091	56.585	58.5602	60.7271	61.2441	60.3606	58.7461	61.6418	62.2805	60.0089	61.7687	61.2526	61.2918	58.1592	62.4849	59.4881	66.0882	59.7926	58.2207	56.6031	59.9701	59.0207	56.6997	61.634
10.7758	10.8172	11.0416	11.7476	11.7487	12.4295	13.8678	14.5122	14.2508	16.0793	18.4836	19.2353	19.2693	22.0014	23.5188	26.8864	28.2274	33.6509	31.7378	32.8275	40.2015	40.9876	43.4674	45.0251	49.3913	52.5509	54.0091	56.585	58.5602	60.7271	61.2441	60.3606	58.7461	61.6418	62.2805	60.0089	61.7687	61.2526	61.2918	58.1592	62.4849	59.4881	66.0882	59.7926	58.2207	56.6031	59.9701	59.0207	56.6997	61.634
10.7758	10.8172	11.0416	11.7476	11.7487	12.4295	13.8678	14.5122	14.2508	16.0793	18.4836	19.2353	19.2693	22.0014	23.5188	26.8864	28.2274	33.6509	31.7378	32.8275	40.2015	40.9876	43.4674	45.0251	49.3913	52.5509	54.0091	56.585	58.5602	60.7271	61.2441	60.3606	58.7461	61.6418	62.2805	60.0089	61.7687	61.2526	61.2918	58.1592	62.4849	59.4881	66.0882	59.7926	58.2207	56.6031	59.9701	59.0207	56.6997	61.634
10.7758	10.8172	11.0416	11.7476	11.7487	12.4295	13.8678	14.5122	14.2508	16.0793	18.4836	19.2353	19.2693	22.0014	23.5188	26.8864	28.2274	33.6509	31.7378	32.8275	40.2015	40.9876	43.4674	45.0251	49.3913	52.5509	54.0091	56.585	58.5602	60.7271	61.2441	60.3606	58.7461	61.6418	62.2805	60.0089	61.7687	61.2526	61.2918	58.1592	62.4849	59.4881	66.0882	59.7926	58.2207	56.6031	59.9701	59.0207	56.6997	61.634
10.7758	10.8172	11.0416	11.7476	11.7487	12.4295	13.8678	14.5122	14.2508	16.0793	18.4836	19.2353	19.2693	22.0014	23.5188	26.8864	28.2274	33.6509	31.7378	32.8275	40.2015	40.9876	43.4674	45.0251	49.3913	52.5509	54.0091	56.585	58.5602	60.7271	61.2441	60.3606	58.7461	61.6418	62.2805	60.0089	61.7687	61.2526	61.2918	58.1592	62.4849	59.4881	66.0882	59.7926	58.2207	56.6031	59.9701	59.0207	56.6997	61.634
10.7758	10.8172	11.0416	11.7476	11.7487	12.4295	13.8678	14.5122	14.2508	16.0793	18.4836	19.2353	19.2693	22.0014	23.5188	26.8864	28.2274	33.6509	31.7378	32.8275	40.2015	40.9876	43.4674	45.0251	49.3913	52.5509	54.0091	56.585	58.5602	60.7271	61.2441	60.3606	58.7461	61.6418	62.2805	60.0089	61.7687	61.2526	61.2918	58.1592	62.4849	59.4881	66.0882	59.7926	58.2207	56.6031	59.9701	59.0207	56.6997	61.634
10.7758	10.8172	11.0416	11.7476	11.7487	12.4295	13.8678	14.5122	14.2508	16.0793	18.4836	19.2353	19.2693	22.0014	23.5188	26.8864	28.2274	33.6509	31.7378	32.8275	40.2015	40.9876	43.4674	45.0251	49.3913	52.5509	54.0091	56.585	58.5602	60.7271	61.2441	60.3606	58.7461	61.6418	62.2805	60.0089	61.7687	61.2526	61.2918	58.1592	62.4849	59.4881	66.0882	59.7926	58.2207	56.6031	59.9701	59.0207	56.6997	61.634
10.7758	10.8172	11.0416	11.7476	11.7487	12.4295	13.8678	14.5122	14.2508	16.0793	18.4836	19.2353	19.2693	22.0014	23.5188	26.8864	28.2274	33.6509	31.7378	32.8275	40.2015	40.9876	43.4674	45.0251	49.3913	52.5509	54.0091	56.585	58.5602	60.7271	61.2441	60.3606	58.7461	61.6418	62.2805	60.0089	61.7687	61.2526	61.2918	58.1592	62.4849	59.4881	66.0882	59.7926	58.2207	56.6031	59.9701	59.0207	56.6997	61.634
10.7758	10.8172	11.0416	11.7476	11.7487	12.4295	13.8678	14.5122	14.2508	16.0793	18.4836	19.2353	19.2693	22.0014	23.5188	26.8864	28.2274	33.6509	31.7378	32.8275	40.2015	40.9876	43.4674	45.0251	49.3913	52.5509	54.0091	56.585	58.5602	60.7271	61.2441	60.3606	58.7461	61.6418	62.2805	60.0089	61.7687	61.2526	61.2918	58.1592	62.4849	59.4881	66.0882	59.7926	58.2207	56.6031	59.9701	59.0207	56.6997	61.634
10.2718	10.8255	10.8925	11.6598	12.3771	14	15.0444	15.3134	15.6001	16.751	17.7169	19.1369	20.116	22.5287	22.6211	25.5749	28.0485	28.0636	33.636	38.9041	37.6773	41.4357	42.7441	43.6846	47.4519	48.6662	54.7496	54.133	56.317	61.2099	60.8932	60.3411	58.4193	62.0589	59.9091	61.1837	59.9248	58.2474	63.6216	54.4807	58.2201	61.2318	62.4282	63.023	65.2115	62.3939	60.037	59.1534	55.7221	56.8651
10.2718	10.8255	10.8925	11.6598	12.3771	14	15.0444	15.3134	15.6001	16.751	17.7169	19.1369	20.116	22.5287	22.6211	25.5749	28.0485	28.0636	33.636	38.9041	37.6773	41.4357	42.7441	43.6846	47.4519	48.6662	54.7496	54.133	56.317	61.2099	60.8932	60.3411	58.4193	62.0589	59.9091	61.1837	59.9248	58.2474	63.6216	54.4807	58.2201	61.2318	62.4282	63.023	65.2115	62.3939	60.037	59.1534	55.7221	56.8651
10.2718	10.8255	10.8925	11.6598	12.3771	14	15.0444	15.3134	15.6001	16.751	17.7169	19.1369	20.116	22.5287	22.6211	25.5749	28.0485	28.0636	33.636	38.9041	37.6773	41.4357	42.7441	43.6846	47.4519	48.6662	54.7496	54.133	56.317	61.2099	60.8932	60.3411	58.4193	62.0589	59.9091	61.1837	59.9248	58.2474	63.6216	54.4807	58.2201	61.2318	62.4282	63.023	65.2115	62.3939	60.037	59.1534	55.7221	56.8651
10.2718	10.8255	10.8925	11.6598	12.3771	14	15.0444	15.3134	15.6001	16.751	17.7169	19.1369	20.116	22.5287	22.6211	25.5749	28.0485	28.0636	33.636	38.9041	37.6773	41.4357	42.7441	43.6846	47.4519	48.6662	54.7496	54.133	56.317	61.2099	60.8932	60.3411	58.4193	62.0589	59.9091	61.1837	59.9248	58.2474	63.6216	54.4807	58.2201	61.2318	62.4282	63.023	65.2115	62.3939	60.037	59.1534	55.7221	56.8651
10.2718	10.8255	10.8925	11.6598	12.3771	14	15.0444	15.3134	15.6001	16.751	17.7169	19.1369	20.116	22.5287	22.6211	25.5749	28.0485	28.0636	33.636	38.9041	37.6773	41.4357	42.7441	43.6846	47.4519	48.6662	54.7496	54.133	56.317	61.2099	60.8932	60.3411	58.4193	62.0589	59.9091	61.1837	59.9248	58.2474	63.6216	54.4807	58.2201	61.2318	62.4282	63.023	65.2115	62.3939	60.037	59.1534	55.7221	56.8651
10.2718	10.8255	10.8925	11.6598	12.3771	14	15.0444	15.3134	15.6001	16.751	17.7169	19.1369	20.116	22.5287	22.6211	25.5749	28.0485	28.0636	33.636	38.9041	37.6773	41.4357	42.7441	43.6846	47.4519	48.6662	54.7496	54.133	56.317	61.2099	60.8932	60.3411	58.4193	62.0589	59.9091	61.1837	59.9248	58.2474	63.6216	54.4807	58.2201	61.2318	62.4282	63.023	65.2115	62.3939	60.037	59.1534	55.7221	56.8651
10.2718	10.8255	10.8925	11.6598	12.3771	14	15.0444	15.3134	15.6001	16.751	17.7169	19.1369	20.116	22.5287	22.6211	25.5749	28.0485	28.0636	33.636	38.9041	37.6773	41.4357	42.7441	43.6846	47.4519	48.6662	54.7496	54.133	56.317	61.2099	60.8932	60.3411	58.4193	62.0589	59.9091	61.1837	59.9248	58.2474	63.6216	54.4807	58.2201	61.2318	62.4282	63.023	65.2115	62.3939	60.037	59.1534	55.7221	56.8651
10.2718	10.8255	10.8925	11.6598	12.3771	14	15.0444	15.3134	15.6001	16.751	17.7169	19.1369	20.116	22.5287	22.6211	25.5749	28.0485	28.0636	33.636	38.9041	37.6773	41.4357	42.7441	43.6846	47.4519	48.6662	54.7496	54.133	56.317	61.2099	60.8932	60.3411	58.4193	62.0589	59.9091	61.1837	59.9248	58.2474	63.6216	54.4807	58.2201	61.2318	62.4282	63.023	65.2115	62.3939	60.037	59.1534	55.7221	56.8651
10.2718	10.8255	10.8925	11.6598	12.3771	14	15.0444	15.3134	15.6001	16.751	17.7169	19.1369	20.116	22.5287	22.6211	25.5749	28.0485	28.0636	33.636	38.9041	37.6773	41.4357	42.7441	43.6846	47.4519	48.6662	54.7496	54.133	56.317	61.2099	60.8932	60.3411	58.4193	62.0589	59.9091	61.1837	59.9248	58.2474	63.6216	54.4807	58.2201	61.2318	62.4282	63.023	65.2115	62.3939	60.037	59.1534	55.7221	56.8651
10.2718	10.8255	10.8925	11.6598	12.3771	14	15.0444	15.3134	15.6001	16.751	17.7169	19.1369	20.116	22.5287	22.6211	25.5749	28.0485	28.0636	33.636	38.9041	37.6773	41.4357	42.7441	43.6846	47.4519	48.6662	54.7496	54.133	56.317	61.2099	60.8932	60.3411	58.4193	62.0589	59.9091	61.1837	59.9248	58.2474	63.6216	54.4807	58.2201	61.2318	62.4282	63.023	65.2115	62.3939	60.037	59.1534	55.7221	56.8651
10.7891	10.3799	10.7133	11.6365	11.9828	12.4828	13.7468	14.3826	16.4619	16.9131	18.7471	18.9478	21.2301	24.4847	24.6354	28.7977	28.2781	29.6114	29.374	33.2635	33.4543	34.7904	37.587	44.1028	47.4977	49.3382	58.5482	60.0562	57.4812	64.2338	68.1807	62.7975	60.4465	56.5816	56.1134	58.1141	57.9351	59.6701	59.5296	58.946	58.4009	63.6539	62.5186	63.0736	57.8328	59.3004	56.6451	59.2913	64.0878	55.8126
10.7891	10.3799	10.7133	11.6365	11.9828	12.4828	13.7468	14.3826	16.4619	16.9131	18.7471	18.9478	21.2301	24.4847	24.6354	28.7977	28.2781	29.6114	29.374	33.2635	33.4543	34.7904	37.587	44.1028	47.4977	49.3382	58.5482	60.0562	57.4812	64.2338	68.1807	62.7975	60.4465	56.5816	56.1134	58.1141	57.9351	59.6701	59.5296	58.946	58.4009	63.6539	62.5186	63.0736	57.8328	59.3004	56.6451	59.2913	64.0878	55.8126
10.7891	10.3799	10.7133	11.6365	11.9828	12.4828	13.7468	14.3826	16.4619	16.9131	18.7471	18.9478	21.2301	24.4847	24.6354	28.7977	28.2781	29.6114	29.374	33.2635	33.4543	34.7904	37.587	44.1028	47.4977	49.3382	58.5482	60.0562	57.4812	64.2338	68.1807	62.7975	60.4465	56.5816	56.1134	58.1141	57.9351	59.6701	59.5296	58.946	58.4009	63.6539	62.5186	63.0736	57.8328	59.3004	56.6451	59.2913	64.0878	55.8126
10.7891	10.3799	10.7133	11.6365	11.9828	12.4828	13.7468	14.3826	16.4619	16.9131	18.7471	18.9478	21.2301	24.4847	24.6354	28.7977	28.2781	29.6114	29.374	33.2635	33.4543	34.7904	37.587	44.1028	47.4977	49.3382	58.5482	60.0562	57.4812	64.2338	68.1807	62.7975	60.4465	56.5816	56.1134	58.1141	57.9351	59.6701	59.5296	58.946	58.4009	63.6539	62.5186	63.0736	57.8328	59.3004	56.6451	59.2913	64.0878	55.8126
10.7891	10.3799	10.7133	11.6365	11.9828	12.4828	13.7468	14.3826	16.4619	16.9131	18.7471	18.9478	21.2301	24.4847	24.6354	28.7977	28.2781	29.6114	29.374	33.2635	33.4543	34.7904	37.587	44.1028	47.4977	49.3382	58.5482	60.0562	57.4812	64.2338	68.1807	62.7975	60.4465	56.5816	56.1134	58.1141	57.9351	59.6701	59.5296	58.946	58.4009	63.6539	62.5186	63.0736	57.8328	59.3004	56.6451	59.2913	64.0878	55.8126
10.7891	10.3799	10.7133	11.6365	11.9828	12.4828	13.7468	14.3826	16.4619	16.9131	18.7471	18.9478	21.2301	24.4847	24.6354	28.7977	28.2781	29.6114	29.374	33.2635	33.4543	34.7904	37.587	44.1028	47.4977	49.3382	58.5482	60.0562	57.4812	64.2338	68.1807	62.7975	60.4465	56.5816	56.1134	58.1141	57.9351	59.6701	59.5296	58.946	58.4009	63.6539	62.5186	63.0736	57.8328	59.3004	56.6451	59.2913	64.0878	55.8126
10.7891	10.3799	10.7133	11.6365	11.9828	12.4828	13.7468	14.3826	16.4619	16.9131	18.7471	18.9478	21.2301	24.4847	24.6354	28.7977	28.2781	29.6114	29.374	33.2635	33.4543	34.7904	37.587	44.1028	47.4977	49.3382	58.5482	60.0562	57.4812	64.2338	68.1807	62.7975	60.4465	56.5816	56.1134	58.1141	57.9351	59.6701	59.5296	58.946	58.4009	63.6539	62.5186	63.0736	57.8328	59.3004	56.6451	59.2913	64.0878	55.8126
10.7891	10.3799	10.7133	11.6365	11.9828	12.4828	13.7468	14.3826	16.4619	16.9131	18.7471	18.9478	21.2301	24.4847	24.6354	28.7977	28.2781	29.6114	29.374	33.2635	33.4543	34.7904	37.587	44.1028	47.4977	49.3382	58.5482	60.0562	57.4812	64.2338	68.1807	62.7975	60.4465	56.5816	56.1134	58.1141	57.9351	59.6701	59.5296	58.946	58.4009	63.6539	62.5186	63.0736	57.8328	59.3004	56.6451	59.2913	64.0878	55.8126
10.7891	10.3799	10.7133	11.6365	11.9828	12.4828	13.7468	14.3826	16.4619	16.9131	18.7471	18.9478	21.2301	24.4847	24.6354	28.7977	28.2781	29.6114	29.374	33.2635	33.4543	34.7904	37.587	44.1028	47.4977	49.3382	58.5482	60.0562	57.4812	64.2338	68.1807	62.7975	60.4465	56.5816	56.1134	58.1141	57.9351	59.6701	59.5296	58.946	58.4009	63.6539	62.5186	63.0736	57.8328	59.3004	56.6451	59.2913	64.0878	55.8126
10.7891	10.3799	10.7133	11.6365	11.9828	12.4828	13.7468	14.3826	16.4619	16.9131	18.7471	18.9478	21.2301	24.4847	24.6354	28.7977	28.2781	29.6114	29.374	33.2635	33.4543	34.7904	37.587	44.1028	47.4977	49.3382	58.5482	60.0562	57.4812	64.2338	68.1807	62.7975	60.4465	56.5816	56.1134	58.1141	57.9351	59.6701	59.5296	58.946	58.4009	63.6539	62.5186	63.0736	57.8328	59.3004	56.6451	59.2913	64.0878	55.8126
10.1089	11.1239	11.8884	11.2104	12.3658	13.2766	13.0656	15.2483	17.8354	16.9631	17.3392	19.5723	18.6582	21.1802	23.7257	30.0231	27.1841	30.1318	32.3476	35.1213	39.6313	42.1807	41.1581	43.3633	49.0646	55.9107	63.0123	52.3024	53.1484	61.225	58.6374	63.6921	61.6263	63.086	61.8529	55.2467	56.6182	59.5268	60.5375	61.4085	61.7216	60.597	54.7232	60.8762	62.2338	58.2926	58.6451	57.6051	56.7927	56.8121
10.1089	11.1239	11.8884	11.2104	12.3658	13.2766	13.0656	15.2483	17.8354	16.9631	17.3392	19.5723	18.6582	21.1802	23.7257	30.0231	27.1841	30.1318	32.3476	35.1213	39.6313	42.1807	41.1581	43.3633	49.0646	55.9107	63.0123	52.3024	53.1484	61.225	58.6374	63.6921	61.6263	63.086	61.8529	55.2467	56.6182	59.5268	60.5375	61.4085	61.7216	60.597	54.7232	60.8762	62.2338	58.2926	58.6451	57.6051	56.7927	56.8121
10.1089	11.1239	11.8884	11.2104	12.3658	13.2766	13.0656	15.2483	17.8354	16.9631	17.3392	19.5723	18.6582	21.1802	23.7257	30.0231	27.1841	30.1318	32.3476	35.1213	39.6313	42.1807	41.1581	43.3633	49.0646	55.9107	63.0123	52.3024	53.1484	61.225	58.6374	63.6921	61.6263	63.086	61.8529	55.2467	56.6182	59.5268	60.5375	61.4085	61.7216	60.597	54.7232	60.8762	62.2338	58.2926	58.6451	57.6051	56.7927	56.8121
10.1089	11.1239	11.8884	11.2104	12.3658	13.2766	13.0656	15.2483	17.8354	16.9631	17.3392	19.5723	18.6582	21.1802	23.7257	30.0231	27.1841	30.1318	32.3476	35.1213	39.6313	42.1807	41.1581	43.3633	49.0646	55.9107	63.0123	52.3024	53.1484	61.225	58.6374	63.6921	61.6263	63.086	61.8529	55.2467	56.6182	59.5268	60.5375	61.4085	61.7216	60.597	54.7232	60.8762	62.2338	58.2926	58.6451	57.6051	56.7927	56.8121
10.1089	11.1239	11.8884	11.2104	12.3658	13.2766	13.0656	15.2483	17.8354	16.9631	17.3392	19.5723	18.6582	21.1802	23.7257	30.0231	27.1841	30.1318	32.3476	35.1213	39.6313	42.1807	41.1581	43.3633	49.0646	55.9107	63.0123	52.3024	53.1484	61.225	58.6374	63.6921	61.6263	63.086	61.8529	55.2467	56.6182	59.5268	60.5375	61.4085	61.7216	60.597	54.7232	60.8762	62.2338	58.2926	58.6451	57.6051	56.7927	56.8121
10.1089	11.1239	11.8884	11.2104	12.3658	13.2766	13.0656	15.2483	17.8354	16.9631	17.3392	19.5723	18.6582	21.1802	23.7257	30.0231	27.1841	30.1318	32.3476	35.1213	39.6313	42.1807	41.1581	43.3633	49.0646	55.9107	63.0123	52.3024	53.1484	61.225	58.6374	63.6921	61.6263	63.086	61.8529	55.2467	56.6182	59.5268	60.5375	61.4085	61.7216	60.597	54.7232	60.8762	62.2338	58.2926	58.6451	57.6051	56.7927	56.8121
10.1089	11.1239	11.8884	11.2104	12.3658	13.2766	13.0656	15.2483	17.8354	16.9631	17.3392	19.5723	18.6582	21.1802	23.7257	30.0231	27.1841	30.1318	32.3476	35.1213	39.6313	42.1807	41.1581	43.3633	49.0646	55.9107	63.0123	52.3024	53.1484	61.225	58.6374	63.6921	61.6263	63.086	61.8529	55.2467	56.6182	59.5268	60.5375	61.4085	61.7216	60.597	54.7232	60.8762	62.2338	58.2926	58.6451	57.6051	56.7927	56.8121
10.1089	11.1239	11.8884	11.2104	12.3658	13.2766	13.0656	15.2483	17.8354	16.9631	17.3392	19.5723	18.6582	21.1802	23.7257	30.0231	27.1841	30.1318	32.3476	35.1213	39.6313	42.1807	41.1581	43.3633	49.0646	55.9107	63.0123	52.3024	53.1484	61.225	58.6374	63.6921	61.6263	63.086	61.8529	55.2467	56.6182	59.5268	60.5375	61.4085	61.7216	60.597	54.7232	60.8762	62.2338	58.2926	58.6451	57.6051	56.7927	56.8121
10.1089	11.1239	11.8884	11.2104	12.3658	13.2766	13.0656	15.2483	17.8354	16.9631	17.3392	19.5723	18.6582	21.1802	23.7257	30.0231	27.1841	30.1318	32.3476	35.1213	39.6313	42.1807	41.1581	43.3633	49.0646	55.9107	63.0123	52.3024	53.1484	61.225	58.6374	63.6921	61.6263	63.086	61.8529	55.2467	56.6182	59.5268	60.5375	61.4085	61.7216	60.597	54.7232	60.8762	62.2338	58.2926	58.6451	57.6051	56.7927	56.8121
10.1089	11.1239	11.8884	11.2104	12.3658	13.2766	13.0656	15.2483	17.8354	16.9631	17.3392	19.5723	18.6582	21.1802	23.7257	30.0231	27.1841	30.1318	32.3476	35.1213	39.6313	42.1807	41.1581	43.3633	49.0646	55.9107	63.0123	52.3024	53.1484	61.225	58.6374	63.6921	61.6263	63.086	61.8529	55.2467	56.6182	59.5268	60.5375	61.4085	61.7216	60.597	54.7232	60.8762	62.2338	58.2926	58.6451	57.6051	56.7927	56.8121
10.1487	10.7994	11.2631	11.425	12.2544	12.4693	13.2437	14.2304	15.7763	15.7431	16.8487	19.4949	18.3806	20.1903	21.5298	25.7568	25.4762	30.5173	34.052	33.8599	36.0828	39.8607	47.3366	44.6065	54.7369	51.5143	54.0747	59.1808	54.1729	62.1945	65.6172	72.7392	64.7422	62.3309	67.135	67.7343	57.9302	63.0839	62.3386	69.5828	67.2218	67.4707	67.9511	66.4477	60.829	64.976	56.5323	59.0689	59.1088	55.9018
10.1487	10.7994	11.2631	11.425	12.2544	12.4693	13.2437	14.2304	15.7763	15.7431	16.8487	19.4949	18.3806	20.1903	21.5298	25.7568	25.4762	30.5173	34.052	33.8599	36.0828	39.8607	47.3366	44.6065	54.7369	51.5143	54.0747	59.1808	54.1729	62.1945	65.6172	72.7392	64.7422	62.3309	67.135	67.7343	57.9302	63.0839	62.3386	69.5828	67.2218	67.4707	67.9511	66.4477	60.829	64.976	56.5323	59.0689	59.1088	55.9018
10.1487	10.7994	11.2631	11.425	12.2544	12.4693	13.2437	14.2304	15.7763	15.7431	16.8487	19.4949	18.3806	20.1903	21.5298	25.7568	25.4762	30.5173	34.052	33.8599	36.0828	39.8607	47.3366	44.6065	54.7369	51.5143	54.0747	59.1808	54.1729	62.1945	65.6172	72.7392	64.7422	62.3309	67.135	67.7343	57.9302	63.0839	62.3386	69.5828	67.2218	67.4707	67.9511	66.4477	60.829	64.976	56.5323	59.0689	59.1088	55.9018
10.1487	10.7994	11.2631	11.425	12.2544	12.4693	13.2437	14.2304	15.7763	15.7431	16.8487	19.4949	18.3806	20.1903	21.5298	25.7568	25.4762	30.5173	34.052	33.8599	36.0828	39.8607	47.3366	44.6065	54.7369	51.5143	54.0747	59.1808	54.1729	62.1945	65.6172	72.7392	64.7422	62.3309	67.135	67.7343	57.9302	63.0839	62.3386	69.5828	67.2218	67.4707	67.9511	66.4477	60.829	64.976	56.5323	59.0689	59.1088	55.9018
10.1487	10.7994	11.2631	11.425	12.2544	12.4693	13.2437	14.2304	15.7763	15.7431	16.8487	19.4949	18.3806	20.1903	21.5298	25.7568	25.4762	30.5173	34.052	33.8599	36.0828	39.8607	47.3366	44.6065	54.7369	51.5143	54.0747	59.1808	54.1729	62.1945	65.6172	72.7392	64.7422	62.3309	67.135	67.7343	57.9302	63.0839	62.3386	69.5828	67.2218	67.4707	67.9511	66.4477	60.829	64.976	56.5323	59.0689	59.1088	55.9018
10.1487	10.7994	11.2631	11.425	12.2544	12.4693	13.2437	14.2304	15.7763	15.7431	16.8487	19.4949	18.3806	20.1903	21.5298	25.7568	25.4762	30.5173	34.052	33.8599	36.0828	39.8607	47.3366	44.6065	54.7369	51.5143	54.0747	59.1808	54.1729	62.1945	65.6172	72.7392	64.7422	62.3309	67.135	67.7343	57.9302	63.0839	62.3386	69.5828	67.2218	67.4707	67.9511	66.4477	60.829	64.976	56.5323	59.0689	59.1088	55.9018
10.1487	10.7994	11.2631	11.425	12.2544	12.4693	13.2437	14.2304	15.7763	15.7431	16.8487	19.4949	18.3806	20.1903	21.5298	25.7568	25.4762	30.5173	34.052	33.8599	36.0828	39.8607	47.3366	44.6065	54.7369	51.5143	54.0747	59.1808	54.1729	62.1945	65.6172	72.7392	64.7422	62.3309	67.135	67.7343	57.9302	63.0839	62.3386	69.5828	67.2218	67.4707	67.9511	66.4477	60.829	64.976	56.5323	59.0689	59.1088	55.9018
10.1487	10.7994	11.2631	11.425	12.2544	12.4693	13.2437	14.2304	15.7763	15.7431	16.8487	19.4949	18.3806	20.1903	21.5298	25.7568	25.4762	30.5173	34.052	33.8599	36.0828	39.8607	47.3366	44.6065	54.7369	51.5143	54.0747	59.1808	54.1729	62.1945	65.6172	72.7392	64.7422	62.3309	67.135	67.7343	57.9302	63.0839	62.3386	69.5828	67.2218	67.4707	67.9511	66.4477	60.829	64.976	56.5323	59.0689	59.1088	55.9018
10.1487	10.7994	11.2631	11.425	12.2544	12.4693	13.2437	14.2304	15.7763	15.7431	16.8487	19.4949	18.3806	20.1903	21.5298	25.7568	25.4762	30.5173	34.052	33.8599	36.0828	39.8607	47.3366	44.6065	54.7369	51.5143	54.0747	59.1808	54.1729	62.1945	65.6172	72.7392	64.7422	62.3309	67.135	67.7343	57.9302	63.0839	62.3386	69.5828	67.2218	67.4707	67.9511	66.4477	60.829	64.976	56.5323	59.0689	59.1088	55.9018
10.1487	10.7994	11.2631	11.425	12.2544	12.4693	13.2437	14.2304	15.7763	15.7431	16.8487	19.4949	18.3806	20.1903	21.5298	25.7568	25.4762	30.5173	34.052	33.8599	36.0828	39.8607	47.3366	44.6065	54.7369	51.5143	54.0747	59.1808	54.1729	62.1945	65.6172	72.7392	64.7422	62.3309	67.135	67.7343	57.9302	63.0839	62.3386	69.5828	67.2218	67.4707	67.9511	66.4477	60.829	64.976	56.5323	59.0689	59.1088	55.9018
10.3904	10.7134	10.8898	11.6312	11.6541	12.5256	12.6761	13.8145	14.6569	15.9853	15.9769	17.2922	19.4685	21.3974	23.3526	23.7553	23.8338	26.9642	31.0003	32.3902	33.8861	37.3499	41.856	41.342	43.3397	52.7308	58.9626	54.3499	61.9478	62.6125	65.6975	63.8457	72.6073	79.1284	72.4888	65.7933	64.2123	63.4763	71.5608	72.5544	67.6778	65.8437	61.9619	62.7142	62.0643	67.7146	61.5767	60.6194	60.2165	59.2275
10.3904	10.7134	10.8898	11.6312	11.6541	12.5256	12.6761	13.8145	14.6569	15.9853	15.9769	17.2922	19.4685	21.3974	23.3526	23.7553	23.8338	26.9642	31.0003	32.3902	33.8861	37.3499	41.856	41.342	43.3397	52.7308	58.9626	54.3499	61.9478	62.6125	65.6975	63.8457	72.6073	79.1284	72.4888	65.7933	64.2123	63.4763	71.5608	72.5544	67.6778	65.8437	61.9619	62.7142	62.0643	67.7146	61.5767	60.6194	60.2165	59.2275
10.3904	10.7134	10.8898	11.6312	11.6541	12.5256	12.6761	13.8145	14.6569	15.9853	15.9769	17.2922	19.4685	21.3974	23.3526	23.7553	23.8338	26.9642	31.0003	32.3902	33.8861	37.3499	41.856	41.342	43.3397	52.7308	58.9626	54.3499	61.9478	62.6125	65.6975	63.8457	72.6073	79.1284	72.4888	65.7933	64.2123	63.4763	71.5608	72.5544	67.6778	65.8437	61.9619	62.7142	62.0643	67.7146	61.5767	60.6194	60.2165	59.2275
10.3904	10.7134	10.8898	11.6312	11.6541	12.5256	12.6761	13.8145	14.6569	15.9853	15.9769	17.2922	19.4685	21.3974	23.3526	23.7553	23.8338	26.9642	31.0003	32.3902	33.8861	37.3499	41.856	41.342	43.3397	52.7308	58.9626	54.3499	61.9478	62.6125	65.6975	63.8457	72.6073	79.1284	72.4888	65.7933	64.2123	63.4763	71.5608	72.5544	67.6778	65.8437	61.9619	62.7142	62.0643	67.7146	61.5767	60.6194	60.2165	59.2275
10.3904	10.7134	10.8898	11.6312	11.6541	12.5256	12.6761	13.8145	14.6569	15.9853	15.9769	17.2922	19.4685	21.3974	23.3526	23.7553	23.8338	26.9642	31.0003	32.3902	33.8861	37.3499	41.856	41.342	43.3397	52.7308	58.9626	54.3499	61.9478	62.6125	65.6975	63.8457	72.6073	79.1284	72.4888	65.7933	64.2123	63.4763	71.5608	72.5544	67.6778	65.8437	61.9619	62.7142	62.0643	67.7146	61.5767	60.6194	60.2165	59.2275
10.3904	10.7134	10.8898	11.6312	11.6541	12.5256	12.6761	13.8145	14.6569	15.9853	15.9769	17.2922	19.4685	21.3974	23.3526	23.7553	23.8338	26.9642	31.0003	32.3902	33.8861	37.3499	41.856	41.342	43.3397	52.7308	58.9626	54.3499	61.9478	62.6125	65.6975	63.8457	72.6073	79.1284	72.4888	65.7933	64.2123	63.4763	71.5608	72.5544	67.6778	65.8437	61.9619	62.7142	62.0643	67.7146	61.5767	60.6194	60.2165	59.2275
10.3904	10.7134	10.8898	11.6312	11.6541	12.5256	12.6761	13.8145	14.6569	15.9853	15.9769	17.2922	19.4685	21.3974	23.3526	23.7553	23.8338	26.9642	31.0003	32.3902	33.8861	37.3499	41.856	41.342	43.3397	52.7308	58.9626	54.3499	61.9478	62.6125	65.6975	63.8457	72.6073	79.1284	72.4888	65.7933	64.2123	63.4763	71.5608	72.5544	67.6778	65.8437	61.9619	62.7142	62.0643	67.7146	61.5767	60.6194	60.2165	59.2275
10.3904	10.7134	10.8898	11.6312	11.6541	12.5256	12.6761	13.8145	14.6569	15.9853	15.9769	17.2922	19.4685	21.3974	23.3526	23.7553	23.8338	26.9642	31.0003	32.3902	33.8861	37.3499	41.856	41.342	43.3397	52.7308	58.9626	54.3499	61.9478	62.6125	65.6975	63.8457	72.6073	79.1284	72.4888	65.7933	64.2123	63.4763	71.5608	72.5544	67.6778	65.8437	61.9619	62.7142	62.0643	67.7146	61.5767	60.6194	60.2165	59.2275
10.3904	10.7134	10.8898	11.6312	11.6541	12.5256	12.6761	13.8145	14.6569	15.9853	15.9769	17.2922	19.4685	21.3974	23.3526	23.7553	23.8338	26.9642	31.0003	32.3902	33.8861	37.3499	41.856	41.342	43.3397	52.7308	58.9626	54.3499	61.9478	62.6125	65.6975	63.8457	72.6073	79.1284	72.4888	65.7933	64.2123	63.4763	71.5608	72.5544	67.6778	65.8437	61.9619	62.7142	62.0643	67.7146	61.5767	60.6194	60.2165	59.2275
10.3904	10.7134	10.8898	11.6312	11.6541	12.5256	12.6761	13.8145	14.6569	15.9853	15.9769	17.2922	19.4685	21.3974	23.3526	23.7553	23.8338	26.9642	31.0003	32.3902	33.8861	37.3499	41.856	41.342	43.3397	52.7308	58.9626	54.3499	61.9478	62.6125	65.6975	63.8457	72.6073	79.1284	72.4888	65.7933	64.2123	63.4763	71.5608	72.5544	67.6778	65.8437	61.9619	62.7142	62.0643	67.7146	61.5767	60.6194	60.2165	59.2275
10.0712	10.2397	11.6527	10.3847	11.5275	13.1522	13.3337	13.3835	14.4087	15.5158	16.7829	18.4226	20.5326	21.2142	21.0058	23.069	24.4206	26.7645	28.9839	31.5255	34.62	38.9279	43.0936	50.611	45.21	48.4749	50.4396	56.6713	59.166	64	60.802	68.5698	68.6673	73.9998	75.0814	77.8409	76.3395	71.7301	67.9946	75.5966	65.3168	62.0111	63.2984	66.8909	64.2468	67.7069	63.7927	62.468	63.3175	60.5337
10.0712	10.2397	11.6527	10.3847	11.5275	13.1522	13.3337	13.3835	14.4087	15.5158	16.7829	18.4226	20.5326	21.2142	21.0058	23.069	24.4206	26.7645	28.9839	31.5255	34.62	38.9279	43.0936	50.611	45.21	48.4749	50.4396	56.6713	59.166	64	60.802	68.5698	68.6673	73.9998	75.0814	77.8409	76.3395	71.7301	67.9946	75.5966	65.3168	62.0111	63.2984	66.8909	64.2468	67.7069	63.7927	62.468	63.3175	60.5337
10.0712	10.2397	11.6527	10.3847	11.5275	13.1522	13.3337	13.3835	14.4087	15.5158	16.7829	18.4226	20.5326	21.2142	21.0058	23.069	24.4206	26.7645	28.9839	31.5255	34.62	38.9279	43.0936	50.611	45.21	48.4749	50.4396	56.6713	59.166	64	60.802	68.5698	68.6673	73.9998	75.0814	77.8409	76.3395	71.7301	67.9946	75.5966	65.3168	62.0111	63.2984	66.8909	64.2468	67.7069	63.7927	62.468	63.3175	60.5337
10.0712	10.2397	11.6527	10.3847	11.5275	13.1522	13.3337	13.3835	14.4087	15.5158	16.7829	18.4226	20.5326	21.2142	21.0058	23.069	24.4206	26.7645	28.9839	31.5255	34.62	38.9279	43.0936	50.611	45.21	48.4749	50.4396	56.6713	59.166	64	60.802	68.5698	68.6673	73.9998	75.0814	77.8409	76.3395	71.7301	67.9946	75.5966	65.3168	62.0111	63.2984	66.8909	64.2468	67.7069	63.7927	62.468	63.3175	60.5337
10.0712	10.2397	11.6527	10.3847	11.5275	13.1522	13.3337	13.3835	14.4087	15.5158	16.7829	18.4226	20.5326	21.2142	21.0058	23.069	24.4206	26.7645	28.9839	31.5255	34.62	38.9279	43.0936	50.611	45.21	48.4749	50.4396	56.6713	59.166	64	60.802	68.5698	68.6673	73.9998	75.0814	77.8409	76.3395	71.7301	67.9946	75.5966	65.3168	62.0111	63.2984	66.8909	64.2468	67.7069	63.7927	62.468	63.3175	60.5337
10.0712	10.2397	11.6527	10.3847	11.5275	13.1522	13.3337	13.3835	14.4087	15.5158	16.7829	18.4226	20.5326	21.2142	21.0058	23.069	24.4206	26.7645	28.9839	31.5255	34.62	38.9279	43.0936	50.611	45.21	48.4749	50.4396	56.6713	59.166	64	60.802	68.5698	68.6673	73.9998	75.0814	77.8409	76.3395	71.7301	67.9946	75.5966	65.3168	62.0111	63.2984	66.8909	64.2468	67.7069	63.7927	62.468	63.3175	60.5337
10.0712	10.2397	11.6527	10.3847	11.5275	13.1522	13.3337	13.3835	14.4087	15.5158	16.7829	18.4226	20.5326	21.2142	21.0058	23.069	24.4206	26.7645	28.9839	31.5255	34.62	38.9279	43.0936	50.611	45.21	48.4749	50.4396	56.6713	59.166	64	60.802	68.5698	68.6673	73.9998	75.0814	77.8409	76.3395	71.7301	67.9946	75.5966	65.3168	62.0111	63.2984	66.8909	64.2468	67.7069	63.7927	62.468	63.3175	60.5337
10.0712	10.2397	11.6527	10.3847	11.5275	13.1522	13.3337	13.3835	14.4087	15.5158	16.7829	18.4226	20.5326	21.2142	21.0058	23.069	24.4206	26.7645	28.9839	31.5255	34.62	38.9279	43.0936	50.611	45.21	48.4749	50.4396	56.6713	59.166	64	60.802	68.5698	68.6673	73.9998	75.0814	77.8409	76.3395	71.7301	67.9946	75.5966	65.3168	62.0111	63.2984	66.8909	64.2468	67.7069	63.7927	62.468	63.3175	60.5337
10.0712	10.2397	11.6527	10.3847	11.5275	13.1522	13.3337	13.3835	14.4087	15.5158	16.7829	18.4226	20.5326	21.2142	21.0058	23.069	24.4206	26.7645	28.9839	31.5255	34.62	38.9279	43.0936	50.611	45.21	48.4749	50.4396	56.6713	59.166	64	60.802	68.5698	68.6673	73.9998	75.0814	77.8409	76.3395	71.7301	67.9946	75.5966	65.3168	62.0111	63.2984	66.8909	64.2468	67.7069	63.7927	62.468	63.3175	60.5337
10.0712	10.2397	11.6527	10.3847	11.5275	13.1522	13.3337	13.3835	14.4087	15.5158	16.7829	18.4226	20.5326	21.2142	21.0058	23.069	24.4206	26.7645	28.9839	31.5255	34.62	38.9279	43.0936	50.611	45.21	48.4749	50.4396	56.6713	59.166	64	60.802	68.5698	68.6673	73.9998	75.0814	77.8409	76.3395	71.7301	67.9946	75.5966	65.3168	62.0111	63.2984	66.8909	64.2468	67.7069	63.7927	62.468	63.3175	60.5337
9.94667	10.1819	11.1356	11.0833	12.1574	12.1125	12.8185	13.8994	14.4059	15.404	16.81	19.2468	18.9726	21.1898	21.4742	24.0886	28.7993	27.7146	35.9983	38.8378	36.2891	38.2335	45.735	49.6673	50.7291	57.5505	57.6426	57.6878	66.6938	66.6204	72.6573	64.7645	72.4271	77.1153	75.7339	79.9092	75.786	71.9596	77.7762	68.908	65.4888	65.7854	64.4073	66.7214	64.6634	65.99	62.3939	63.8905	56.021	55.4915
9.94667	10.1819	11.1356	11.0833	12.1574	12.1125	12.8185	13.8994	14.4059	15.404	16.81	19.2468	18.9726	21.1898	21.4742	24.0886	28.7993	27.7146	35.9983	38.8378	36.2891	38.2335	45.735	49.6673	50.7291	57.5505	57.6426	57.6878	66.6938	66.6204	72.6573	64.7645	72.4271	77.1153	75.7339	79.9092	75.786	71.9596	77.7762	68.908	65.4888	65.7854	64.4073	66.7214	64.6634	65.99	62.3939	63.8905	56.021	55.4915
9.94667	10.1819	11.1356	11.0833	12.1574	12.1125	12.8185	13.8994	14.4059	15.404	16.81	19.2468	18.9726	21.1898	21.4742	24.0886	28.7993	27.7146	35.9983	38.8378	36.2891	38.2335	45.735	49.6673	50.7291	57.5505	57.6426	57.6878	66.6938	66.6204	72.6573	64.7645	72.4271	77.1153	75.7339	79.9092	75.786	71.9596	77.7762	68.908	65.4888	65.7854	64.4073	66.7214	64.6634	65.99	62.3939	63.8905	56.021	55.4915
9.94667	10.1819	11.1356	11.0833	12.1574	12.1125	12.8185	13.8994	14.4059	15.404	16.81	19.2468	18.9726	21.1898	21.4742	24.0886	28.7993	27.7146	35.9983	38.8378	36.2891	38.2335	45.735	49.6673	50.7291	57.5505	57.6426	57.6878	66.6938	66.6204	72.6573	64.7645	72.4271	77.1153	75.7339	79.9092	75.786	71.9596	77.7762	68.908	65.4888	65.7854	64.4073	66.7214	64.6634	65.99	62.3939	63.8905	56.021	55.4915
9.94667	10.1819	11.1356	11.0833	12.1574	12.1125	12.8185	13.8994	14.4059	15.404	16.81	19.2468	18.9726	21.1898	21.4742	24.0886	28.7993	27.7146	35.9983	38.8378	36.2891	38.2335	45.735	49.6673	50.7291	57.5505	57.6426	57.6878	66.6938	66.6204	72.6573	64.7645	72.4271	77.1153	75.7339	79.9092	75.786	71.9596	77.7762	68.908	65.4888	65.7854	64.4073	66.7214	64.6634	65.99	62.3939	63.8905	56.021	55.4915
9.94667	10.1819	11.1356	11.0833	12.1574	12.1125	12.8185	13.8994	14.4059	15.404	16.81	19.2468	18.9726	21.1898	21.4742	24.0886	28.7993	27.7146	35.9983	38.8378	36.2891	38.2335	45.735	49.6673	50.7291	57.5505	57.6426	57.6878	66.6938	66.6204	72.6573	64.7645	72.4271	77.1153	75.7339	79.9092	75.786	71.9596	77.7762	68.908	65.4888	65.7854	64.4073	66.7214	64.6634	65.99	62.3939	63.8905	56.021	55.4915
9.94667	10.1819	11.1356	11.0833	12.1574	12.1125	12.8185	13.8994	14.4059	15.404	16.81	19.2468	18.9726	21.1898	21.4742	24.0886	28.7993	27.7146	35.9983	38.8378	36.2891	38.2335	45.735	49.6673	50.7291	57.5505	57.6426	57.6878	66.6938	66.6204	72.6573	64.7645	72.4271	77.1153	75.7339	79.9092	75.786	71.9596	77.7762	68.908	65.4888	65.7854	64.4073	66.7214	64.6634	65.99	62.3939	63.8905	56.021	55.4915
9.94667	10.1819	11.1356	11.0833	12.1574	12.1125	12.8185	13.8994	14.4059	15.404	16.81	19.2468	18.9726	21.1898	21.4742	24.0886	28.7993	27.7146	35.9983	38.8378	36.2891	38.2335	45.735	49.6673	50.7291	57.5505	57.6426	57.6878	66.6938	66.6204	72.6573	64.7645	72.4271	77.1153	75.7339	79.9092	75.786	71.9596	77.7762	68.908	65.4888	65.7854	64.4073	66.7214	64.6634	65.99	62.3939	63.8905	56.021	55.4915
9.94667	10.1819	11.1356	11.0833	12.1574	12.1125	12.8185	13.8994	14.4059	15.404	16.81	19.2468	18.9726	21.1898	21.4742	24.0886	28.7993	27.7146	35.9983	38.8378	36.2891	38.2335	45.735	49.6673	50.7291	57.5505	57.6426	57.6878	66.6938	66.6204	72.6573	64.7645	72.4271	77.1153	75.7339	79.9092	75.786	71.9596	77.7762	68.908	65.4888	65.7854	64.4073	66.7214	64.6634	65.99	62.3939	63.8905	56.021	55.4915
9.94667	10.1819	11.1356	11.0833	12.1574	12.1125	12.8185	13.8994	14.4059	15.404	16.81	19.2468	18.9726	21.1898	21.4742	24.0886	28.7993	27.7146	35.9983	38.8378	36.2891	38.2335	45.735	49.6673	50.7291	57.5505	57.6426	57.6878	66.6938	66.6204	72.6573	64.7645	72.4271	77.1153	75.7339	79.9092	75.786	71.9596	77.7762	68.908	65.4888	65.7854	64.4073	66.7214	64.6634	65.99	62.3939	63.8905	56.021	55.4915
10.0516	11.2118	10.9678	11.8275	11.861	11.9698	12.8198	13.3777	14.3654	16.9064	16.8477	19.2204	21.3192	22.0109	23.0092	25.9434	27.3898	31.4153	32.0338	33.528	38.8126	38.6548	43.9494	42.7587	49.9939	52.3741	63.6079	58.5398	51.9083	57.0779	68.6878	67.7251	63.8112	59.9719	68.5304	73.552	79.9986	71.4077	79.1848	73.1813	73.615	71.5673	63.7308	61.9466	64.272	57.6829	57.9151	60.1098	53.6089	57.1164
10.0516	11.2118	10.9678	11.8275	11.861	11.9698	12.8198	13.3777	14.3654	16.9064	16.8477	19.2204	21.3192	22.0109	23.0092	25.9434	27.3898	31.4153	32.0338	33.528	38.8126	38.6548	43.9494	42.7587	49.9939	52.3741	63.6079	58.5398	51.9083	57.0779	68.6878	67.7251	63.8112	59.9719	68.5304	73.552	79.9986	71.4077	79.1848	73.1813	73.615	71.5673	63.7308	61.9466	64.272	57.6829	57.9151	60.1098	53.6089	57.1164
10.0516	11.2118	10.9678	11.8275	11.861	11.9698	12.8198	13.3777	14.3654	16.9064	16.8477	19.2204	21.3192	22.0109	23.0092	25.9434	27.3898	31.4153	32.0338	33.528	38.8126	38.6548	43.9494	42.7587	49.9939	52.3741	63.6079	58.5398	51.9083	57.0779	68.6878	67.7251	63.8112	59.9719	68.5304	73.552	79.9986	71.4077	79.1848	73.1813	73.615	71.5673	63.7308	61.9466	64.272	57.6829	57.9151	60.1098	53.6089	57.1164
10.0516	11.2118	10.9678	11.8275	11.861	11.9698	12.8198	13.3777	14.3654	16.9064	16.8477	19.2204	21.3192	22.0109	23.0092	25.9434	27.3898	31.4153	32.0338	33.528	38.8126	38.6548	43.9494	42.7587	49.9939	52.3741	63.6079	58.5398	51.9083	57.0779	68.6878	67.7251	63.8112	59.9719	68.5304	73.552	79.9986	71.4077	79.1848	73.1813	73.615	71.5673	63.7308	61.9466	64.272	57.6829	57.9151	60.1098	53.6089	57.1164
10.0516	11.2118	10.9678	11.8275	11.861	11.9698	12.8198	13.3777	14.3654	16.9064	16.8477	19.2204	21.3192	22.0109	23.0092	25.9434	27.3898	31.4153	32.0338	33.528	38.8126	38.6548	43.9494	42.7587	49.9939	52.3741	63.6079	58.5398	51.9083	57.0779	68.6878	67.7251	63.8112	59.9719	68.5304	73.552	79.9986	71.4077	79.1848	73.1813	73.615	71.5673	63.7308	61.9466	64.272	57.6829	57.9151	60.1098	53.6089	57.1164
10.0516	11.2118	10.9678	11.8275	11.861	11.9698	12.8198	13.3777	14.3654	16.9064	16.8477	19.2204	21.3192	22.0109	23.0092	25.9434	27.3898	31.4153	32.0338	33.528	38.8126	38.6548	43.9494	42.7587	49.9939	52.3741	63.6079	58.5398	51.9083	57.0779	68.6878	67.7251	63.8112	59.9719	68.5304	73.552	79.9986	71.4077	79.1848	73.1813	73.615	71.5673	63.7308	61.9466	64.272	57.6829	57.9151	60.1098	53.6089	57.1164
10.0516	11.2118	10.9678	11.8275	11.861	11.9698	12.8198	13.3777	14.3654	16.9064	16.8477	19.2204	21.3192	22.0109	23.0092	25.9434	27.3898	31.4153	32.0338	33.528	38.8126	38.6548	43.9494	42.7587	49.9939	52.3741	63.6079	58.5398	51.9083	57.0779	68.6878	67.7251	63.8112	59.9719	68.5304	73.552	79.9986	71.4077	79.1848	73.1813	73.615	71.5673	63.7308	61.9466	64.272	57.6829	57.9151	60.1098	53.6089	57.1164
10.0516	11.2118	10.9678	11.8275	11.861	11.9698	12.8198	13.3777	14.3654	16.9064	16.8477	19.2204	21.3192	22.0109	23.0092	25.9434	27.3898	31.4153	32.0338	33.528	38.8126	38.6548	43.9494	42.7587	49.9939	52.3741	63.6079	58.5398	51.9083	57.0779	68.6878	67.7251	63.8112	59.9719	68.5304	73.552	79.9986	71.4077	79.1848	73.1813	73.615	71.5673	63.7308	61.9466	64.272	57.6829	57.9151	60.1098	53.6089	57.1164
10.0516	11.2118	10.9678	11.8275	11.861	11.9698	12.8198	13.3777	14.3654	16.9064	16.8477	19.2204	21.3192	22.0109	23.0092	25.9434	27.3898	31.4153	32.0338	33.528	38.8126	38.6548	43.9494	42.7587	49.9939	52.3741	63.6079	58.5398	51.9083	57.0779	68.6878	67.7251	63.8112	59.9719	68.5304	73.552	79.9986	71.4077	79.1848	73.1813	73.615	71.5673	63.7308	61.9466	64.272	57.6829	57.9151	60.1098	53.6089	57.1164
10.0516	11.2118	10.9678	11.8275	11.861	11.9698	12.8198	13.3777	14.3654	16.9064	16.8477	19.2204	21.3192	22.0109	23.0092	25.9434	27.3898	31.4153	32.0338	33.528	38.8126	38.6548	43.9494	42.7587	49.9939	52.3741	63.6079	58.5398	51.9083	57.0779	68.6878	67.7251	63.8112	59.9719	68.5304	73.552	79.9986	71.4077	79.1848	73.1813	73.615	71.5673	63.7308	61.9466	64.272	57.6829	57.9151	60.1098	53.6089	57.1164
10.1015	10.9095	10.6366	11.8184	11.3728	12.1195	15.0471	13.5515	15.2011	17.6875	18.8791	19.8301	20.2731	19.7289	21.7833	24.2629	26.5672	29.6105	29.4913	30.066	37.2271	40.7523	46.3719	46.0621	47.8107	55.3766	57.6278	58.1414	47.2196	57.6489	57.2274	61.6422	69.0642	71.8932	61.7192	63.4747	69.0752	74.601	70.2185	70.3571	72.3005	72.5552	63.4032	58.9719	59.4368	65.0643	53.74	56.2269	56.0095	56.4736
10.1015	10.9095	10.6366	11.8184	11.3728	12.1195	15.0471	13.5515	15.2011	17.6875	18.8791	19.8301	20.2731	19.7289	21.7833	24.2629	26.5672	29.6105	29.4913	30.066	37.2271	40.7523	46.3719	46.0621	47.8107	55.3766	57.6278	58.1414	47.2196	57.6489	57.2274	61.6422	69.0642	71.8932	61.7192	63.4747	69.0752	74.601	70.2185	70.3571	72.3005	72.5552	63.4032	58.9719	59.4368	65.0643	53.74	56.2269	56.0095	56.4736
10.1015	10.9095	10.6366	11.8184	11.3728	12.1195	15.0471	13.5515	15.2011	17.6875	18.8791	19.8301	20.2731	19.7289	21.7833	24.2629	26.5672	29.6105	29.4913	30.066	37.2271	40.7523	46.3719	46.0621	47.8107	55.3766	57.6278	58.1414	47.2196	57.6489	57.2274	61.6422	69.0642	71.8932	61.7192	63.4747	69.0752	74.601	70.2185	70.3571	72.3005	72.5552	63.4032	58.9719	59.4368	65.0643	53.74	56.2269	56.0095	56.4736
10.1015	10.9095	10.6366	11.8184	11.3728	12.1195	15.0471	13.5515	15.2011	17.6875	18.8791	19.8301	20.2731	19.7289	21.7833	24.2629	26.5672	29.6105	29.4913	30.066	37.2271	40.7523	46.3719	46.0621	47.8107	55.3766	57.6278	58.1414	47.2196	57.6489	57.2274	61.6422	69.0642	71.8932	61.7192	63.4747	69.0752	74.601	70.2185	70.3571	72.3005	72.5552	63.4032	58.9719	59.4368	65.0643	53.74	56.2269	56.0095	56.4736
10.1015	10.9095	10.6366	11.8184	11.3728	12.1195	15.0471	13.5515	15.2011	17.6875	18.8791	19.8301	20.2731	19.7289	21.7833	24.2629	26.5672	29.6105	29.4913	30.066	37.2271	40.7523	46.3719	46.0621	47.8107	55.3766	57.6278	58.1414	47.2196	57.6489	57.2274	61.6422	69.0642	71.8932	61.7192	63.4747	69.0752	74.601	70.2185	70.3571	72.3005	72.5552	63.4032	58.9719	59.4368	65.0643	53.74	56.2269	56.0095	56.4736
10.1015	10.9095	10.6366	11.8184	11.3728	12.1195	15.0471	13.5515	15.2011	17.6875	18.8791	19.8301	20.2731	19.7289	21.7833	24.2629	26.5672	29.6105	29.4913	30.066	37.2271	40.7523	46.3719	46.0621	47.8107	55.3766	57.6278	58.1414	47.2196	57.6489	57.2274	61.6422	69.0642	71.8932	61.7192	63.4747	69.0752	74.601	70.2185	70.3571	72.3005	72.5552	63.4032	58.9719	59.4368	65.0643	53.74	56.2269	56.0095	56.4736
10.1015	10.9095	10.6366	11.8184	11.3728	12.1195	15.0471	13.5515	15.2011	17.6875	18.8791	19.8301	20.2731	19.7289	21.7833	24.2629	26.5672	29.6105	29.4913	30.066	37.2271	40.7523	46.3719	46.0621	47.8107	55.3766	57.6278	58.1414	47.2196	57.6489	57.2274	61.6422	69.0642	71.8932	61.7192	63.4747	69.0752	74.601	70.2185	70.3571	72.3005	72.5552	63.4032	58.9719	59.4368	65.0643	53.74	56.2269	56.0095	56.4736
10.1015	10.9095	10.6366	11.8184	11.3728	12.1195	15.0471	13.5515	15.2011	17.6875	18.8791	19.8301	20.2731	19.7289	21.7833	24.2629	26.5672	29.6105	29.4913	30.066	37.2271	40.7523	46.3719	46.0621	47.8107	55.3766	57.6278	58.1414	47.2196	57.6489	57.2274	61.6422	69.0642	71.8932	61.7192	63.4747	69.0752	74.601	70.2185	70.3571	72.3005	72.5552	63.4032	58.9719	59.4368	65.0643	53.74	56.2269	56.0095	56.4736
10.1015	10.9095	10.6366	11.8184	11.3728	12.1195	15.0471	13.5515	15.2011	17.6875	18.8791	19.8301	20.2731	19.7289	21.7833	24.2629	26.5672	29.6105	29.4913	30.066	37.2271	40.7523	46.3719	46.0621	47.8107	55.3766	57.6278	58.1414	47.2196	57.6489	57.2274	61.6422	69.0642	71.8932	61.7192	63.4747	69.0752	74.601	70.2185	70.3571	72.3005	72.5552	63.4032	58.9719	59.4368	65.0643	53.74	56.2269	56.0095	56.4736
10.1015	10.9095	10.6366	11.8184	11.3728	12.1195	15.0471	13.5515	15.2011	17.6875	18.8791	19.8301	20.2731	19.7289	21.7833	24.2629	26.5672	29.6105	29.4913	30.066	37.2271	40.7523	46.3719	46.0621	47.8107	55.3766	57.6278	58.1414	47.2196	57.6489	57.2274	61.6422	69.0642	71.8932	61.7192	63.4747	69.0752	74.601	70.2185	70.3571	72.3005	72.5552	63.4032	58.9719	59.4368	65.0643	53.74	56.2269	56.0095	56.4736
10.3555	10.3193	11.0388	11.6135	12.3634	13.1532	14.0722	16.2081	15.4543	17.7662	18.5738	23.2978	20.9042	19.6189	22.5959	20.9805	25.9922	27.2617	30.2857	31.8062	33.1961	35.9418	39.7811	43.7002	49.505	45.9346	54.4552	59.8897	58.8057	55.4838	57.4186	65.1339	61.521	68.7661	73.466	68.3919	72.7238	73.3642	70.1548	65.4351	63.523	65.9414	61.5498	64.6198	61.3702	64.6975	70.361	69.092	60.9242	57.3187
10.3555	10.3193	11.0388	11.6135	12.3634	13.1532	14.0722	16.2081	15.4543	17.7662	18.5738	23.2978	20.9042	19.6189	22.5959	20.9805	25.9922	27.2617	30.2857	31.8062	33.1961	35.9418	39.7811	43.7002	49.505	45.9346	54.4552	59.8897	58.8057	55.4838	57.4186	65.1339	61.521	68.7661	73.466	68.3919	72.7238	73.3642	70.1548	65.4351	63.523	65.9414	61.5498	64.6198	61.3702	64.6975	70.361	69.092	60.9242	57.3187
10.3555	10.3193	11.0388	11.6135	12.3634	13.1532	14.0722	16.2081	15.4543	17.7662	18.5738	23.2978	20.9042	19.6189	22.5959	20.9805	25.9922	27.2617	30.2857	31.8062	33.1961	35.9418	39.7811	43.7002	49.505	45.9346	54.4552	59.8897	58.8057	55.4838	57.4186	65.1339	61.521	68.7661	73.466	68.3919	72.7238	73.3642	70.1548	65.4351	63.523	65.9414	61.5498	64.6198	61.3702	64.6975	70.361	69.092	60.9242	57.3187
10.3555	10.3193	11.0388	11.6135	12.3634	13.1532	14.0722	16.2081	15.4543	17.7662	18.5738	23.2978	20.9042	19.6189	22.5959	20.9805	25.9922	27.2617	30.2857	31.8062	33.1961	35.9418	39.7811	43.7002	49.505	45.9346	54.4552	59.8897	58.8057	55.4838	57.4186	65.1339	61.521	68.7661	73.466	68.3919	72.7238	73.3642	70.1548	65.4351	63.523	65.9414	61.5498	64.6198	61.3702	64.6975	70.361	69.092	60.9242	57.3187
10.3555	10.3193	11.0388	11.6135	12.3634	13.1532	14.0722	16.2081	15.4543	17.7662	18.5738	23.2978	20.9042	19.6189	22.5959	20.9805	25.9922	27.2617	30.2857	31.8062	33.1961	35.9418	39.7811	43.7002	49.505	45.9346	54.4552	59.8897	58.8057	55.4838	57.4186	65.1339	61.521	68.7661	73.466	68.3919	72.7238	73.3642	70.1548	65.4351	63.523	65.9414	61.5498	64.6198	61.3702	64.6975	70.361	69.092	60.9242	57.3187
10.3555	10.3193	11.0388	11.6135	12.3634	13.1532	14.0722	16.2081	15.4543	17.7662	18.5738	23.2978	20.9042	19.6189	22.5959	20.9805	25.9922	27.2617	30.2857	31.8062	33.1961	35.9418	39.7811	43.7002	49.505	45.9346	54.4552	59.8897	58.8057	55.4838	57.4186	65.1339	61.521	68.7661	73.466	68.3919	72.7238	73.3642	70.1548	65.4351	63.523	65.9414	61.5498	64.6198	61.3702	64.6975	70.361	69.092	60.9242	57.3187
10.3555	10.3193	11.0388	11.6135	12.3634	13.1532	14.0722	16.2081	15.4543	17.7662	18.5738	23.2978	20.9042	19.6189	22.5959	20.9805	25.9922	27.2617	30.2857	31.8062	33.1961	35.9418	39.7811	43.7002	49.505	45.9346	54.4552	59.8897	58.8057	55.4838	57.4186	65.1339	61.521	68.7661	73.466	68.3919	72.7238	73.3642	70.1548	65.4351	63.523	65.9414	61.5498	64.6198	61.3702	64.6975	70.361	69.092	60.9242	57.3187
10.3555	10.3193	11.0388	11.6135	12.3634	13.1532	14.0722	16.2081	15.4543	17.7662	18.5738	23.2978	20.9042	19.6189	22.5959	20.9805	25.9922	27.2617	30.2857	31.8062	33.1961	35.9418	39.7811	43.7002	49.505	45.9346	54.4552	59.8897	58.8057	55.4838	57.4186	65.1339	61.521	68.7661	73.466	68.3919	72.7238	73.3642	70.1548	65.4351	63.523	65.9414	61.5498	64.6198	61.3702	64.6975	70.361	69.092	60.9242	57.3187
10.3555	10.3193	11.0388	11.6135	12.3634	13.1532	14.0722	16.2081	15.4543	17.7662	18.5738	23.2978	20.9042	19.6189	22.5959	20.9805	25.9922	27.2617	30.2857	31.8062	33.1961	35.9418	39.7811	43.7002	49.505	45.9346	54.4552	59.8897	58.8057	55.4838	57.4186	65.1339	61.521	68.7661	73.466	68.3919	72.7238	73.3642	70.1548	65.4351	63.523	65.9414	61.5498	64.6198	61.3702	64.6975	70.361	69.092	60.9242	57.3187
10.3555	10.3193	11.0388	11.6135	12.3634	13.1532	14.0722	16.2081	15.4543	17.7662	18.5738	23.2978	20.9042	19.6189	22.5959	20.9805	25.9922	27.2617	30.2857	31.8062	33.1961	35.9418	39.7811	43.7002	49.505	45.9346	54.4552	59.8897	58.8057	55.4838	57.4186	65.1339	61.521	68.7661	73.466	68.3919	72.7238	73.3642	70.1548	65.4351	63.523	65.9414	61.5498	64.6198	61.3702	64.6975	70.361	69.092	60.9242	57.3187
9.6987	10.2746	11.0974	11.743	12.7571	12.9645	15.4395	14.8854	15.0071	16.4158	17.8922	19.5912	19.2146	26.0572	20.1504	21.511	24.2699	23.1612	27.0581	31.2482	35.1505	35.3808	44.0797	42.2511	47.0144	46.8532	53.7142	65.0572	63.8202	62.8995	62.3035	65.1524	67.8445	67.8447	78.2714	70.527	63.476	65.0255	64.7235	69.4859	68.0674	63.787	71.0687	69.9039	64.2649	63.2332	66.2244	64.1311	66.9236	62.3296
9.6987	10.2746	11.0974	11.743	12.7571	12.9645	15.4395	14.8854	15.0071	16.4158	17.8922	19.5912	19.2146	26.0572	20.1504	21.511	24.2699	23.1612	27.0581	31.2482	35.1505	35.3808	44.0797	42.2511	47.0144	46.8532	53.7142	65.0572	63.8202	62.8995	62.3035	65.1524	67.8445	67.8447	78.2714	70.527	63.476	65.0255	64.7235	69.4859	68.0674	63.787	71.0687	69.9039	64.2649	63.2332	66.2244	64.1311	66.9236	62.3296
9.6987	10.2746	11.0974	11.743	12.7571	12.9645	15.4395	14.8854	15.0071	16.4158	17.8922	19.5912	19.2146	26.0572	20.1504	21.511	24.2699	23.1612	27.0581	31.2482	35.1505	35.3808	44.0797	42.2511	47.0144	46.8532	53.7142	65.0572	63.8202	62.8995	62.3035	65.1524	67.8445	67.8447	78.2714	70.527	63.476	65.0255	64.7235	69.4859	68.0674	63.787	71.0687	69.9039	64.2649	63.2332	66.2244	64.1311	66.9236	62.3296
9.6987	10.2746	11.0974	11.743	12.7571	12.9645	15.4395	14.8854	15.0071	16.4158	17.8922	19.5912	19.2146	26.0572	20.1504	21.511	24.2699	23.1612	27.0581	31.2482	35.1505	35.3808	44.0797	42.2511	47.0144	46.8532	53.7142	65.0572	63.8202	62.8995	62.3035	65.1524	67.8445	67.8447	78.2714	70.527	63.476	65.0255	64.7235	69.4859	68.0674	63.787	71.0687	69.9039	64.2649	63.2332	66.2244	64.1311	66.9236	62.3296
9.6987	10.2746	11.0974	11.743	12.7571	12.9645	15.4395	14.8854	15.0071	16.4158	17.8922	19.5912	19.2146	26.0572	20.1504	21.511	24.2699	23.1612	27.0581	31.2482	35.1505	35.3808	44.0797	42.2511	47.0144	46.8532	53.7142	65.0572	63.8202	62.8995	62.3035	65.1524	67.8445	67.8447	78.2714	70.527	63.476	65.0255	64.7235	69.4859	68.0674	63.787	71.0687	69.9039	64.2649	63.2332	66.2244	64.1311	66.9236	62.3296
9.6987	10.2746	11.0974	11.743	12.7571	12.9645	15.4395	14.8854	15.0071	16.4158	17.8922	19.5912	19.2146	26.0572	20.1504	21.511	24.2699	23.1612	27.0581	31.2482	35.1505	35.3808	44.0797	42.2511	47.0144	46.8532	53.7142	65.0572	63.8202	62.8995	62.3035	65.1524	67.8445	67.8447	78.2714	70.527	63.476	65.0255	64.7235	69.4859	68.0674	63.787	71.0687	69.9039	64.2649	63.2332	66.2244	64.1311	66.9236	62.3296
9.6987	10.2746	11.0974	11.743	12.7571	12.9645	15.4395	14.8854	15.0071	16.4158	17.8922	19.5912	19.2146	26.0572	20.1504	21.511	24.2699	23.1612	27.0581	31.2482	35.1505	35.3808	44.0797	42.2511	47.0144	46.8532	53.7142	65.0572	63.8202	62.8995	62.3035	65.1524	67.8445	67.8447	78.2714	70.527	63.476	65.0255	64.7235	69.4859	68.0674	63.787	71.0687	69.9039	64.2649	63.2332	66.2244	64.1311	66.9236	62.3296
9.6987	10.2746	11.0974	11.743	12.7571	12.9645	15.4395	14.8854	15.0071	16.4158	17.8922	19.5912	19.2146	26.0572	20.1504	21.511	24.2699	23.1612	27.0581	31.2482	35.1505	35.3808	44.0797	42.2511	47.0144	46.8532	53.7142	65.0572	63.8202	62.8995	62.3035	65.1524	67.8445	67.8447	78.2714	70.527	63.476	65.0255	64.7235	69.4859	68.0674	63.787	71.0687	69.9039	64.2649	63.2332	66.2244	64.1311	66.9236	62.3296
9.6987	10.2746	11.0974	11.743	12.7571	12.9645	15.4395	14.8854	15.0071	16.4158	17.8922	19.5912	19.2146	26.0572	20.1504	21.511	24.2699	23.1612	27.0581	31.2482	35.1505	35.3808	44.0797	42.2511	47.0144	46.8532	53.7142	65.0572	63.8202	62.8995	62.3035	65.1524	67.8445	67.8447	78.2714	70.527	63.476	65.0255	64.7235	69.4859	68.0674	63.787	71.0687	69.9039	64.2649	63.2332	66.2244	64.1311	66.9236	62.3296
9.6987	10.2746	11.0974	11.743	12.7571	12.9645	15.4395	14.8854	15.0071	16.4158	17.8922	19.5912	19.2146	26.0572	20.1504	21.511	24.2699	23.1612	27.0581	31.2482	35.1505	35.3808	44.0797	42.2511	47.0144	46.8532	53.7142	65.0572	63.8202	62.8995	62.3035	65.1524	67.8445	67.8447	78.2714	70.527	63.476	65.0255	64.7235	69.4859	68.0674	63.787	71.0687	69.9039	64.2649	63.2332	66.2244	64.1311	66.9236	62.3296
10.1555	10.4568	11.3243	11.3454	11.7494	13.875	14.0605	14.1416	14.9683	15.4562	15.3208	22.387	18.2673	19.4872	21.2119	23.3721	21.3193	23.2352	27.8455	30.7567	27.8048	30.7288	39.0931	38.5957	42.5114	48.8256	51.6025	52.4227	63.8718	63.5628	66.0207	72.3175	82.3717	69.595	65.3726	74.2284	74.7184	69.3053	61.5492	69.9284	65.3583	70.7254	65.7749	64.3734	61.7026	58.7331	61.6171	59.7832	62.9956	63.426
10.1555	10.4568	11.3243	11.3454	11.7494	13.875	14.0605	14.1416	14.9683	15.4562	15.3208	22.387	18.2673	19.4872	21.2119	23.3721	21.3193	23.2352	27.8455	30.7567	27.8048	30.7288	39.0931	38.5957	42.5114	48.8256	51.6025	52.4227	63.8718	63.5628	66.0207	72.3175	82.3717	69.595	65.3726	74.2284	74.7184	69.3053	61.5492	69.9284	65.3583	70.7254	65.7749	64.3734	61.7026	58.7331	61.6171	59.7832	62.9956	63.426
10.1555	10.4568	11.3243	11.3454	11.7494	13.875	14.0605	14.1416	14.9683	15.4562	15.3208	22.387	18.2673	19.4872	21.2119	23.3721	21.3193	23.2352	27.8455	30.7567	27.8048	30.7288	39.0931	38.5957	42.5114	48.8256	51.6025	52.4227	63.8718	63.5628	66.0207	72.3175	82.3717	69.595	65.3726	74.2284	74.7184	69.3053	61.5492	69.9284	65.3583	70.7254	65.7749	64.3734	61.7026	58.7331	61.6171	59.7832	62.9956	63.426
10.1555	10.4568	11.3243	11.3454	11.7494	13.875	14.0605	14.1416	14.9683	15.4562	15.3208	22.387	18.2673	19.4872	21.2119	23.3721	21.3193	23.2352	27.8455	30.7567	27.8048	30.7288	39.0931	38.5957	42.5114	48.8256	51.6025	52.4227	63.8718	63.5628	66.0207	72.3175	82.3717	69.595	65.3726	74.2284	74.7184	69.3053	61.5492	69.9284	65.3583	70.7254	65.7749	64.3734	61.7026	58.7331	61.6171	59.7832	62.9956	63.426
10.1555	10.4568	11.3243	11.3454	11.7494	13.875	14.0605	14.1416	14.9683	15.4562	15.3208	22.387	18.2673	19.4872	21.2119	23.3721	21.3193	23.2352	27.8455	30.7567	27.8048	30.7288	39.0931	38.5957	42.5114	48.8256	51.6025	52.4227	63.8718	63.5628	66.0207	72.3175	82.3717	69.595	65.3726	74.2284	74.7184	69.3053	61.5492	69.9284	65.3583	70.7254	65.7749	64.3734	61.7026	58.7331	61.6171	59.7832	62.9956	63.426
10.1555	10.4568	11.3243	11.3454	11.7494	13.875	14.0605	14.1416	14.9683	15.4562	15.3208	22.387	18.2673	19.4872	21.2119	23.3721	21.3193	23.2352	27.8455	30.7567	27.8048	30.7288	39.0931	38.5957	42.5114	48.8256	51.6025	52.4227	63.8718	63.5628	66.0207	72.3175	82.3717	69.595	65.3726	74.2284	74.7184	69.3053	61.5492	69.9284	65.3583	70.7254	65.7749	64.3734	61.7026	58.7331	61.6171	59.7832	62.9956	63.426
10.1555	10.4568	11.3243	11.3454	11.7494	13.875	14.0605	14.1416	14.9683	15.4562	15.3208	22.387	18.2673	19.4872	21.2119	23.3721	21.3193	23.2352	27.8455	30.7567	27.8048	30.7288	39.0931	38.5957	42.5114	48.8256	51.6025	52.4227	63.8718	63.5628	66.0207	72.3175	82.3717	69.595	65.3726	74.2284	74.7184	69.3053	61.5492	69.9284	65.3583	70.7254	65.7749	64.3734	61.7026	58.7331	61.6171	59.7832	62.9956	63.426
10.1555	10.4568	11.3243	11.3454	11.7494	13.875	14.0605	14.1416	14.9683	15.4562	15.3208	22.387	18.2673	19.4872	21.2119	23.3721	21.3193	23.2352	27.8455	30.7567	27.8048	30.7288	39.0931	38.5957	42.5114	48.8256	51.6025	52.4227	63.8718	63.5628	66.0207	72.3175	82.3717	69.595	65.3726	74.2284	74.7184	69.3053	61.5492	69.9284	65.3583	70.7254	65.7749	64.3734	61.7026	58.7331	61.6171	59.7832	62.9956	63.426
10.1555	10.4568	11.3243	11.3454	11.7494	13.875	14.0605	14.1416	14.9683	15.4562	15.3208	22.387	18.2673	19.4872	21.2119	23.3721	21.3193	23.2352	27.8455	30.7567	27.8048	30.7288	39.0931	38.5957	42.5114	48.8256	51.6025	52.4227	63.8718	63.5628	66.0207	72.3175	82.3717	69.595	65.3726	74.2284	74.7184	69.3053	61.5492	69.9284	65.3583	70.7254	65.7749	64.3734	61.7026	58.7331	61.6171	59.7832	62.9956	63.426
10.1555	10.4568	11.3243	11.3454	11.7494	13.875	14.0605	14.1416	14.9683	15.4562	15.3208	22.387	18.2673	19.4872	21.2119	23.3721	21.3193	23.2352	27.8455	30.7567	27.8048	30.7288	39.0931	38.5957	42.5114	48.8256	51.6025	52.4227	63.8718	63.5628	66.0207	72.3175	82.3717	69.595	65.3726	74.2284	74.7184	69.3053	61.5492	69.9284	65.3583	70.7254	65.7749	64.3734	61.7026	58.7331	61.6171	59.7832	62.9956	63.426
Wnt3A treated
mean_kymo_ 1	mean_kymo_ 2	mean_kymo_ 3	mean_kymo_ 4	mean_kymo_ 5	mean_kymo_ 6	mean_kymo_ 7	mean_kymo_ 8	mean_kymo_ 9	mean_kymo_10	mean_kymo_11	mean_kymo_12	mean_kymo_13	mean_kymo_14	mean_kymo_15	mean_kymo_16	mean_kymo_17	mean_kymo_18	mean_kymo_19	mean_kymo_20	mean_kymo_21	mean_kymo_22	mean_kymo_23	mean_kymo_24	mean_kymo_25	mean_kymo_26	mean_kymo_27	mean_kymo_28	mean_kymo_29	mean_kymo_30	mean_kymo_31	mean_kymo_32	mean_kymo_33	mean_kymo_34	mean_kymo_35	mean_kymo_36	mean_kymo_37	mean_kymo_38	mean_kymo_39	mean_kymo_40	mean_kymo_41	mean_kymo_42	mean_kymo_43	mean_kymo_44	mean_kymo_45	mean_kymo_46	mean_kymo_47	mean_kymo_48	mean_kymo_49	mean_kymo_50
9.84057	9.91177	9.94272	10.7225	10.269	9.79887	10.358	13.3728	10.4981	11.2453	11.1526	12.3065	13.0004	13.2982	14.5022	16.0835	17.1556	19.3074	19.6046	19.2083	21.5809	22.5611	23.679	23.2451	24.1985	26.9888	32.7751	27.292	28.8009	32.6343	36.4022	35.8364	42.3177	45.8901	46.6145	44.0916	48.0224	50.5649	47.8487	49.0708	49.6827	54.2362	53.2215	50.7301	54.1297	55.7768	52.7634	55.6451	55.8417	55.2751
9.84057	9.91177	9.94272	10.7225	10.269	9.79887	10.358	13.3728	10.4981	11.2453	11.1526	12.3065	13.0004	13.2982	14.5022	16.0835	17.1556	19.3074	19.6046	19.2083	21.5809	22.5611	23.679	23.2451	24.1985	26.9888	32.7751	27.292	28.8009	32.6343	36.4022	35.8364	42.3177	45.8901	46.6145	44.0916	48.0224	50.5649	47.8487	49.0708	49.6827	54.2362	53.2215	50.7301	54.1297	55.7768	52.7634	55.6451	55.8417	55.2751
9.84057	9.91177	9.94272	10.7225	10.269	9.79887	10.358	13.3728	10.4981	11.2453	11.1526	12.3065	13.0004	13.2982	14.5022	16.0835	17.1556	19.3074	19.6046	19.2083	21.5809	22.5611	23.679	23.2451	24.1985	26.9888	32.7751	27.292	28.8009	32.6343	36.4022	35.8364	42.3177	45.8901	46.6145	44.0916	48.0224	50.5649	47.8487	49.0708	49.6827	54.2362	53.2215	50.7301	54.1297	55.7768	52.7634	55.6451	55.8417	55.2751
9.84057	9.91177	9.94272	10.7225	10.269	9.79887	10.358	13.3728	10.4981	11.2453	11.1526	12.3065	13.0004	13.2982	14.5022	16.0835	17.1556	19.3074	19.6046	19.2083	21.5809	22.5611	23.679	23.2451	24.1985	26.9888	32.7751	27.292	28.8009	32.6343	36.4022	35.8364	42.3177	45.8901	46.6145	44.0916	48.0224	50.5649	47.8487	49.0708	49.6827	54.2362	53.2215	50.7301	54.1297	55.7768	52.7634	55.6451	55.8417	55.2751
9.84057	9.91177	9.94272	10.7225	10.269	9.79887	10.358	13.3728	10.4981	11.2453	11.1526	12.3065	13.0004	13.2982	14.5022	16.0835	17.1556	19.3074	19.6046	19.2083	21.5809	22.5611	23.679	23.2451	24.1985	26.9888	32.7751	27.292	28.8009	32.6343	36.4022	35.8364	42.3177	45.8901	46.6145	44.0916	48.0224	50.5649	47.8487	49.0708	49.6827	54.2362	53.2215	50.7301	54.1297	55.7768	52.7634	55.6451	55.8417	55.2751
9.84057	9.91177	9.94272	10.7225	10.269	9.79887	10.358	13.3728	10.4981	11.2453	11.1526	12.3065	13.0004	13.2982	14.5022	16.0835	17.1556	19.3074	19.6046	19.2083	21.5809	22.5611	23.679	23.2451	24.1985	26.9888	32.7751	27.292	28.8009	32.6343	36.4022	35.8364	42.3177	45.8901	46.6145	44.0916	48.0224	50.5649	47.8487	49.0708	49.6827	54.2362	53.2215	50.7301	54.1297	55.7768	52.7634	55.6451	55.8417	55.2751
9.84057	9.91177	9.94272	10.7225	10.269	9.79887	10.358	13.3728	10.4981	11.2453	11.1526	12.3065	13.0004	13.2982	14.5022	16.0835	17.1556	19.3074	19.6046	19.2083	21.5809	22.5611	23.679	23.2451	24.1985	26.9888	32.7751	27.292	28.8009	32.6343	36.4022	35.8364	42.3177	45.8901	46.6145	44.0916	48.0224	50.5649	47.8487	49.0708	49.6827	54.2362	53.2215	50.7301	54.1297	55.7768	52.7634	55.6451	55.8417	55.2751
9.84057	9.91177	9.94272	10.7225	10.269	9.79887	10.358	13.3728	10.4981	11.2453	11.1526	12.3065	13.0004	13.2982	14.5022	16.0835	17.1556	19.3074	19.6046	19.2083	21.5809	22.5611	23.679	23.2451	24.1985	26.9888	32.7751	27.292	28.8009	32.6343	36.4022	35.8364	42.3177	45.8901	46.6145	44.0916	48.0224	50.5649	47.8487	49.0708	49.6827	54.2362	53.2215	50.7301	54.1297	55.7768	52.7634	55.6451	55.8417	55.2751
9.84057	9.91177	9.94272	10.7225	10.269	9.79887	10.358	13.3728	10.4981	11.2453	11.1526	12.3065	13.0004	13.2982	14.5022	16.0835	17.1556	19.3074	19.6046	19.2083	21.5809	22.5611	23.679	23.2451	24.1985	26.9888	32.7751	27.292	28.8009	32.6343	36.4022	35.8364	42.3177	45.8901	46.6145	44.0916	48.0224	50.5649	47.8487	49.0708	49.6827	54.2362	53.2215	50.7301	54.1297	55.7768	52.7634	55.6451	55.8417	55.2751
9.84057	9.91177	9.94272	10.7225	10.269	9.79887	10.358	13.3728	10.4981	11.2453	11.1526	12.3065	13.0004	13.2982	14.5022	16.0835	17.1556	19.3074	19.6046	19.2083	21.5809	22.5611	23.679	23.2451	24.1985	26.9888	32.7751	27.292	28.8009	32.6343	36.4022	35.8364	42.3177	45.8901	46.6145	44.0916	48.0224	50.5649	47.8487	49.0708	49.6827	54.2362	53.2215	50.7301	54.1297	55.7768	52.7634	55.6451	55.8417	55.2751
9.84057	9.91177	9.94272	10.7225	10.269	9.79887	10.358	13.3728	10.4981	11.2453	11.1526	12.3065	13.0004	13.2982	14.5022	16.0835	17.1556	19.3074	19.6046	19.2083	21.5809	22.5611	23.679	23.2451	24.1985	26.9888	32.7751	27.292	28.8009	32.6343	36.4022	35.8364	42.3177	45.8901	46.6145	44.0916	48.0224	50.5649	47.8487	49.0708	49.6827	54.2362	53.2215	50.7301	54.1297	55.7768	52.7634	55.6451	55.8417	55.2751
9.90731	10.3092	10.8081	9.81269	10.7923	10.5492	10.7977	11.2875	11.6488	12.1721	12.4818	13.4246	15.0388	15.586	17.7005	17.4373	18.2697	21.6037	23.078	23.8702	25.5559	26.5143	29.5217	32.9933	35.289	36.007	46.6839	41.6355	45.2081	50.9428	49.7466	52.8932	54.699	54.9899	54.6231	60.7191	58.9224	64.191	61.3112	63.1616	66.3077	66.0074	67.2776	70.7228	68.1671	70.1897	72.0881	73.9294	76.9792	81.3314
9.90731	10.3092	10.8081	9.81269	10.7923	10.5492	10.7977	11.2875	11.6488	12.1721	12.4818	13.4246	15.0388	15.586	17.7005	17.4373	18.2697	21.6037	23.078	23.8702	25.5559	26.5143	29.5217	32.9933	35.289	36.007	46.6839	41.6355	45.2081	50.9428	49.7466	52.8932	54.699	54.9899	54.6231	60.7191	58.9224	64.191	61.3112	63.1616	66.3077	66.0074	67.2776	70.7228	68.1671	70.1897	72.0881	73.9294	76.9792	81.3314
9.90731	10.3092	10.8081	9.81269	10.7923	10.5492	10.7977	11.2875	11.6488	12.1721	12.4818	13.4246	15.0388	15.586	17.7005	17.4373	18.2697	21.6037	23.078	23.8702	25.5559	26.5143	29.5217	32.9933	35.289	36.007	46.6839	41.6355	45.2081	50.9428	49.7466	52.8932	54.699	54.9899	54.6231	60.7191	58.9224	64.191	61.3112	63.1616	66.3077	66.0074	67.2776	70.7228	68.1671	70.1897	72.0881	73.9294	76.9792	81.3314
9.90731	10.3092	10.8081	9.81269	10.7923	10.5492	10.7977	11.2875	11.6488	12.1721	12.4818	13.4246	15.0388	15.586	17.7005	17.4373	18.2697	21.6037	23.078	23.8702	25.5559	26.5143	29.5217	32.9933	35.289	36.007	46.6839	41.6355	45.2081	50.9428	49.7466	52.8932	54.699	54.9899	54.6231	60.7191	58.9224	64.191	61.3112	63.1616	66.3077	66.0074	67.2776	70.7228	68.1671	70.1897	72.0881	73.9294	76.9792	81.3314
9.90731	10.3092	10.8081	9.81269	10.7923	10.5492	10.7977	11.2875	11.6488	12.1721	12.4818	13.4246	15.0388	15.586	17.7005	17.4373	18.2697	21.6037	23.078	23.8702	25.5559	26.5143	29.5217	32.9933	35.289	36.007	46.6839	41.6355	45.2081	50.9428	49.7466	52.8932	54.699	54.9899	54.6231	60.7191	58.9224	64.191	61.3112	63.1616	66.3077	66.0074	67.2776	70.7228	68.1671	70.1897	72.0881	73.9294	76.9792	81.3314
9.90731	10.3092	10.8081	9.81269	10.7923	10.5492	10.7977	11.2875	11.6488	12.1721	12.4818	13.4246	15.0388	15.586	17.7005	17.4373	18.2697	21.6037	23.078	23.8702	25.5559	26.5143	29.5217	32.9933	35.289	36.007	46.6839	41.6355	45.2081	50.9428	49.7466	52.8932	54.699	54.9899	54.6231	60.7191	58.9224	64.191	61.3112	63.1616	66.3077	66.0074	67.2776	70.7228	68.1671	70.1897	72.0881	73.9294	76.9792	81.3314
9.90731	10.3092	10.8081	9.81269	10.7923	10.5492	10.7977	11.2875	11.6488	12.1721	12.4818	13.4246	15.0388	15.586	17.7005	17.4373	18.2697	21.6037	23.078	23.8702	25.5559	26.5143	29.5217	32.9933	35.289	36.007	46.6839	41.6355	45.2081	50.9428	49.7466	52.8932	54.699	54.9899	54.6231	60.7191	58.9224	64.191	61.3112	63.1616	66.3077	66.0074	67.2776	70.7228	68.1671	70.1897	72.0881	73.9294	76.9792	81.3314
9.90731	10.3092	10.8081	9.81269	10.7923	10.5492	10.7977	11.2875	11.6488	12.1721	12.4818	13.4246	15.0388	15.586	17.7005	17.4373	18.2697	21.6037	23.078	23.8702	25.5559	26.5143	29.5217	32.9933	35.289	36.007	46.6839	41.6355	45.2081	50.9428	49.7466	52.8932	54.699	54.9899	54.6231	60.7191	58.9224	64.191	61.3112	63.1616	66.3077	66.0074	67.2776	70.7228	68.1671	70.1897	72.0881	73.9294	76.9792	81.3314
9.90731	10.3092	10.8081	9.81269	10.7923	10.5492	10.7977	11.2875	11.6488	12.1721	12.4818	13.4246	15.0388	15.586	17.7005	17.4373	18.2697	21.6037	23.078	23.8702	25.5559	26.5143	29.5217	32.9933	35.289	36.007	46.6839	41.6355	45.2081	50.9428	49.7466	52.8932	54.699	54.9899	54.6231	60.7191	58.9224	64.191	61.3112	63.1616	66.3077	66.0074	67.2776	70.7228	68.1671	70.1897	72.0881	73.9294	76.9792	81.3314
9.90731	10.3092	10.8081	9.81269	10.7923	10.5492	10.7977	11.2875	11.6488	12.1721	12.4818	13.4246	15.0388	15.586	17.7005	17.4373	18.2697	21.6037	23.078	23.8702	25.5559	26.5143	29.5217	32.9933	35.289	36.007	46.6839	41.6355	45.2081	50.9428	49.7466	52.8932	54.699	54.9899	54.6231	60.7191	58.9224	64.191	61.3112	63.1616	66.3077	66.0074	67.2776	70.7228	68.1671	70.1897	72.0881	73.9294	76.9792	81.3314
9.71967	9.68845	9.92152	10.324	11.6979	10.9573	11.0506	11.5957	11.6745	13.2758	13.6984	15.1309	15.3822	17.4525	17.7401	19.3221	19.4415	21.3481	24.1827	25.2176	29.1549	31.6877	34.9134	35.1353	35.9943	40.9538	46.6848	48.2258	50.9235	54.7393	53.1457	60.0688	59.0371	57.6085	60.7258	68.7888	70.4759	70.8192	74.6334	71.7497	75.1932	80.0211	82.9464	84.563	89.693	89.6475	88.7866	84.2663	88.3895	89.7385
9.71967	9.68845	9.92152	10.324	11.6979	10.9573	11.0506	11.5957	11.6745	13.2758	13.6984	15.1309	15.3822	17.4525	17.7401	19.3221	19.4415	21.3481	24.1827	25.2176	29.1549	31.6877	34.9134	35.1353	35.9943	40.9538	46.6848	48.2258	50.9235	54.7393	53.1457	60.0688	59.0371	57.6085	60.7258	68.7888	70.4759	70.8192	74.6334	71.7497	75.1932	80.0211	82.9464	84.563	89.693	89.6475	88.7866	84.2663	88.3895	89.7385
9.71967	9.68845	9.92152	10.324	11.6979	10.9573	11.0506	11.5957	11.6745	13.2758	13.6984	15.1309	15.3822	17.4525	17.7401	19.3221	19.4415	21.3481	24.1827	25.2176	29.1549	31.6877	34.9134	35.1353	35.9943	40.9538	46.6848	48.2258	50.9235	54.7393	53.1457	60.0688	59.0371	57.6085	60.7258	68.7888	70.4759	70.8192	74.6334	71.7497	75.1932	80.0211	82.9464	84.563	89.693	89.6475	88.7866	84.2663	88.3895	89.7385
9.71967	9.68845	9.92152	10.324	11.6979	10.9573	11.0506	11.5957	11.6745	13.2758	13.6984	15.1309	15.3822	17.4525	17.7401	19.3221	19.4415	21.3481	24.1827	25.2176	29.1549	31.6877	34.9134	35.1353	35.9943	40.9538	46.6848	48.2258	50.9235	54.7393	53.1457	60.0688	59.0371	57.6085	60.7258	68.7888	70.4759	70.8192	74.6334	71.7497	75.1932	80.0211	82.9464	84.563	89.693	89.6475	88.7866	84.2663	88.3895	89.7385
9.71967	9.68845	9.92152	10.324	11.6979	10.9573	11.0506	11.5957	11.6745	13.2758	13.6984	15.1309	15.3822	17.4525	17.7401	19.3221	19.4415	21.3481	24.1827	25.2176	29.1549	31.6877	34.9134	35.1353	35.9943	40.9538	46.6848	48.2258	50.9235	54.7393	53.1457	60.0688	59.0371	57.6085	60.7258	68.7888	70.4759	70.8192	74.6334	71.7497	75.1932	80.0211	82.9464	84.563	89.693	89.6475	88.7866	84.2663	88.3895	89.7385
9.71967	9.68845	9.92152	10.324	11.6979	10.9573	11.0506	11.5957	11.6745	13.2758	13.6984	15.1309	15.3822	17.4525	17.7401	19.3221	19.4415	21.3481	24.1827	25.2176	29.1549	31.6877	34.9134	35.1353	35.9943	40.9538	46.6848	48.2258	50.9235	54.7393	53.1457	60.0688	59.0371	57.6085	60.7258	68.7888	70.4759	70.8192	74.6334	71.7497	75.1932	80.0211	82.9464	84.563	89.693	89.6475	88.7866	84.2663	88.3895	89.7385
9.71967	9.68845	9.92152	10.324	11.6979	10.9573	11.0506	11.5957	11.6745	13.2758	13.6984	15.1309	15.3822	17.4525	17.7401	19.3221	19.4415	21.3481	24.1827	25.2176	29.1549	31.6877	34.9134	35.1353	35.9943	40.9538	46.6848	48.2258	50.9235	54.7393	53.1457	60.0688	59.0371	57.6085	60.7258	68.7888	70.4759	70.8192	74.6334	71.7497	75.1932	80.0211	82.9464	84.563	89.693	89.6475	88.7866	84.2663	88.3895	89.7385
9.71967	9.68845	9.92152	10.324	11.6979	10.9573	11.0506	11.5957	11.6745	13.2758	13.6984	15.1309	15.3822	17.4525	17.7401	19.3221	19.4415	21.3481	24.1827	25.2176	29.1549	31.6877	34.9134	35.1353	35.9943	40.9538	46.6848	48.2258	50.9235	54.7393	53.1457	60.0688	59.0371	57.6085	60.7258	68.7888	70.4759	70.8192	74.6334	71.7497	75.1932	80.0211	82.9464	84.563	89.693	89.6475	88.7866	84.2663	88.3895	89.7385
9.71967	9.68845	9.92152	10.324	11.6979	10.9573	11.0506	11.5957	11.6745	13.2758	13.6984	15.1309	15.3822	17.4525	17.7401	19.3221	19.4415	21.3481	24.1827	25.2176	29.1549	31.6877	34.9134	35.1353	35.9943	40.9538	46.6848	48.2258	50.9235	54.7393	53.1457	60.0688	59.0371	57.6085	60.7258	68.7888	70.4759	70.8192	74.6334	71.7497	75.1932	80.0211	82.9464	84.563	89.693	89.6475	88.7866	84.2663	88.3895	89.7385
9.71967	9.68845	9.92152	10.324	11.6979	10.9573	11.0506	11.5957	11.6745	13.2758	13.6984	15.1309	15.3822	17.4525	17.7401	19.3221	19.4415	21.3481	24.1827	25.2176	29.1549	31.6877	34.9134	35.1353	35.9943	40.9538	46.6848	48.2258	50.9235	54.7393	53.1457	60.0688	59.0371	57.6085	60.7258	68.7888	70.4759	70.8192	74.6334	71.7497	75.1932	80.0211	82.9464	84.563	89.693	89.6475	88.7866	84.2663	88.3895	89.7385
9.88012	9.79816	10.2683	10.726	10.7475	11.3552	11.5779	11.4716	12.4589	13.7423	14.1407	14.469	14.7665	15.8539	18.5085	18.5697	20.0826	21.3678	24.4412	28.2098	32.2702	34.8228	36.0666	38.8379	45.3962	44.0295	49.673	47.6429	54.4547	59.8489	58.1756	62.3849	59.6362	69.6638	71.9014	71.4132	75.6724	74.1273	76.2026	78.7823	81.9381	83.042	84.6909	88.0269	98.9433	96.1348	100.99	106.249	99.6252	106.785
9.88012	9.79816	10.2683	10.726	10.7475	11.3552	11.5779	11.4716	12.4589	13.7423	14.1407	14.469	14.7665	15.8539	18.5085	18.5697	20.0826	21.3678	24.4412	28.2098	32.2702	34.8228	36.0666	38.8379	45.3962	44.0295	49.673	47.6429	54.4547	59.8489	58.1756	62.3849	59.6362	69.6638	71.9014	71.4132	75.6724	74.1273	76.2026	78.7823	81.9381	83.042	84.6909	88.0269	98.9433	96.1348	100.99	106.249	99.6252	106.785
9.88012	9.79816	10.2683	10.726	10.7475	11.3552	11.5779	11.4716	12.4589	13.7423	14.1407	14.469	14.7665	15.8539	18.5085	18.5697	20.0826	21.3678	24.4412	28.2098	32.2702	34.8228	36.0666	38.8379	45.3962	44.0295	49.673	47.6429	54.4547	59.8489	58.1756	62.3849	59.6362	69.6638	71.9014	71.4132	75.6724	74.1273	76.2026	78.7823	81.9381	83.042	84.6909	88.0269	98.9433	96.1348	100.99	106.249	99.6252	106.785
9.88012	9.79816	10.2683	10.726	10.7475	11.3552	11.5779	11.4716	12.4589	13.7423	14.1407	14.469	14.7665	15.8539	18.5085	18.5697	20.0826	21.3678	24.4412	28.2098	32.2702	34.8228	36.0666	38.8379	45.3962	44.0295	49.673	47.6429	54.4547	59.8489	58.1756	62.3849	59.6362	69.6638	71.9014	71.4132	75.6724	74.1273	76.2026	78.7823	81.9381	83.042	84.6909	88.0269	98.9433	96.1348	100.99	106.249	99.6252	106.785
9.88012	9.79816	10.2683	10.726	10.7475	11.3552	11.5779	11.4716	12.4589	13.7423	14.1407	14.469	14.7665	15.8539	18.5085	18.5697	20.0826	21.3678	24.4412	28.2098	32.2702	34.8228	36.0666	38.8379	45.3962	44.0295	49.673	47.6429	54.4547	59.8489	58.1756	62.3849	59.6362	69.6638	71.9014	71.4132	75.6724	74.1273	76.2026	78.7823	81.9381	83.042	84.6909	88.0269	98.9433	96.1348	100.99	106.249	99.6252	106.785
9.88012	9.79816	10.2683	10.726	10.7475	11.3552	11.5779	11.4716	12.4589	13.7423	14.1407	14.469	14.7665	15.8539	18.5085	18.5697	20.0826	21.3678	24.4412	28.2098	32.2702	34.8228	36.0666	38.8379	45.3962	44.0295	49.673	47.6429	54.4547	59.8489	58.1756	62.3849	59.6362	69.6638	71.9014	71.4132	75.6724	74.1273	76.2026	78.7823	81.9381	83.042	84.6909	88.0269	98.9433	96.1348	100.99	106.249	99.6252	106.785
9.88012	9.79816	10.2683	10.726	10.7475	11.3552	11.5779	11.4716	12.4589	13.7423	14.1407	14.469	14.7665	15.8539	18.5085	18.5697	20.0826	21.3678	24.4412	28.2098	32.2702	34.8228	36.0666	38.8379	45.3962	44.0295	49.673	47.6429	54.4547	59.8489	58.1756	62.3849	59.6362	69.6638	71.9014	71.4132	75.6724	74.1273	76.2026	78.7823	81.9381	83.042	84.6909	88.0269	98.9433	96.1348	100.99	106.249	99.6252	106.785
9.88012	9.79816	10.2683	10.726	10.7475	11.3552	11.5779	11.4716	12.4589	13.7423	14.1407	14.469	14.7665	15.8539	18.5085	18.5697	20.0826	21.3678	24.4412	28.2098	32.2702	34.8228	36.0666	38.8379	45.3962	44.0295	49.673	47.6429	54.4547	59.8489	58.1756	62.3849	59.6362	69.6638	71.9014	71.4132	75.6724	74.1273	76.2026	78.7823	81.9381	83.042	84.6909	88.0269	98.9433	96.1348	100.99	106.249	99.6252	106.785
9.88012	9.79816	10.2683	10.726	10.7475	11.3552	11.5779	11.4716	12.4589	13.7423	14.1407	14.469	14.7665	15.8539	18.5085	18.5697	20.0826	21.3678	24.4412	28.2098	32.2702	34.8228	36.0666	38.8379	45.3962	44.0295	49.673	47.6429	54.4547	59.8489	58.1756	62.3849	59.6362	69.6638	71.9014	71.4132	75.6724	74.1273	76.2026	78.7823	81.9381	83.042	84.6909	88.0269	98.9433	96.1348	100.99	106.249	99.6252	106.785
9.88012	9.79816	10.2683	10.726	10.7475	11.3552	11.5779	11.4716	12.4589	13.7423	14.1407	14.469	14.7665	15.8539	18.5085	18.5697	20.0826	21.3678	24.4412	28.2098	32.2702	34.8228	36.0666	38.8379	45.3962	44.0295	49.673	47.6429	54.4547	59.8489	58.1756	62.3849	59.6362	69.6638	71.9014	71.4132	75.6724	74.1273	76.2026	78.7823	81.9381	83.042	84.6909	88.0269	98.9433	96.1348	100.99	106.249	99.6252	106.785
9.93847	11.3793	10.8322	10.2396	10.4888	11.1626	11.4354	11.4025	12.1821	13.1979	14.5876	15.2113	16.4626	17.1282	17.6266	20.0165	22.7123	24.6603	27.0723	30.0905	33.5507	35.2155	36.7487	40.9334	41.5609	40.726	49.8763	55.3611	56.0656	59.2036	56.9826	63.043	64.0585	65.7895	69.9536	70.4224	79.0167	88.8345	88.2105	83.458	79.5039	95.5178	90.9369	93.5778	88.1878	90.4708	95.6406	97.8489	94.5072	91.2246
9.93847	11.3793	10.8322	10.2396	10.4888	11.1626	11.4354	11.4025	12.1821	13.1979	14.5876	15.2113	16.4626	17.1282	17.6266	20.0165	22.7123	24.6603	27.0723	30.0905	33.5507	35.2155	36.7487	40.9334	41.5609	40.726	49.8763	55.3611	56.0656	59.2036	56.9826	63.043	64.0585	65.7895	69.9536	70.4224	79.0167	88.8345	88.2105	83.458	79.5039	95.5178	90.9369	93.5778	88.1878	90.4708	95.6406	97.8489	94.5072	91.2246
9.93847	11.3793	10.8322	10.2396	10.4888	11.1626	11.4354	11.4025	12.1821	13.1979	14.5876	15.2113	16.4626	17.1282	17.6266	20.0165	22.7123	24.6603	27.0723	30.0905	33.5507	35.2155	36.7487	40.9334	41.5609	40.726	49.8763	55.3611	56.0656	59.2036	56.9826	63.043	64.0585	65.7895	69.9536	70.4224	79.0167	88.8345	88.2105	83.458	79.5039	95.5178	90.9369	93.5778	88.1878	90.4708	95.6406	97.8489	94.5072	91.2246
9.93847	11.3793	10.8322	10.2396	10.4888	11.1626	11.4354	11.4025	12.1821	13.1979	14.5876	15.2113	16.4626	17.1282	17.6266	20.0165	22.7123	24.6603	27.0723	30.0905	33.5507	35.2155	36.7487	40.9334	41.5609	40.726	49.8763	55.3611	56.0656	59.2036	56.9826	63.043	64.0585	65.7895	69.9536	70.4224	79.0167	88.8345	88.2105	83.458	79.5039	95.5178	90.9369	93.5778	88.1878	90.4708	95.6406	97.8489	94.5072	91.2246
9.93847	11.3793	10.8322	10.2396	10.4888	11.1626	11.4354	11.4025	12.1821	13.1979	14.5876	15.2113	16.4626	17.1282	17.6266	20.0165	22.7123	24.6603	27.0723	30.0905	33.5507	35.2155	36.7487	40.9334	41.5609	40.726	49.8763	55.3611	56.0656	59.2036	56.9826	63.043	64.0585	65.7895	69.9536	70.4224	79.0167	88.8345	88.2105	83.458	79.5039	95.5178	90.9369	93.5778	88.1878	90.4708	95.6406	97.8489	94.5072	91.2246
9.93847	11.3793	10.8322	10.2396	10.4888	11.1626	11.4354	11.4025	12.1821	13.1979	14.5876	15.2113	16.4626	17.1282	17.6266	20.0165	22.7123	24.6603	27.0723	30.0905	33.5507	35.2155	36.7487	40.9334	41.5609	40.726	49.8763	55.3611	56.0656	59.2036	56.9826	63.043	64.0585	65.7895	69.9536	70.4224	79.0167	88.8345	88.2105	83.458	79.5039	95.5178	90.9369	93.5778	88.1878	90.4708	95.6406	97.8489	94.5072	91.2246
9.93847	11.3793	10.8322	10.2396	10.4888	11.1626	11.4354	11.4025	12.1821	13.1979	14.5876	15.2113	16.4626	17.1282	17.6266	20.0165	22.7123	24.6603	27.0723	30.0905	33.5507	35.2155	36.7487	40.9334	41.5609	40.726	49.8763	55.3611	56.0656	59.2036	56.9826	63.043	64.0585	65.7895	69.9536	70.4224	79.0167	88.8345	88.2105	83.458	79.5039	95.5178	90.9369	93.5778	88.1878	90.4708	95.6406	97.8489	94.5072	91.2246
9.93847	11.3793	10.8322	10.2396	10.4888	11.1626	11.4354	11.4025	12.1821	13.1979	14.5876	15.2113	16.4626	17.1282	17.6266	20.0165	22.7123	24.6603	27.0723	30.0905	33.5507	35.2155	36.7487	40.9334	41.5609	40.726	49.8763	55.3611	56.0656	59.2036	56.9826	63.043	64.0585	65.7895	69.9536	70.4224	79.0167	88.8345	88.2105	83.458	79.5039	95.5178	90.9369	93.5778	88.1878	90.4708	95.6406	97.8489	94.5072	91.2246
9.93847	11.3793	10.8322	10.2396	10.4888	11.1626	11.4354	11.4025	12.1821	13.1979	14.5876	15.2113	16.4626	17.1282	17.6266	20.0165	22.7123	24.6603	27.0723	30.0905	33.5507	35.2155	36.7487	40.9334	41.5609	40.726	49.8763	55.3611	56.0656	59.2036	56.9826	63.043	64.0585	65.7895	69.9536	70.4224	79.0167	88.8345	88.2105	83.458	79.5039	95.5178	90.9369	93.5778	88.1878	90.4708	95.6406	97.8489	94.5072	91.2246
9.93847	11.3793	10.8322	10.2396	10.4888	11.1626	11.4354	11.4025	12.1821	13.1979	14.5876	15.2113	16.4626	17.1282	17.6266	20.0165	22.7123	24.6603	27.0723	30.0905	33.5507	35.2155	36.7487	40.9334	41.5609	40.726	49.8763	55.3611	56.0656	59.2036	56.9826	63.043	64.0585	65.7895	69.9536	70.4224	79.0167	88.8345	88.2105	83.458	79.5039	95.5178	90.9369	93.5778	88.1878	90.4708	95.6406	97.8489	94.5072	91.2246
11.1108	10.1864	10.6933	10.5477	10.8017	11.5677	11.3231	11.7412	12.0358	12.5444	13.4168	16.3522	15.8434	19.1022	20.5427	21.1382	25.196	25.8869	27.6922	26.7412	31.0065	32.5967	35.201	37.6516	39.7949	42.3072	48.6741	47.5012	54.1757	54.6862	61.0176	65.7604	65.1624	69.5035	70.7899	74.3684	70.8911	79.3625	86.0368	77.7307	80.4256	82.0352	82.678	87.4293	87.8567	88.8131	84.816	92.3062	91.4013	96.0754
11.1108	10.1864	10.6933	10.5477	10.8017	11.5677	11.3231	11.7412	12.0358	12.5444	13.4168	16.3522	15.8434	19.1022	20.5427	21.1382	25.196	25.8869	27.6922	26.7412	31.0065	32.5967	35.201	37.6516	39.7949	42.3072	48.6741	47.5012	54.1757	54.6862	61.0176	65.7604	65.1624	69.5035	70.7899	74.3684	70.8911	79.3625	86.0368	77.7307	80.4256	82.0352	82.678	87.4293	87.8567	88.8131	84.816	92.3062	91.4013	96.0754
11.1108	10.1864	10.6933	10.5477	10.8017	11.5677	11.3231	11.7412	12.0358	12.5444	13.4168	16.3522	15.8434	19.1022	20.5427	21.1382	25.196	25.8869	27.6922	26.7412	31.0065	32.5967	35.201	37.6516	39.7949	42.3072	48.6741	47.5012	54.1757	54.6862	61.0176	65.7604	65.1624	69.5035	70.7899	74.3684	70.8911	79.3625	86.0368	77.7307	80.4256	82.0352	82.678	87.4293	87.8567	88.8131	84.816	92.3062	91.4013	96.0754
11.1108	10.1864	10.6933	10.5477	10.8017	11.5677	11.3231	11.7412	12.0358	12.5444	13.4168	16.3522	15.8434	19.1022	20.5427	21.1382	25.196	25.8869	27.6922	26.7412	31.0065	32.5967	35.201	37.6516	39.7949	42.3072	48.6741	47.5012	54.1757	54.6862	61.0176	65.7604	65.1624	69.5035	70.7899	74.3684	70.8911	79.3625	86.0368	77.7307	80.4256	82.0352	82.678	87.4293	87.8567	88.8131	84.816	92.3062	91.4013	96.0754
11.1108	10.1864	10.6933	10.5477	10.8017	11.5677	11.3231	11.7412	12.0358	12.5444	13.4168	16.3522	15.8434	19.1022	20.5427	21.1382	25.196	25.8869	27.6922	26.7412	31.0065	32.5967	35.201	37.6516	39.7949	42.3072	48.6741	47.5012	54.1757	54.6862	61.0176	65.7604	65.1624	69.5035	70.7899	74.3684	70.8911	79.3625	86.0368	77.7307	80.4256	82.0352	82.678	87.4293	87.8567	88.8131	84.816	92.3062	91.4013	96.0754
11.1108	10.1864	10.6933	10.5477	10.8017	11.5677	11.3231	11.7412	12.0358	12.5444	13.4168	16.3522	15.8434	19.1022	20.5427	21.1382	25.196	25.8869	27.6922	26.7412	31.0065	32.5967	35.201	37.6516	39.7949	42.3072	48.6741	47.5012	54.1757	54.6862	61.0176	65.7604	65.1624	69.5035	70.7899	74.3684	70.8911	79.3625	86.0368	77.7307	80.4256	82.0352	82.678	87.4293	87.8567	88.8131	84.816	92.3062	91.4013	96.0754
11.1108	10.1864	10.6933	10.5477	10.8017	11.5677	11.3231	11.7412	12.0358	12.5444	13.4168	16.3522	15.8434	19.1022	20.5427	21.1382	25.196	25.8869	27.6922	26.7412	31.0065	32.5967	35.201	37.6516	39.7949	42.3072	48.6741	47.5012	54.1757	54.6862	61.0176	65.7604	65.1624	69.5035	70.7899	74.3684	70.8911	79.3625	86.0368	77.7307	80.4256	82.0352	82.678	87.4293	87.8567	88.8131	84.816	92.3062	91.4013	96.0754
11.1108	10.1864	10.6933	10.5477	10.8017	11.5677	11.3231	11.7412	12.0358	12.5444	13.4168	16.3522	15.8434	19.1022	20.5427	21.1382	25.196	25.8869	27.6922	26.7412	31.0065	32.5967	35.201	37.6516	39.7949	42.3072	48.6741	47.5012	54.1757	54.6862	61.0176	65.7604	65.1624	69.5035	70.7899	74.3684	70.8911	79.3625	86.0368	77.7307	80.4256	82.0352	82.678	87.4293	87.8567	88.8131	84.816	92.3062	91.4013	96.0754
11.1108	10.1864	10.6933	10.5477	10.8017	11.5677	11.3231	11.7412	12.0358	12.5444	13.4168	16.3522	15.8434	19.1022	20.5427	21.1382	25.196	25.8869	27.6922	26.7412	31.0065	32.5967	35.201	37.6516	39.7949	42.3072	48.6741	47.5012	54.1757	54.6862	61.0176	65.7604	65.1624	69.5035	70.7899	74.3684	70.8911	79.3625	86.0368	77.7307	80.4256	82.0352	82.678	87.4293	87.8567	88.8131	84.816	92.3062	91.4013	96.0754
11.1108	10.1864	10.6933	10.5477	10.8017	11.5677	11.3231	11.7412	12.0358	12.5444	13.4168	16.3522	15.8434	19.1022	20.5427	21.1382	25.196	25.8869	27.6922	26.7412	31.0065	32.5967	35.201	37.6516	39.7949	42.3072	48.6741	47.5012	54.1757	54.6862	61.0176	65.7604	65.1624	69.5035	70.7899	74.3684	70.8911	79.3625	86.0368	77.7307	80.4256	82.0352	82.678	87.4293	87.8567	88.8131	84.816	92.3062	91.4013	96.0754
11.2746	10.5163	10.8935	11.1389	10.4253	11.1275	12.1463	11.5832	14.6659	12.9631	14.7618	15.36	16.0356	18.811	19.2357	20.0938	22.8372	22.7485	25.6681	27.834	29.8637	34.8404	36.3837	40.219	42.2745	42.2198	46.9879	53.3559	51.9813	57.127	59.1252	61.6268	64.3493	68.1068	66.2081	68.8497	69.5249	72.8072	72.0417	70.3567	79.1064	80.1572	80.4576	82.5344	87.7529	91.9419	87.0459	90.7216	91.5443	93.2719
11.2746	10.5163	10.8935	11.1389	10.4253	11.1275	12.1463	11.5832	14.6659	12.9631	14.7618	15.36	16.0356	18.811	19.2357	20.0938	22.8372	22.7485	25.6681	27.834	29.8637	34.8404	36.3837	40.219	42.2745	42.2198	46.9879	53.3559	51.9813	57.127	59.1252	61.6268	64.3493	68.1068	66.2081	68.8497	69.5249	72.8072	72.0417	70.3567	79.1064	80.1572	80.4576	82.5344	87.7529	91.9419	87.0459	90.7216	91.5443	93.2719
11.2746	10.5163	10.8935	11.1389	10.4253	11.1275	12.1463	11.5832	14.6659	12.9631	14.7618	15.36	16.0356	18.811	19.2357	20.0938	22.8372	22.7485	25.6681	27.834	29.8637	34.8404	36.3837	40.219	42.2745	42.2198	46.9879	53.3559	51.9813	57.127	59.1252	61.6268	64.3493	68.1068	66.2081	68.8497	69.5249	72.8072	72.0417	70.3567	79.1064	80.1572	80.4576	82.5344	87.7529	91.9419	87.0459	90.7216	91.5443	93.2719
11.2746	10.5163	10.8935	11.1389	10.4253	11.1275	12.1463	11.5832	14.6659	12.9631	14.7618	15.36	16.0356	18.811	19.2357	20.0938	22.8372	22.7485	25.6681	27.834	29.8637	34.8404	36.3837	40.219	42.2745	42.2198	46.9879	53.3559	51.9813	57.127	59.1252	61.6268	64.3493	68.1068	66.2081	68.8497	69.5249	72.8072	72.0417	70.3567	79.1064	80.1572	80.4576	82.5344	87.7529	91.9419	87.0459	90.7216	91.5443	93.2719
11.2746	10.5163	10.8935	11.1389	10.4253	11.1275	12.1463	11.5832	14.6659	12.9631	14.7618	15.36	16.0356	18.811	19.2357	20.0938	22.8372	22.7485	25.6681	27.834	29.8637	34.8404	36.3837	40.219	42.2745	42.2198	46.9879	53.3559	51.9813	57.127	59.1252	61.6268	64.3493	68.1068	66.2081	68.8497	69.5249	72.8072	72.0417	70.3567	79.1064	80.1572	80.4576	82.5344	87.7529	91.9419	87.0459	90.7216	91.5443	93.2719
11.2746	10.5163	10.8935	11.1389	10.4253	11.1275	12.1463	11.5832	14.6659	12.9631	14.7618	15.36	16.0356	18.811	19.2357	20.0938	22.8372	22.7485	25.6681	27.834	29.8637	34.8404	36.3837	40.219	42.2745	42.2198	46.9879	53.3559	51.9813	57.127	59.1252	61.6268	64.3493	68.1068	66.2081	68.8497	69.5249	72.8072	72.0417	70.3567	79.1064	80.1572	80.4576	82.5344	87.7529	91.9419	87.0459	90.7216	91.5443	93.2719
11.2746	10.5163	10.8935	11.1389	10.4253	11.1275	12.1463	11.5832	14.6659	12.9631	14.7618	15.36	16.0356	18.811	19.2357	20.0938	22.8372	22.7485	25.6681	27.834	29.8637	34.8404	36.3837	40.219	42.2745	42.2198	46.9879	53.3559	51.9813	57.127	59.1252	61.6268	64.3493	68.1068	66.2081	68.8497	69.5249	72.8072	72.0417	70.3567	79.1064	80.1572	80.4576	82.5344	87.7529	91.9419	87.0459	90.7216	91.5443	93.2719
11.2746	10.5163	10.8935	11.1389	10.4253	11.1275	12.1463	11.5832	14.6659	12.9631	14.7618	15.36	16.0356	18.811	19.2357	20.0938	22.8372	22.7485	25.6681	27.834	29.8637	34.8404	36.3837	40.219	42.2745	42.2198	46.9879	53.3559	51.9813	57.127	59.1252	61.6268	64.3493	68.1068	66.2081	68.8497	69.5249	72.8072	72.0417	70.3567	79.1064	80.1572	80.4576	82.5344	87.7529	91.9419	87.0459	90.7216	91.5443	93.2719
11.2746	10.5163	10.8935	11.1389	10.4253	11.1275	12.1463	11.5832	14.6659	12.9631	14.7618	15.36	16.0356	18.811	19.2357	20.0938	22.8372	22.7485	25.6681	27.834	29.8637	34.8404	36.3837	40.219	42.2745	42.2198	46.9879	53.3559	51.9813	57.127	59.1252	61.6268	64.3493	68.1068	66.2081	68.8497	69.5249	72.8072	72.0417	70.3567	79.1064	80.1572	80.4576	82.5344	87.7529	91.9419	87.0459	90.7216	91.5443	93.2719
11.2746	10.5163	10.8935	11.1389	10.4253	11.1275	12.1463	11.5832	14.6659	12.9631	14.7618	15.36	16.0356	18.811	19.2357	20.0938	22.8372	22.7485	25.6681	27.834	29.8637	34.8404	36.3837	40.219	42.2745	42.2198	46.9879	53.3559	51.9813	57.127	59.1252	61.6268	64.3493	68.1068	66.2081	68.8497	69.5249	72.8072	72.0417	70.3567	79.1064	80.1572	80.4576	82.5344	87.7529	91.9419	87.0459	90.7216	91.5443	93.2719
10.5303	9.99947	10.8421	10.107	11.1343	11.2537	10.9903	12.1695	12.5693	13.3202	16.2219	15.1501	15.5763	17.4325	20.1547	22.5011	23.8641	26.1703	26.175	26.218	30.7802	36.116	36.2394	38.6824	44.553	46.648	46.1596	52.3335	53.2366	53.8149	53.7628	59.2092	61.1643	68.5967	72.2849	69.3863	74.1859	81.5355	87.9205	81.0734	84.0869	88.5458	95.3969	94.4681	98.7062	87.0696	101.07	98.1852	98.5196	106.511
10.5303	9.99947	10.8421	10.107	11.1343	11.2537	10.9903	12.1695	12.5693	13.3202	16.2219	15.1501	15.5763	17.4325	20.1547	22.5011	23.8641	26.1703	26.175	26.218	30.7802	36.116	36.2394	38.6824	44.553	46.648	46.1596	52.3335	53.2366	53.8149	53.7628	59.2092	61.1643	68.5967	72.2849	69.3863	74.1859	81.5355	87.9205	81.0734	84.0869	88.5458	95.3969	94.4681	98.7062	87.0696	101.07	98.1852	98.5196	106.511
10.5303	9.99947	10.8421	10.107	11.1343	11.2537	10.9903	12.1695	12.5693	13.3202	16.2219	15.1501	15.5763	17.4325	20.1547	22.5011	23.8641	26.1703	26.175	26.218	30.7802	36.116	36.2394	38.6824	44.553	46.648	46.1596	52.3335	53.2366	53.8149	53.7628	59.2092	61.1643	68.5967	72.2849	69.3863	74.1859	81.5355	87.9205	81.0734	84.0869	88.5458	95.3969	94.4681	98.7062	87.0696	101.07	98.1852	98.5196	106.511
10.5303	9.99947	10.8421	10.107	11.1343	11.2537	10.9903	12.1695	12.5693	13.3202	16.2219	15.1501	15.5763	17.4325	20.1547	22.5011	23.8641	26.1703	26.175	26.218	30.7802	36.116	36.2394	38.6824	44.553	46.648	46.1596	52.3335	53.2366	53.8149	53.7628	59.2092	61.1643	68.5967	72.2849	69.3863	74.1859	81.5355	87.9205	81.0734	84.0869	88.5458	95.3969	94.4681	98.7062	87.0696	101.07	98.1852	98.5196	106.511
10.5303	9.99947	10.8421	10.107	11.1343	11.2537	10.9903	12.1695	12.5693	13.3202	16.2219	15.1501	15.5763	17.4325	20.1547	22.5011	23.8641	26.1703	26.175	26.218	30.7802	36.116	36.2394	38.6824	44.553	46.648	46.1596	52.3335	53.2366	53.8149	53.7628	59.2092	61.1643	68.5967	72.2849	69.3863	74.1859	81.5355	87.9205	81.0734	84.0869	88.5458	95.3969	94.4681	98.7062	87.0696	101.07	98.1852	98.5196	106.511
10.5303	9.99947	10.8421	10.107	11.1343	11.2537	10.9903	12.1695	12.5693	13.3202	16.2219	15.1501	15.5763	17.4325	20.1547	22.5011	23.8641	26.1703	26.175	26.218	30.7802	36.116	36.2394	38.6824	44.553	46.648	46.1596	52.3335	53.2366	53.8149	53.7628	59.2092	61.1643	68.5967	72.2849	69.3863	74.1859	81.5355	87.9205	81.0734	84.0869	88.5458	95.3969	94.4681	98.7062	87.0696	101.07	98.1852	98.5196	106.511
10.5303	9.99947	10.8421	10.107	11.1343	11.2537	10.9903	12.1695	12.5693	13.3202	16.2219	15.1501	15.5763	17.4325	20.1547	22.5011	23.8641	26.1703	26.175	26.218	30.7802	36.116	36.2394	38.6824	44.553	46.648	46.1596	52.3335	53.2366	53.8149	53.7628	59.2092	61.1643	68.5967	72.2849	69.3863	74.1859	81.5355	87.9205	81.0734	84.0869	88.5458	95.3969	94.4681	98.7062	87.0696	101.07	98.1852	98.5196	106.511
10.5303	9.99947	10.8421	10.107	11.1343	11.2537	10.9903	12.1695	12.5693	13.3202	16.2219	15.1501	15.5763	17.4325	20.1547	22.5011	23.8641	26.1703	26.175	26.218	30.7802	36.116	36.2394	38.6824	44.553	46.648	46.1596	52.3335	53.2366	53.8149	53.7628	59.2092	61.1643	68.5967	72.2849	69.3863	74.1859	81.5355	87.9205	81.0734	84.0869	88.5458	95.3969	94.4681	98.7062	87.0696	101.07	98.1852	98.5196	106.511
10.5303	9.99947	10.8421	10.107	11.1343	11.2537	10.9903	12.1695	12.5693	13.3202	16.2219	15.1501	15.5763	17.4325	20.1547	22.5011	23.8641	26.1703	26.175	26.218	30.7802	36.116	36.2394	38.6824	44.553	46.648	46.1596	52.3335	53.2366	53.8149	53.7628	59.2092	61.1643	68.5967	72.2849	69.3863	74.1859	81.5355	87.9205	81.0734	84.0869	88.5458	95.3969	94.4681	98.7062	87.0696	101.07	98.1852	98.5196	106.511
10.5303	9.99947	10.8421	10.107	11.1343	11.2537	10.9903	12.1695	12.5693	13.3202	16.2219	15.1501	15.5763	17.4325	20.1547	22.5011	23.8641	26.1703	26.175	26.218	30.7802	36.116	36.2394	38.6824	44.553	46.648	46.1596	52.3335	53.2366	53.8149	53.7628	59.2092	61.1643	68.5967	72.2849	69.3863	74.1859	81.5355	87.9205	81.0734	84.0869	88.5458	95.3969	94.4681	98.7062	87.0696	101.07	98.1852	98.5196	106.511
10.9346	10.7397	10.1792	10.3551	11.5942	11.4532	12.0931	12.1848	12.804	14.8053	15.2895	16.4321	17.2685	18.6279	18.6362	21.0588	23.4416	27.4737	26.9157	30.596	33.1285	35.7286	37.9007	39.6556	44.2233	47.2984	45.957	48.2767	55.6074	61.2066	64.8328	64.7228	64.1795	74.4677	75.5377	73.5671	76.9697	81.3494	84.9882	83.5501	90.1889	94.6555	100.182	94.5398	95.6791	99.4889	106.228	107.143	109.492	94.9943
10.9346	10.7397	10.1792	10.3551	11.5942	11.4532	12.0931	12.1848	12.804	14.8053	15.2895	16.4321	17.2685	18.6279	18.6362	21.0588	23.4416	27.4737	26.9157	30.596	33.1285	35.7286	37.9007	39.6556	44.2233	47.2984	45.957	48.2767	55.6074	61.2066	64.8328	64.7228	64.1795	74.4677	75.5377	73.5671	76.9697	81.3494	84.9882	83.5501	90.1889	94.6555	100.182	94.5398	95.6791	99.4889	106.228	107.143	109.492	94.9943
10.9346	10.7397	10.1792	10.3551	11.5942	11.4532	12.0931	12.1848	12.804	14.8053	15.2895	16.4321	17.2685	18.6279	18.6362	21.0588	23.4416	27.4737	26.9157	30.596	33.1285	35.7286	37.9007	39.6556	44.2233	47.2984	45.957	48.2767	55.6074	61.2066	64.8328	64.7228	64.1795	74.4677	75.5377	73.5671	76.9697	81.3494	84.9882	83.5501	90.1889	94.6555	100.182	94.5398	95.6791	99.4889	106.228	107.143	109.492	94.9943
10.9346	10.7397	10.1792	10.3551	11.5942	11.4532	12.0931	12.1848	12.804	14.8053	15.2895	16.4321	17.2685	18.6279	18.6362	21.0588	23.4416	27.4737	26.9157	30.596	33.1285	35.7286	37.9007	39.6556	44.2233	47.2984	45.957	48.2767	55.6074	61.2066	64.8328	64.7228	64.1795	74.4677	75.5377	73.5671	76.9697	81.3494	84.9882	83.5501	90.1889	94.6555	100.182	94.5398	95.6791	99.4889	106.228	107.143	109.492	94.9943
10.9346	10.7397	10.1792	10.3551	11.5942	11.4532	12.0931	12.1848	12.804	14.8053	15.2895	16.4321	17.2685	18.6279	18.6362	21.0588	23.4416	27.4737	26.9157	30.596	33.1285	35.7286	37.9007	39.6556	44.2233	47.2984	45.957	48.2767	55.6074	61.2066	64.8328	64.7228	64.1795	74.4677	75.5377	73.5671	76.9697	81.3494	84.9882	83.5501	90.1889	94.6555	100.182	94.5398	95.6791	99.4889	106.228	107.143	109.492	94.9943
10.9346	10.7397	10.1792	10.3551	11.5942	11.4532	12.0931	12.1848	12.804	14.8053	15.2895	16.4321	17.2685	18.6279	18.6362	21.0588	23.4416	27.4737	26.9157	30.596	33.1285	35.7286	37.9007	39.6556	44.2233	47.2984	45.957	48.2767	55.6074	61.2066	64.8328	64.7228	64.1795	74.4677	75.5377	73.5671	76.9697	81.3494	84.9882	83.5501	90.1889	94.6555	100.182	94.5398	95.6791	99.4889	106.228	107.143	109.492	94.9943
10.9346	10.7397	10.1792	10.3551	11.5942	11.4532	12.0931	12.1848	12.804	14.8053	15.2895	16.4321	17.2685	18.6279	18.6362	21.0588	23.4416	27.4737	26.9157	30.596	33.1285	35.7286	37.9007	39.6556	44.2233	47.2984	45.957	48.2767	55.6074	61.2066	64.8328	64.7228	64.1795	74.4677	75.5377	73.5671	76.9697	81.3494	84.9882	83.5501	90.1889	94.6555	100.182	94.5398	95.6791	99.4889	106.228	107.143	109.492	94.9943
10.9346	10.7397	10.1792	10.3551	11.5942	11.4532	12.0931	12.1848	12.804	14.8053	15.2895	16.4321	17.2685	18.6279	18.6362	21.0588	23.4416	27.4737	26.9157	30.596	33.1285	35.7286	37.9007	39.6556	44.2233	47.2984	45.957	48.2767	55.6074	61.2066	64.8328	64.7228	64.1795	74.4677	75.5377	73.5671	76.9697	81.3494	84.9882	83.5501	90.1889	94.6555	100.182	94.5398	95.6791	99.4889	106.228	107.143	109.492	94.9943
10.9346	10.7397	10.1792	10.3551	11.5942	11.4532	12.0931	12.1848	12.804	14.8053	15.2895	16.4321	17.2685	18.6279	18.6362	21.0588	23.4416	27.4737	26.9157	30.596	33.1285	35.7286	37.9007	39.6556	44.2233	47.2984	45.957	48.2767	55.6074	61.2066	64.8328	64.7228	64.1795	74.4677	75.5377	73.5671	76.9697	81.3494	84.9882	83.5501	90.1889	94.6555	100.182	94.5398	95.6791	99.4889	106.228	107.143	109.492	94.9943
10.9346	10.7397	10.1792	10.3551	11.5942	11.4532	12.0931	12.1848	12.804	14.8053	15.2895	16.4321	17.2685	18.6279	18.6362	21.0588	23.4416	27.4737	26.9157	30.596	33.1285	35.7286	37.9007	39.6556	44.2233	47.2984	45.957	48.2767	55.6074	61.2066	64.8328	64.7228	64.1795	74.4677	75.5377	73.5671	76.9697	81.3494	84.9882	83.5501	90.1889	94.6555	100.182	94.5398	95.6791	99.4889	106.228	107.143	109.492	94.9943
10.6977	10.3833	10.3304	10.492	11.2606	11.5078	11.6108	12.2327	12.9979	13.5588	15.3879	16.3014	17.2006	18.801	18.6166	20.8443	25.241	26.9432	29.4725	30.0316	33.8266	35.6649	35.9125	37.9516	40.9873	43.6134	45.8981	51.5769	58.2227	59.6221	64.9985	65.6785	78.226	78.7041	78.8156	80.4149	81.3728	81.1256	94.9204	85.8929	89.9821	93.444	93.0629	91.6004	91.3432	97.2273	100.182	98.0105	102.929	110.67
10.6977	10.3833	10.3304	10.492	11.2606	11.5078	11.6108	12.2327	12.9979	13.5588	15.3879	16.3014	17.2006	18.801	18.6166	20.8443	25.241	26.9432	29.4725	30.0316	33.8266	35.6649	35.9125	37.9516	40.9873	43.6134	45.8981	51.5769	58.2227	59.6221	64.9985	65.6785	78.226	78.7041	78.8156	80.4149	81.3728	81.1256	94.9204	85.8929	89.9821	93.444	93.0629	91.6004	91.3432	97.2273	100.182	98.0105	102.929	110.67
10.6977	10.3833	10.3304	10.492	11.2606	11.5078	11.6108	12.2327	12.9979	13.5588	15.3879	16.3014	17.2006	18.801	18.6166	20.8443	25.241	26.9432	29.4725	30.0316	33.8266	35.6649	35.9125	37.9516	40.9873	43.6134	45.8981	51.5769	58.2227	59.6221	64.9985	65.6785	78.226	78.7041	78.8156	80.4149	81.3728	81.1256	94.9204	85.8929	89.9821	93.444	93.0629	91.6004	91.3432	97.2273	100.182	98.0105	102.929	110.67
10.6977	10.3833	10.3304	10.492	11.2606	11.5078	11.6108	12.2327	12.9979	13.5588	15.3879	16.3014	17.2006	18.801	18.6166	20.8443	25.241	26.9432	29.4725	30.0316	33.8266	35.6649	35.9125	37.9516	40.9873	43.6134	45.8981	51.5769	58.2227	59.6221	64.9985	65.6785	78.226	78.7041	78.8156	80.4149	81.3728	81.1256	94.9204	85.8929	89.9821	93.444	93.0629	91.6004	91.3432	97.2273	100.182	98.0105	102.929	110.67
10.6977	10.3833	10.3304	10.492	11.2606	11.5078	11.6108	12.2327	12.9979	13.5588	15.3879	16.3014	17.2006	18.801	18.6166	20.8443	25.241	26.9432	29.4725	30.0316	33.8266	35.6649	35.9125	37.9516	40.9873	43.6134	45.8981	51.5769	58.2227	59.6221	64.9985	65.6785	78.226	78.7041	78.8156	80.4149	81.3728	81.1256	94.9204	85.8929	89.9821	93.444	93.0629	91.6004	91.3432	97.2273	100.182	98.0105	102.929	110.67
10.6977	10.3833	10.3304	10.492	11.2606	11.5078	11.6108	12.2327	12.9979	13.5588	15.3879	16.3014	17.2006	18.801	18.6166	20.8443	25.241	26.9432	29.4725	30.0316	33.8266	35.6649	35.9125	37.9516	40.9873	43.6134	45.8981	51.5769	58.2227	59.6221	64.9985	65.6785	78.226	78.7041	78.8156	80.4149	81.3728	81.1256	94.9204	85.8929	89.9821	93.444	93.0629	91.6004	91.3432	97.2273	100.182	98.0105	102.929	110.67
10.6977	10.3833	10.3304	10.492	11.2606	11.5078	11.6108	12.2327	12.9979	13.5588	15.3879	16.3014	17.2006	18.801	18.6166	20.8443	25.241	26.9432	29.4725	30.0316	33.8266	35.6649	35.9125	37.9516	40.9873	43.6134	45.8981	51.5769	58.2227	59.6221	64.9985	65.6785	78.226	78.7041	78.8156	80.4149	81.3728	81.1256	94.9204	85.8929	89.9821	93.444	93.0629	91.6004	91.3432	97.2273	100.182	98.0105	102.929	110.67
10.6977	10.3833	10.3304	10.492	11.2606	11.5078	11.6108	12.2327	12.9979	13.5588	15.3879	16.3014	17.2006	18.801	18.6166	20.8443	25.241	26.9432	29.4725	30.0316	33.8266	35.6649	35.9125	37.9516	40.9873	43.6134	45.8981	51.5769	58.2227	59.6221	64.9985	65.6785	78.226	78.7041	78.8156	80.4149	81.3728	81.1256	94.9204	85.8929	89.9821	93.444	93.0629	91.6004	91.3432	97.2273	100.182	98.0105	102.929	110.67
10.6977	10.3833	10.3304	10.492	11.2606	11.5078	11.6108	12.2327	12.9979	13.5588	15.3879	16.3014	17.2006	18.801	18.6166	20.8443	25.241	26.9432	29.4725	30.0316	33.8266	35.6649	35.9125	37.9516	40.9873	43.6134	45.8981	51.5769	58.2227	59.6221	64.9985	65.6785	78.226	78.7041	78.8156	80.4149	81.3728	81.1256	94.9204	85.8929	89.9821	93.444	93.0629	91.6004	91.3432	97.2273	100.182	98.0105	102.929	110.67
10.6977	10.3833	10.3304	10.492	11.2606	11.5078	11.6108	12.2327	12.9979	13.5588	15.3879	16.3014	17.2006	18.801	18.6166	20.8443	25.241	26.9432	29.4725	30.0316	33.8266	35.6649	35.9125	37.9516	40.9873	43.6134	45.8981	51.5769	58.2227	59.6221	64.9985	65.6785	78.226	78.7041	78.8156	80.4149	81.3728	81.1256	94.9204	85.8929	89.9821	93.444	93.0629	91.6004	91.3432	97.2273	100.182	98.0105	102.929	110.67
9.98188	9.88922	10.7102	10.5611	11.2281	11.2103	11.1141	12.8244	13.2008	14.6162	15.9937	16.7427	20.3771	19.3013	20.5227	23.872	24.6503	28.0534	30.7911	34.1721	36.1729	35.6032	39.2056	41.333	48.3775	48.4583	51.8808	53.8439	58.4224	63.9424	58.979	67.5994	70.6722	74.1917	79.5617	88.2743	86.5858	82.3587	85.8324	90.1107	94.0937	101.191	92.9971	92.836	98.4507	98.1853	94.689	100.049	104.654	97.305
9.98188	9.88922	10.7102	10.5611	11.2281	11.2103	11.1141	12.8244	13.2008	14.6162	15.9937	16.7427	20.3771	19.3013	20.5227	23.872	24.6503	28.0534	30.7911	34.1721	36.1729	35.6032	39.2056	41.333	48.3775	48.4583	51.8808	53.8439	58.4224	63.9424	58.979	67.5994	70.6722	74.1917	79.5617	88.2743	86.5858	82.3587	85.8324	90.1107	94.0937	101.191	92.9971	92.836	98.4507	98.1853	94.689	100.049	104.654	97.305
9.98188	9.88922	10.7102	10.5611	11.2281	11.2103	11.1141	12.8244	13.2008	14.6162	15.9937	16.7427	20.3771	19.3013	20.5227	23.872	24.6503	28.0534	30.7911	34.1721	36.1729	35.6032	39.2056	41.333	48.3775	48.4583	51.8808	53.8439	58.4224	63.9424	58.979	67.5994	70.6722	74.1917	79.5617	88.2743	86.5858	82.3587	85.8324	90.1107	94.0937	101.191	92.9971	92.836	98.4507	98.1853	94.689	100.049	104.654	97.305
9.98188	9.88922	10.7102	10.5611	11.2281	11.2103	11.1141	12.8244	13.2008	14.6162	15.9937	16.7427	20.3771	19.3013	20.5227	23.872	24.6503	28.0534	30.7911	34.1721	36.1729	35.6032	39.2056	41.333	48.3775	48.4583	51.8808	53.8439	58.4224	63.9424	58.979	67.5994	70.6722	74.1917	79.5617	88.2743	86.5858	82.3587	85.8324	90.1107	94.0937	101.191	92.9971	92.836	98.4507	98.1853	94.689	100.049	104.654	97.305
9.98188	9.88922	10.7102	10.5611	11.2281	11.2103	11.1141	12.8244	13.2008	14.6162	15.9937	16.7427	20.3771	19.3013	20.5227	23.872	24.6503	28.0534	30.7911	34.1721	36.1729	35.6032	39.2056	41.333	48.3775	48.4583	51.8808	53.8439	58.4224	63.9424	58.979	67.5994	70.6722	74.1917	79.5617	88.2743	86.5858	82.3587	85.8324	90.1107	94.0937	101.191	92.9971	92.836	98.4507	98.1853	94.689	100.049	104.654	97.305
9.98188	9.88922	10.7102	10.5611	11.2281	11.2103	11.1141	12.8244	13.2008	14.6162	15.9937	16.7427	20.3771	19.3013	20.5227	23.872	24.6503	28.0534	30.7911	34.1721	36.1729	35.6032	39.2056	41.333	48.3775	48.4583	51.8808	53.8439	58.4224	63.9424	58.979	67.5994	70.6722	74.1917	79.5617	88.2743	86.5858	82.3587	85.8324	90.1107	94.0937	101.191	92.9971	92.836	98.4507	98.1853	94.689	100.049	104.654	97.305
9.98188	9.88922	10.7102	10.5611	11.2281	11.2103	11.1141	12.8244	13.2008	14.6162	15.9937	16.7427	20.3771	19.3013	20.5227	23.872	24.6503	28.0534	30.7911	34.1721	36.1729	35.6032	39.2056	41.333	48.3775	48.4583	51.8808	53.8439	58.4224	63.9424	58.979	67.5994	70.6722	74.1917	79.5617	88.2743	86.5858	82.3587	85.8324	90.1107	94.0937	101.191	92.9971	92.836	98.4507	98.1853	94.689	100.049	104.654	97.305
9.98188	9.88922	10.7102	10.5611	11.2281	11.2103	11.1141	12.8244	13.2008	14.6162	15.9937	16.7427	20.3771	19.3013	20.5227	23.872	24.6503	28.0534	30.7911	34.1721	36.1729	35.6032	39.2056	41.333	48.3775	48.4583	51.8808	53.8439	58.4224	63.9424	58.979	67.5994	70.6722	74.1917	79.5617	88.2743	86.5858	82.3587	85.8324	90.1107	94.0937	101.191	92.9971	92.836	98.4507	98.1853	94.689	100.049	104.654	97.305
9.98188	9.88922	10.7102	10.5611	11.2281	11.2103	11.1141	12.8244	13.2008	14.6162	15.9937	16.7427	20.3771	19.3013	20.5227	23.872	24.6503	28.0534	30.7911	34.1721	36.1729	35.6032	39.2056	41.333	48.3775	48.4583	51.8808	53.8439	58.4224	63.9424	58.979	67.5994	70.6722	74.1917	79.5617	88.2743	86.5858	82.3587	85.8324	90.1107	94.0937	101.191	92.9971	92.836	98.4507	98.1853	94.689	100.049	104.654	97.305
9.98188	9.88922	10.7102	10.5611	11.2281	11.2103	11.1141	12.8244	13.2008	14.6162	15.9937	16.7427	20.3771	19.3013	20.5227	23.872	24.6503	28.0534	30.7911	34.1721	36.1729	35.6032	39.2056	41.333	48.3775	48.4583	51.8808	53.8439	58.4224	63.9424	58.979	67.5994	70.6722	74.1917	79.5617	88.2743	86.5858	82.3587	85.8324	90.1107	94.0937	101.191	92.9971	92.836	98.4507	98.1853	94.689	100.049	104.654	97.305
9.95614	11.0114	11.1448	10.5919	10.5786	11.2957	11.2883	12.0834	12.901	14.0805	14.3287	16.4935	17.2805	19.4441	21.9962	25.2675	25.3436	28.7247	30.89	32.8728	37.5691	40.3182	41.5285	45.7557	50.268	48.9661	56.4082	54.968	61.4162	59.5636	63.4865	72.3637	69.4613	76.1062	74.2764	74.0307	81.7513	74.0686	78.8644	81.3697	90.4219	96.2319	93.9731	92.7082	91.8177	92.713	103.51	101.437	100.028	105.374
9.95614	11.0114	11.1448	10.5919	10.5786	11.2957	11.2883	12.0834	12.901	14.0805	14.3287	16.4935	17.2805	19.4441	21.9962	25.2675	25.3436	28.7247	30.89	32.8728	37.5691	40.3182	41.5285	45.7557	50.268	48.9661	56.4082	54.968	61.4162	59.5636	63.4865	72.3637	69.4613	76.1062	74.2764	74.0307	81.7513	74.0686	78.8644	81.3697	90.4219	96.2319	93.9731	92.7082	91.8177	92.713	103.51	101.437	100.028	105.374
9.95614	11.0114	11.1448	10.5919	10.5786	11.2957	11.2883	12.0834	12.901	14.0805	14.3287	16.4935	17.2805	19.4441	21.9962	25.2675	25.3436	28.7247	30.89	32.8728	37.5691	40.3182	41.5285	45.7557	50.268	48.9661	56.4082	54.968	61.4162	59.5636	63.4865	72.3637	69.4613	76.1062	74.2764	74.0307	81.7513	74.0686	78.8644	81.3697	90.4219	96.2319	93.9731	92.7082	91.8177	92.713	103.51	101.437	100.028	105.374
9.95614	11.0114	11.1448	10.5919	10.5786	11.2957	11.2883	12.0834	12.901	14.0805	14.3287	16.4935	17.2805	19.4441	21.9962	25.2675	25.3436	28.7247	30.89	32.8728	37.5691	40.3182	41.5285	45.7557	50.268	48.9661	56.4082	54.968	61.4162	59.5636	63.4865	72.3637	69.4613	76.1062	74.2764	74.0307	81.7513	74.0686	78.8644	81.3697	90.4219	96.2319	93.9731	92.7082	91.8177	92.713	103.51	101.437	100.028	105.374
9.95614	11.0114	11.1448	10.5919	10.5786	11.2957	11.2883	12.0834	12.901	14.0805	14.3287	16.4935	17.2805	19.4441	21.9962	25.2675	25.3436	28.7247	30.89	32.8728	37.5691	40.3182	41.5285	45.7557	50.268	48.9661	56.4082	54.968	61.4162	59.5636	63.4865	72.3637	69.4613	76.1062	74.2764	74.0307	81.7513	74.0686	78.8644	81.3697	90.4219	96.2319	93.9731	92.7082	91.8177	92.713	103.51	101.437	100.028	105.374
9.95614	11.0114	11.1448	10.5919	10.5786	11.2957	11.2883	12.0834	12.901	14.0805	14.3287	16.4935	17.2805	19.4441	21.9962	25.2675	25.3436	28.7247	30.89	32.8728	37.5691	40.3182	41.5285	45.7557	50.268	48.9661	56.4082	54.968	61.4162	59.5636	63.4865	72.3637	69.4613	76.1062	74.2764	74.0307	81.7513	74.0686	78.8644	81.3697	90.4219	96.2319	93.9731	92.7082	91.8177	92.713	103.51	101.437	100.028	105.374
9.95614	11.0114	11.1448	10.5919	10.5786	11.2957	11.2883	12.0834	12.901	14.0805	14.3287	16.4935	17.2805	19.4441	21.9962	25.2675	25.3436	28.7247	30.89	32.8728	37.5691	40.3182	41.5285	45.7557	50.268	48.9661	56.4082	54.968	61.4162	59.5636	63.4865	72.3637	69.4613	76.1062	74.2764	74.0307	81.7513	74.0686	78.8644	81.3697	90.4219	96.2319	93.9731	92.7082	91.8177	92.713	103.51	101.437	100.028	105.374
9.95614	11.0114	11.1448	10.5919	10.5786	11.2957	11.2883	12.0834	12.901	14.0805	14.3287	16.4935	17.2805	19.4441	21.9962	25.2675	25.3436	28.7247	30.89	32.8728	37.5691	40.3182	41.5285	45.7557	50.268	48.9661	56.4082	54.968	61.4162	59.5636	63.4865	72.3637	69.4613	76.1062	74.2764	74.0307	81.7513	74.0686	78.8644	81.3697	90.4219	96.2319	93.9731	92.7082	91.8177	92.713	103.51	101.437	100.028	105.374
9.95614	11.0114	11.1448	10.5919	10.5786	11.2957	11.2883	12.0834	12.901	14.0805	14.3287	16.4935	17.2805	19.4441	21.9962	25.2675	25.3436	28.7247	30.89	32.8728	37.5691	40.3182	41.5285	45.7557	50.268	48.9661	56.4082	54.968	61.4162	59.5636	63.4865	72.3637	69.4613	76.1062	74.2764	74.0307	81.7513	74.0686	78.8644	81.3697	90.4219	96.2319	93.9731	92.7082	91.8177	92.713	103.51	101.437	100.028	105.374
9.95614	11.0114	11.1448	10.5919	10.5786	11.2957	11.2883	12.0834	12.901	14.0805	14.3287	16.4935	17.2805	19.4441	21.9962	25.2675	25.3436	28.7247	30.89	32.8728	37.5691	40.3182	41.5285	45.7557	50.268	48.9661	56.4082	54.968	61.4162	59.5636	63.4865	72.3637	69.4613	76.1062	74.2764	74.0307	81.7513	74.0686	78.8644	81.3697	90.4219	96.2319	93.9731	92.7082	91.8177	92.713	103.51	101.437	100.028	105.374
10.6647	11.0271	10.5412	10.6292	10.901	11.0217	10.8212	11.7174	14.1227	13.3934	14.6079	15.2957	17.2186	19.4042	22.0789	21.3434	25.6592	30.4001	33.315	35.4271	38.7141	39.2109	38.276	44.059	50.3474	50.0123	54.5941	54.0695	59.056	63.4264	59.2748	74.6527	63.1836	66.2729	67.1336	70.9947	69.5005	69.6004	76.9479	77.4294	73.1791	82.6299	80.2281	81.186	87.2598	92.4462	93.2941	96.4374	95.6703	98.7358
10.6647	11.0271	10.5412	10.6292	10.901	11.0217	10.8212	11.7174	14.1227	13.3934	14.6079	15.2957	17.2186	19.4042	22.0789	21.3434	25.6592	30.4001	33.315	35.4271	38.7141	39.2109	38.276	44.059	50.3474	50.0123	54.5941	54.0695	59.056	63.4264	59.2748	74.6527	63.1836	66.2729	67.1336	70.9947	69.5005	69.6004	76.9479	77.4294	73.1791	82.6299	80.2281	81.186	87.2598	92.4462	93.2941	96.4374	95.6703	98.7358
10.6647	11.0271	10.5412	10.6292	10.901	11.0217	10.8212	11.7174	14.1227	13.3934	14.6079	15.2957	17.2186	19.4042	22.0789	21.3434	25.6592	30.4001	33.315	35.4271	38.7141	39.2109	38.276	44.059	50.3474	50.0123	54.5941	54.0695	59.056	63.4264	59.2748	74.6527	63.1836	66.2729	67.1336	70.9947	69.5005	69.6004	76.9479	77.4294	73.1791	82.6299	80.2281	81.186	87.2598	92.4462	93.2941	96.4374	95.6703	98.7358
10.6647	11.0271	10.5412	10.6292	10.901	11.0217	10.8212	11.7174	14.1227	13.3934	14.6079	15.2957	17.2186	19.4042	22.0789	21.3434	25.6592	30.4001	33.315	35.4271	38.7141	39.2109	38.276	44.059	50.3474	50.0123	54.5941	54.0695	59.056	63.4264	59.2748	74.6527	63.1836	66.2729	67.1336	70.9947	69.5005	69.6004	76.9479	77.4294	73.1791	82.6299	80.2281	81.186	87.2598	92.4462	93.2941	96.4374	95.6703	98.7358
10.6647	11.0271	10.5412	10.6292	10.901	11.0217	10.8212	11.7174	14.1227	13.3934	14.6079	15.2957	17.2186	19.4042	22.0789	21.3434	25.6592	30.4001	33.315	35.4271	38.7141	39.2109	38.276	44.059	50.3474	50.0123	54.5941	54.0695	59.056	63.4264	59.2748	74.6527	63.1836	66.2729	67.1336	70.9947	69.5005	69.6004	76.9479	77.4294	73.1791	82.6299	80.2281	81.186	87.2598	92.4462	93.2941	96.4374	95.6703	98.7358
10.6647	11.0271	10.5412	10.6292	10.901	11.0217	10.8212	11.7174	14.1227	13.3934	14.6079	15.2957	17.2186	19.4042	22.0789	21.3434	25.6592	30.4001	33.315	35.4271	38.7141	39.2109	38.276	44.059	50.3474	50.0123	54.5941	54.0695	59.056	63.4264	59.2748	74.6527	63.1836	66.2729	67.1336	70.9947	69.5005	69.6004	76.9479	77.4294	73.1791	82.6299	80.2281	81.186	87.2598	92.4462	93.2941	96.4374	95.6703	98.7358
10.6647	11.0271	10.5412	10.6292	10.901	11.0217	10.8212	11.7174	14.1227	13.3934	14.6079	15.2957	17.2186	19.4042	22.0789	21.3434	25.6592	30.4001	33.315	35.4271	38.7141	39.2109	38.276	44.059	50.3474	50.0123	54.5941	54.0695	59.056	63.4264	59.2748	74.6527	63.1836	66.2729	67.1336	70.9947	69.5005	69.6004	76.9479	77.4294	73.1791	82.6299	80.2281	81.186	87.2598	92.4462	93.2941	96.4374	95.6703	98.7358
10.6647	11.0271	10.5412	10.6292	10.901	11.0217	10.8212	11.7174	14.1227	13.3934	14.6079	15.2957	17.2186	19.4042	22.0789	21.3434	25.6592	30.4001	33.315	35.4271	38.7141	39.2109	38.276	44.059	50.3474	50.0123	54.5941	54.0695	59.056	63.4264	59.2748	74.6527	63.1836	66.2729	67.1336	70.9947	69.5005	69.6004	76.9479	77.4294	73.1791	82.6299	80.2281	81.186	87.2598	92.4462	93.2941	96.4374	95.6703	98.7358
10.6647	11.0271	10.5412	10.6292	10.901	11.0217	10.8212	11.7174	14.1227	13.3934	14.6079	15.2957	17.2186	19.4042	22.0789	21.3434	25.6592	30.4001	33.315	35.4271	38.7141	39.2109	38.276	44.059	50.3474	50.0123	54.5941	54.0695	59.056	63.4264	59.2748	74.6527	63.1836	66.2729	67.1336	70.9947	69.5005	69.6004	76.9479	77.4294	73.1791	82.6299	80.2281	81.186	87.2598	92.4462	93.2941	96.4374	95.6703	98.7358
10.6647	11.0271	10.5412	10.6292	10.901	11.0217	10.8212	11.7174	14.1227	13.3934	14.6079	15.2957	17.2186	19.4042	22.0789	21.3434	25.6592	30.4001	33.315	35.4271	38.7141	39.2109	38.276	44.059	50.3474	50.0123	54.5941	54.0695	59.056	63.4264	59.2748	74.6527	63.1836	66.2729	67.1336	70.9947	69.5005	69.6004	76.9479	77.4294	73.1791	82.6299	80.2281	81.186	87.2598	92.4462	93.2941	96.4374	95.6703	98.7358
10.3297	10.3479	11.3573	10.9359	10.6409	10.9496	10.8535	11.3732	12.8992	13.2534	14.0042	16.3664	16.9724	19.69	22.047	24.9146	27.8246	27.0486	33.4957	34.9615	39.4558	41.2328	44.1879	42.1038	47.6213	44.6735	46.6496	49.8042	49.9624	51.7127	53.3374	61.2272	61.6006	64.3599	61.557	62.7389	65.0205	67.0628	72.7224	70.6536	70.6686	73.7013	75.8082	76.1908	78.2186	75.8932	80.6824	82.6457	84.4159	85.9025
10.3297	10.3479	11.3573	10.9359	10.6409	10.9496	10.8535	11.3732	12.8992	13.2534	14.0042	16.3664	16.9724	19.69	22.047	24.9146	27.8246	27.0486	33.4957	34.9615	39.4558	41.2328	44.1879	42.1038	47.6213	44.6735	46.6496	49.8042	49.9624	51.7127	53.3374	61.2272	61.6006	64.3599	61.557	62.7389	65.0205	67.0628	72.7224	70.6536	70.6686	73.7013	75.8082	76.1908	78.2186	75.8932	80.6824	82.6457	84.4159	85.9025
10.3297	10.3479	11.3573	10.9359	10.6409	10.9496	10.8535	11.3732	12.8992	13.2534	14.0042	16.3664	16.9724	19.69	22.047	24.9146	27.8246	27.0486	33.4957	34.9615	39.4558	41.2328	44.1879	42.1038	47.6213	44.6735	46.6496	49.8042	49.9624	51.7127	53.3374	61.2272	61.6006	64.3599	61.557	62.7389	65.0205	67.0628	72.7224	70.6536	70.6686	73.7013	75.8082	76.1908	78.2186	75.8932	80.6824	82.6457	84.4159	85.9025
10.3297	10.3479	11.3573	10.9359	10.6409	10.9496	10.8535	11.3732	12.8992	13.2534	14.0042	16.3664	16.9724	19.69	22.047	24.9146	27.8246	27.0486	33.4957	34.9615	39.4558	41.2328	44.1879	42.1038	47.6213	44.6735	46.6496	49.8042	49.9624	51.7127	53.3374	61.2272	61.6006	64.3599	61.557	62.7389	65.0205	67.0628	72.7224	70.6536	70.6686	73.7013	75.8082	76.1908	78.2186	75.8932	80.6824	82.6457	84.4159	85.9025
10.3297	10.3479	11.3573	10.9359	10.6409	10.9496	10.8535	11.3732	12.8992	13.2534	14.0042	16.3664	16.9724	19.69	22.047	24.9146	27.8246	27.0486	33.4957	34.9615	39.4558	41.2328	44.1879	42.1038	47.6213	44.6735	46.6496	49.8042	49.9624	51.7127	53.3374	61.2272	61.6006	64.3599	61.557	62.7389	65.0205	67.0628	72.7224	70.6536	70.6686	73.7013	75.8082	76.1908	78.2186	75.8932	80.6824	82.6457	84.4159	85.9025
10.3297	10.3479	11.3573	10.9359	10.6409	10.9496	10.8535	11.3732	12.8992	13.2534	14.0042	16.3664	16.9724	19.69	22.047	24.9146	27.8246	27.0486	33.4957	34.9615	39.4558	41.2328	44.1879	42.1038	47.6213	44.6735	46.6496	49.8042	49.9624	51.7127	53.3374	61.2272	61.6006	64.3599	61.557	62.7389	65.0205	67.0628	72.7224	70.6536	70.6686	73.7013	75.8082	76.1908	78.2186	75.8932	80.6824	82.6457	84.4159	85.9025
10.3297	10.3479	11.3573	10.9359	10.6409	10.9496	10.8535	11.3732	12.8992	13.2534	14.0042	16.3664	16.9724	19.69	22.047	24.9146	27.8246	27.0486	33.4957	34.9615	39.4558	41.2328	44.1879	42.1038	47.6213	44.6735	46.6496	49.8042	49.9624	51.7127	53.3374	61.2272	61.6006	64.3599	61.557	62.7389	65.0205	67.0628	72.7224	70.6536	70.6686	73.7013	75.8082	76.1908	78.2186	75.8932	80.6824	82.6457	84.4159	85.9025
10.3297	10.3479	11.3573	10.9359	10.6409	10.9496	10.8535	11.3732	12.8992	13.2534	14.0042	16.3664	16.9724	19.69	22.047	24.9146	27.8246	27.0486	33.4957	34.9615	39.4558	41.2328	44.1879	42.1038	47.6213	44.6735	46.6496	49.8042	49.9624	51.7127	53.3374	61.2272	61.6006	64.3599	61.557	62.7389	65.0205	67.0628	72.7224	70.6536	70.6686	73.7013	75.8082	76.1908	78.2186	75.8932	80.6824	82.6457	84.4159	85.9025
10.3297	10.3479	11.3573	10.9359	10.6409	10.9496	10.8535	11.3732	12.8992	13.2534	14.0042	16.3664	16.9724	19.69	22.047	24.9146	27.8246	27.0486	33.4957	34.9615	39.4558	41.2328	44.1879	42.1038	47.6213	44.6735	46.6496	49.8042	49.9624	51.7127	53.3374	61.2272	61.6006	64.3599	61.557	62.7389	65.0205	67.0628	72.7224	70.6536	70.6686	73.7013	75.8082	76.1908	78.2186	75.8932	80.6824	82.6457	84.4159	85.9025
10.3297	10.3479	11.3573	10.9359	10.6409	10.9496	10.8535	11.3732	12.8992	13.2534	14.0042	16.3664	16.9724	19.69	22.047	24.9146	27.8246	27.0486	33.4957	34.9615	39.4558	41.2328	44.1879	42.1038	47.6213	44.6735	46.6496	49.8042	49.9624	51.7127	53.3374	61.2272	61.6006	64.3599	61.557	62.7389	65.0205	67.0628	72.7224	70.6536	70.6686	73.7013	75.8082	76.1908	78.2186	75.8932	80.6824	82.6457	84.4159	85.9025
10.0147	10.276	10.4392	11.4736	10.9636	11.955	11.429	11.8967	13.0157	13.9563	14.6916	16.2063	18.6953	18.5189	22.0652	24.3363	23.219	26.2042	28.5617	31.6884	37.7583	34.8536	36.6042	40.262	43.0029	41.2142	45.5868	53.2919	54.4883	53.1125	55.7381	61.7412	60.5116	66.343	68.3052	66.5137	70.6324	68.1451	73.3172	70.7622	74.2019	69.8929	72.8338	72.4999	70.1596	71.8941	73.7305	75.9628	79.4122	84.9661
10.0147	10.276	10.4392	11.4736	10.9636	11.955	11.429	11.8967	13.0157	13.9563	14.6916	16.2063	18.6953	18.5189	22.0652	24.3363	23.219	26.2042	28.5617	31.6884	37.7583	34.8536	36.6042	40.262	43.0029	41.2142	45.5868	53.2919	54.4883	53.1125	55.7381	61.7412	60.5116	66.343	68.3052	66.5137	70.6324	68.1451	73.3172	70.7622	74.2019	69.8929	72.8338	72.4999	70.1596	71.8941	73.7305	75.9628	79.4122	84.9661
10.0147	10.276	10.4392	11.4736	10.9636	11.955	11.429	11.8967	13.0157	13.9563	14.6916	16.2063	18.6953	18.5189	22.0652	24.3363	23.219	26.2042	28.5617	31.6884	37.7583	34.8536	36.6042	40.262	43.0029	41.2142	45.5868	53.2919	54.4883	53.1125	55.7381	61.7412	60.5116	66.343	68.3052	66.5137	70.6324	68.1451	73.3172	70.7622	74.2019	69.8929	72.8338	72.4999	70.1596	71.8941	73.7305	75.9628	79.4122	84.9661
10.0147	10.276	10.4392	11.4736	10.9636	11.955	11.429	11.8967	13.0157	13.9563	14.6916	16.2063	18.6953	18.5189	22.0652	24.3363	23.219	26.2042	28.5617	31.6884	37.7583	34.8536	36.6042	40.262	43.0029	41.2142	45.5868	53.2919	54.4883	53.1125	55.7381	61.7412	60.5116	66.343	68.3052	66.5137	70.6324	68.1451	73.3172	70.7622	74.2019	69.8929	72.8338	72.4999	70.1596	71.8941	73.7305	75.9628	79.4122	84.9661
10.0147	10.276	10.4392	11.4736	10.9636	11.955	11.429	11.8967	13.0157	13.9563	14.6916	16.2063	18.6953	18.5189	22.0652	24.3363	23.219	26.2042	28.5617	31.6884	37.7583	34.8536	36.6042	40.262	43.0029	41.2142	45.5868	53.2919	54.4883	53.1125	55.7381	61.7412	60.5116	66.343	68.3052	66.5137	70.6324	68.1451	73.3172	70.7622	74.2019	69.8929	72.8338	72.4999	70.1596	71.8941	73.7305	75.9628	79.4122	84.9661
10.0147	10.276	10.4392	11.4736	10.9636	11.955	11.429	11.8967	13.0157	13.9563	14.6916	16.2063	18.6953	18.5189	22.0652	24.3363	23.219	26.2042	28.5617	31.6884	37.7583	34.8536	36.6042	40.262	43.0029	41.2142	45.5868	53.2919	54.4883	53.1125	55.7381	61.7412	60.5116	66.343	68.3052	66.5137	70.6324	68.1451	73.3172	70.7622	74.2019	69.8929	72.8338	72.4999	70.1596	71.8941	73.7305	75.9628	79.4122	84.9661
10.0147	10.276	10.4392	11.4736	10.9636	11.955	11.429	11.8967	13.0157	13.9563	14.6916	16.2063	18.6953	18.5189	22.0652	24.3363	23.219	26.2042	28.5617	31.6884	37.7583	34.8536	36.6042	40.262	43.0029	41.2142	45.5868	53.2919	54.4883	53.1125	55.7381	61.7412	60.5116	66.343	68.3052	66.5137	70.6324	68.1451	73.3172	70.7622	74.2019	69.8929	72.8338	72.4999	70.1596	71.8941	73.7305	75.9628	79.4122	84.9661
10.0147	10.276	10.4392	11.4736	10.9636	11.955	11.429	11.8967	13.0157	13.9563	14.6916	16.2063	18.6953	18.5189	22.0652	24.3363	23.219	26.2042	28.5617	31.6884	37.7583	34.8536	36.6042	40.262	43.0029	41.2142	45.5868	53.2919	54.4883	53.1125	55.7381	61.7412	60.5116	66.343	68.3052	66.5137	70.6324	68.1451	73.3172	70.7622	74.2019	69.8929	72.8338	72.4999	70.1596	71.8941	73.7305	75.9628	79.4122	84.9661
10.0147	10.276	10.4392	11.4736	10.9636	11.955	11.429	11.8967	13.0157	13.9563	14.6916	16.2063	18.6953	18.5189	22.0652	24.3363	23.219	26.2042	28.5617	31.6884	37.7583	34.8536	36.6042	40.262	43.0029	41.2142	45.5868	53.2919	54.4883	53.1125	55.7381	61.7412	60.5116	66.343	68.3052	66.5137	70.6324	68.1451	73.3172	70.7622	74.2019	69.8929	72.8338	72.4999	70.1596	71.8941	73.7305	75.9628	79.4122	84.9661
10.0147	10.276	10.4392	11.4736	10.9636	11.955	11.429	11.8967	13.0157	13.9563	14.6916	16.2063	18.6953	18.5189	22.0652	24.3363	23.219	26.2042	28.5617	31.6884	37.7583	34.8536	36.6042	40.262	43.0029	41.2142	45.5868	53.2919	54.4883	53.1125	55.7381	61.7412	60.5116	66.343	68.3052	66.5137	70.6324	68.1451	73.3172	70.7622	74.2019	69.8929	72.8338	72.4999	70.1596	71.8941	73.7305	75.9628	79.4122	84.9661
10.0265	10.4966	10.8295	10.5176	10.7688	11.654	12.1593	12.4103	13.1202	14.0814	15.1966	16.1804	16.9417	18.635	20.0421	24.5233	25.6272	27.8225	28.8216	29.716	33.5852	34.4272	38.9689	39.8126	42.8692	45.9526	50.6503	51.3129	56.234	60.0667	58.7708	65.534	63.3931	66.0842	72.9632	73.2796	68.0564	65.6768	70.5056	70.1544	70.8062	70.781	71.1113	67.4192	68.2354	69.0229	71.1836	70.0641	73.1879	78.1256
10.0265	10.4966	10.8295	10.5176	10.7688	11.654	12.1593	12.4103	13.1202	14.0814	15.1966	16.1804	16.9417	18.635	20.0421	24.5233	25.6272	27.8225	28.8216	29.716	33.5852	34.4272	38.9689	39.8126	42.8692	45.9526	50.6503	51.3129	56.234	60.0667	58.7708	65.534	63.3931	66.0842	72.9632	73.2796	68.0564	65.6768	70.5056	70.1544	70.8062	70.781	71.1113	67.4192	68.2354	69.0229	71.1836	70.0641	73.1879	78.1256
10.0265	10.4966	10.8295	10.5176	10.7688	11.654	12.1593	12.4103	13.1202	14.0814	15.1966	16.1804	16.9417	18.635	20.0421	24.5233	25.6272	27.8225	28.8216	29.716	33.5852	34.4272	38.9689	39.8126	42.8692	45.9526	50.6503	51.3129	56.234	60.0667	58.7708	65.534	63.3931	66.0842	72.9632	73.2796	68.0564	65.6768	70.5056	70.1544	70.8062	70.781	71.1113	67.4192	68.2354	69.0229	71.1836	70.0641	73.1879	78.1256
10.0265	10.4966	10.8295	10.5176	10.7688	11.654	12.1593	12.4103	13.1202	14.0814	15.1966	16.1804	16.9417	18.635	20.0421	24.5233	25.6272	27.8225	28.8216	29.716	33.5852	34.4272	38.9689	39.8126	42.8692	45.9526	50.6503	51.3129	56.234	60.0667	58.7708	65.534	63.3931	66.0842	72.9632	73.2796	68.0564	65.6768	70.5056	70.1544	70.8062	70.781	71.1113	67.4192	68.2354	69.0229	71.1836	70.0641	73.1879	78.1256
10.0265	10.4966	10.8295	10.5176	10.7688	11.654	12.1593	12.4103	13.1202	14.0814	15.1966	16.1804	16.9417	18.635	20.0421	24.5233	25.6272	27.8225	28.8216	29.716	33.5852	34.4272	38.9689	39.8126	42.8692	45.9526	50.6503	51.3129	56.234	60.0667	58.7708	65.534	63.3931	66.0842	72.9632	73.2796	68.0564	65.6768	70.5056	70.1544	70.8062	70.781	71.1113	67.4192	68.2354	69.0229	71.1836	70.0641	73.1879	78.1256
10.0265	10.4966	10.8295	10.5176	10.7688	11.654	12.1593	12.4103	13.1202	14.0814	15.1966	16.1804	16.9417	18.635	20.0421	24.5233	25.6272	27.8225	28.8216	29.716	33.5852	34.4272	38.9689	39.8126	42.8692	45.9526	50.6503	51.3129	56.234	60.0667	58.7708	65.534	63.3931	66.0842	72.9632	73.2796	68.0564	65.6768	70.5056	70.1544	70.8062	70.781	71.1113	67.4192	68.2354	69.0229	71.1836	70.0641	73.1879	78.1256
10.0265	10.4966	10.8295	10.5176	10.7688	11.654	12.1593	12.4103	13.1202	14.0814	15.1966	16.1804	16.9417	18.635	20.0421	24.5233	25.6272	27.8225	28.8216	29.716	33.5852	34.4272	38.9689	39.8126	42.8692	45.9526	50.6503	51.3129	56.234	60.0667	58.7708	65.534	63.3931	66.0842	72.9632	73.2796	68.0564	65.6768	70.5056	70.1544	70.8062	70.781	71.1113	67.4192	68.2354	69.0229	71.1836	70.0641	73.1879	78.1256
10.0265	10.4966	10.8295	10.5176	10.7688	11.654	12.1593	12.4103	13.1202	14.0814	15.1966	16.1804	16.9417	18.635	20.0421	24.5233	25.6272	27.8225	28.8216	29.716	33.5852	34.4272	38.9689	39.8126	42.8692	45.9526	50.6503	51.3129	56.234	60.0667	58.7708	65.534	63.3931	66.0842	72.9632	73.2796	68.0564	65.6768	70.5056	70.1544	70.8062	70.781	71.1113	67.4192	68.2354	69.0229	71.1836	70.0641	73.1879	78.1256
10.0265	10.4966	10.8295	10.5176	10.7688	11.654	12.1593	12.4103	13.1202	14.0814	15.1966	16.1804	16.9417	18.635	20.0421	24.5233	25.6272	27.8225	28.8216	29.716	33.5852	34.4272	38.9689	39.8126	42.8692	45.9526	50.6503	51.3129	56.234	60.0667	58.7708	65.534	63.3931	66.0842	72.9632	73.2796	68.0564	65.6768	70.5056	70.1544	70.8062	70.781	71.1113	67.4192	68.2354	69.0229	71.1836	70.0641	73.1879	78.1256
10.0265	10.4966	10.8295	10.5176	10.7688	11.654	12.1593	12.4103	13.1202	14.0814	15.1966	16.1804	16.9417	18.635	20.0421	24.5233	25.6272	27.8225	28.8216	29.716	33.5852	34.4272	38.9689	39.8126	42.8692	45.9526	50.6503	51.3129	56.234	60.0667	58.7708	65.534	63.3931	66.0842	72.9632	73.2796	68.0564	65.6768	70.5056	70.1544	70.8062	70.781	71.1113	67.4192	68.2354	69.0229	71.1836	70.0641	73.1879	78.1256
10.4164	10.1195	10.1924	10.8618	11.0893	11.7558	12.7782	13.0412	13.0625	14.9185	16.5714	15.7405	17.4079	21.0161	20.0007	22.1384	25.4207	29.1813	32.8144	36.0855	37.701	38.1719	41.8095	43.9145	49.374	48.4179	55.77	53.6899	59.1198	61.0601	71.9771	66.4497	70.3601	70.3212	67.6755	70.2771	64.2183	65.4731	68.8738	64.041	68.8801	65.7604	67.3175	66.7505	65.7552	67.3495	67.5538	69.2797	73.0928	76.5863
10.4164	10.1195	10.1924	10.8618	11.0893	11.7558	12.7782	13.0412	13.0625	14.9185	16.5714	15.7405	17.4079	21.0161	20.0007	22.1384	25.4207	29.1813	32.8144	36.0855	37.701	38.1719	41.8095	43.9145	49.374	48.4179	55.77	53.6899	59.1198	61.0601	71.9771	66.4497	70.3601	70.3212	67.6755	70.2771	64.2183	65.4731	68.8738	64.041	68.8801	65.7604	67.3175	66.7505	65.7552	67.3495	67.5538	69.2797	73.0928	76.5863
10.4164	10.1195	10.1924	10.8618	11.0893	11.7558	12.7782	13.0412	13.0625	14.9185	16.5714	15.7405	17.4079	21.0161	20.0007	22.1384	25.4207	29.1813	32.8144	36.0855	37.701	38.1719	41.8095	43.9145	49.374	48.4179	55.77	53.6899	59.1198	61.0601	71.9771	66.4497	70.3601	70.3212	67.6755	70.2771	64.2183	65.4731	68.8738	64.041	68.8801	65.7604	67.3175	66.7505	65.7552	67.3495	67.5538	69.2797	73.0928	76.5863
10.4164	10.1195	10.1924	10.8618	11.0893	11.7558	12.7782	13.0412	13.0625	14.9185	16.5714	15.7405	17.4079	21.0161	20.0007	22.1384	25.4207	29.1813	32.8144	36.0855	37.701	38.1719	41.8095	43.9145	49.374	48.4179	55.77	53.6899	59.1198	61.0601	71.9771	66.4497	70.3601	70.3212	67.6755	70.2771	64.2183	65.4731	68.8738	64.041	68.8801	65.7604	67.3175	66.7505	65.7552	67.3495	67.5538	69.2797	73.0928	76.5863
10.4164	10.1195	10.1924	10.8618	11.0893	11.7558	12.7782	13.0412	13.0625	14.9185	16.5714	15.7405	17.4079	21.0161	20.0007	22.1384	25.4207	29.1813	32.8144	36.0855	37.701	38.1719	41.8095	43.9145	49.374	48.4179	55.77	53.6899	59.1198	61.0601	71.9771	66.4497	70.3601	70.3212	67.6755	70.2771	64.2183	65.4731	68.8738	64.041	68.8801	65.7604	67.3175	66.7505	65.7552	67.3495	67.5538	69.2797	73.0928	76.5863
10.4164	10.1195	10.1924	10.8618	11.0893	11.7558	12.7782	13.0412	13.0625	14.9185	16.5714	15.7405	17.4079	21.0161	20.0007	22.1384	25.4207	29.1813	32.8144	36.0855	37.701	38.1719	41.8095	43.9145	49.374	48.4179	55.77	53.6899	59.1198	61.0601	71.9771	66.4497	70.3601	70.3212	67.6755	70.2771	64.2183	65.4731	68.8738	64.041	68.8801	65.7604	67.3175	66.7505	65.7552	67.3495	67.5538	69.2797	73.0928	76.5863
10.4164	10.1195	10.1924	10.8618	11.0893	11.7558	12.7782	13.0412	13.0625	14.9185	16.5714	15.7405	17.4079	21.0161	20.0007	22.1384	25.4207	29.1813	32.8144	36.0855	37.701	38.1719	41.8095	43.9145	49.374	48.4179	55.77	53.6899	59.1198	61.0601	71.9771	66.4497	70.3601	70.3212	67.6755	70.2771	64.2183	65.4731	68.8738	64.041	68.8801	65.7604	67.3175	66.7505	65.7552	67.3495	67.5538	69.2797	73.0928	76.5863
10.4164	10.1195	10.1924	10.8618	11.0893	11.7558	12.7782	13.0412	13.0625	14.9185	16.5714	15.7405	17.4079	21.0161	20.0007	22.1384	25.4207	29.1813	32.8144	36.0855	37.701	38.1719	41.8095	43.9145	49.374	48.4179	55.77	53.6899	59.1198	61.0601	71.9771	66.4497	70.3601	70.3212	67.6755	70.2771	64.2183	65.4731	68.8738	64.041	68.8801	65.7604	67.3175	66.7505	65.7552	67.3495	67.5538	69.2797	73.0928	76.5863
10.4164	10.1195	10.1924	10.8618	11.0893	11.7558	12.7782	13.0412	13.0625	14.9185	16.5714	15.7405	17.4079	21.0161	20.0007	22.1384	25.4207	29.1813	32.8144	36.0855	37.701	38.1719	41.8095	43.9145	49.374	48.4179	55.77	53.6899	59.1198	61.0601	71.9771	66.4497	70.3601	70.3212	67.6755	70.2771	64.2183	65.4731	68.8738	64.041	68.8801	65.7604	67.3175	66.7505	65.7552	67.3495	67.5538	69.2797	73.0928	76.5863
10.4164	10.1195	10.1924	10.8618	11.0893	11.7558	12.7782	13.0412	13.0625	14.9185	16.5714	15.7405	17.4079	21.0161	20.0007	22.1384	25.4207	29.1813	32.8144	36.0855	37.701	38.1719	41.8095	43.9145	49.374	48.4179	55.77	53.6899	59.1198	61.0601	71.9771	66.4497	70.3601	70.3212	67.6755	70.2771	64.2183	65.4731	68.8738	64.041	68.8801	65.7604	67.3175	66.7505	65.7552	67.3495	67.5538	69.2797	73.0928	76.5863
10.2188	10.5883	10.7253	11.0452	10.6993	10.7674	11.6115	12.174	13.2793	13.4	13.9415	16.0648	18.049	19.5933	21.1503	23.1874	25.8624	29.1774	32.1139	36.1436	36.8851	39.1229	40.4212	45.1553	47.717	50.3252	55.7885	54.7143	61.2987	63.1372	60.679	65.6096	65.6526	67.1821	67.8568	67.506	64.3341	65.6767	67.9355	63.9362	65.2818	67.3347	68.2172	65.2441	65.6988	70.986	69.9966	73.9807	68.4336	72.7137
10.2188	10.5883	10.7253	11.0452	10.6993	10.7674	11.6115	12.174	13.2793	13.4	13.9415	16.0648	18.049	19.5933	21.1503	23.1874	25.8624	29.1774	32.1139	36.1436	36.8851	39.1229	40.4212	45.1553	47.717	50.3252	55.7885	54.7143	61.2987	63.1372	60.679	65.6096	65.6526	67.1821	67.8568	67.506	64.3341	65.6767	67.9355	63.9362	65.2818	67.3347	68.2172	65.2441	65.6988	70.986	69.9966	73.9807	68.4336	72.7137
10.2188	10.5883	10.7253	11.0452	10.6993	10.7674	11.6115	12.174	13.2793	13.4	13.9415	16.0648	18.049	19.5933	21.1503	23.1874	25.8624	29.1774	32.1139	36.1436	36.8851	39.1229	40.4212	45.1553	47.717	50.3252	55.7885	54.7143	61.2987	63.1372	60.679	65.6096	65.6526	67.1821	67.8568	67.506	64.3341	65.6767	67.9355	63.9362	65.2818	67.3347	68.2172	65.2441	65.6988	70.986	69.9966	73.9807	68.4336	72.7137
10.2188	10.5883	10.7253	11.0452	10.6993	10.7674	11.6115	12.174	13.2793	13.4	13.9415	16.0648	18.049	19.5933	21.1503	23.1874	25.8624	29.1774	32.1139	36.1436	36.8851	39.1229	40.4212	45.1553	47.717	50.3252	55.7885	54.7143	61.2987	63.1372	60.679	65.6096	65.6526	67.1821	67.8568	67.506	64.3341	65.6767	67.9355	63.9362	65.2818	67.3347	68.2172	65.2441	65.6988	70.986	69.9966	73.9807	68.4336	72.7137
10.2188	10.5883	10.7253	11.0452	10.6993	10.7674	11.6115	12.174	13.2793	13.4	13.9415	16.0648	18.049	19.5933	21.1503	23.1874	25.8624	29.1774	32.1139	36.1436	36.8851	39.1229	40.4212	45.1553	47.717	50.3252	55.7885	54.7143	61.2987	63.1372	60.679	65.6096	65.6526	67.1821	67.8568	67.506	64.3341	65.6767	67.9355	63.9362	65.2818	67.3347	68.2172	65.2441	65.6988	70.986	69.9966	73.9807	68.4336	72.7137
10.2188	10.5883	10.7253	11.0452	10.6993	10.7674	11.6115	12.174	13.2793	13.4	13.9415	16.0648	18.049	19.5933	21.1503	23.1874	25.8624	29.1774	32.1139	36.1436	36.8851	39.1229	40.4212	45.1553	47.717	50.3252	55.7885	54.7143	61.2987	63.1372	60.679	65.6096	65.6526	67.1821	67.8568	67.506	64.3341	65.6767	67.9355	63.9362	65.2818	67.3347	68.2172	65.2441	65.6988	70.986	69.9966	73.9807	68.4336	72.7137
10.2188	10.5883	10.7253	11.0452	10.6993	10.7674	11.6115	12.174	13.2793	13.4	13.9415	16.0648	18.049	19.5933	21.1503	23.1874	25.8624	29.1774	32.1139	36.1436	36.8851	39.1229	40.4212	45.1553	47.717	50.3252	55.7885	54.7143	61.2987	63.1372	60.679	65.6096	65.6526	67.1821	67.8568	67.506	64.3341	65.6767	67.9355	63.9362	65.2818	67.3347	68.2172	65.2441	65.6988	70.986	69.9966	73.9807	68.4336	72.7137
10.2188	10.5883	10.7253	11.0452	10.6993	10.7674	11.6115	12.174	13.2793	13.4	13.9415	16.0648	18.049	19.5933	21.1503	23.1874	25.8624	29.1774	32.1139	36.1436	36.8851	39.1229	40.4212	45.1553	47.717	50.3252	55.7885	54.7143	61.2987	63.1372	60.679	65.6096	65.6526	67.1821	67.8568	67.506	64.3341	65.6767	67.9355	63.9362	65.2818	67.3347	68.2172	65.2441	65.6988	70.986	69.9966	73.9807	68.4336	72.7137
10.2188	10.5883	10.7253	11.0452	10.6993	10.7674	11.6115	12.174	13.2793	13.4	13.9415	16.0648	18.049	19.5933	21.1503	23.1874	25.8624	29.1774	32.1139	36.1436	36.8851	39.1229	40.4212	45.1553	47.717	50.3252	55.7885	54.7143	61.2987	63.1372	60.679	65.6096	65.6526	67.1821	67.8568	67.506	64.3341	65.6767	67.9355	63.9362	65.2818	67.3347	68.2172	65.2441	65.6988	70.986	69.9966	73.9807	68.4336	72.7137
10.2188	10.5883	10.7253	11.0452	10.6993	10.7674	11.6115	12.174	13.2793	13.4	13.9415	16.0648	18.049	19.5933	21.1503	23.1874	25.8624	29.1774	32.1139	36.1436	36.8851	39.1229	40.4212	45.1553	47.717	50.3252	55.7885	54.7143	61.2987	63.1372	60.679	65.6096	65.6526	67.1821	67.8568	67.506	64.3341	65.6767	67.9355	63.9362	65.2818	67.3347	68.2172	65.2441	65.6988	70.986	69.9966	73.9807	68.4336	72.7137
9.90865	10.5111	10.0843	10.8679	10.1327	11.0977	12.0363	11.8753	12.3021	13.8871	13.127	15.2908	15.8186	18.2119	20.1916	22.7311	24.463	27.4748	29.7682	36.4119	39.5819	43.7776	44.214	50.4096	48.0602	50.82	49.17	54.8058	55.9422	61.2854	58.5814	59.7109	59.4832	60.4135	63.4017	64.2621	64.8641	65.8977	65.2281	63.6744	66.3398	64.4142	63.6351	65.8308	65.742	65.4893	68.9526	68.0125	65.3647	69.0506
9.90865	10.5111	10.0843	10.8679	10.1327	11.0977	12.0363	11.8753	12.3021	13.8871	13.127	15.2908	15.8186	18.2119	20.1916	22.7311	24.463	27.4748	29.7682	36.4119	39.5819	43.7776	44.214	50.4096	48.0602	50.82	49.17	54.8058	55.9422	61.2854	58.5814	59.7109	59.4832	60.4135	63.4017	64.2621	64.8641	65.8977	65.2281	63.6744	66.3398	64.4142	63.6351	65.8308	65.742	65.4893	68.9526	68.0125	65.3647	69.0506
9.90865	10.5111	10.0843	10.8679	10.1327	11.0977	12.0363	11.8753	12.3021	13.8871	13.127	15.2908	15.8186	18.2119	20.1916	22.7311	24.463	27.4748	29.7682	36.4119	39.5819	43.7776	44.214	50.4096	48.0602	50.82	49.17	54.8058	55.9422	61.2854	58.5814	59.7109	59.4832	60.4135	63.4017	64.2621	64.8641	65.8977	65.2281	63.6744	66.3398	64.4142	63.6351	65.8308	65.742	65.4893	68.9526	68.0125	65.3647	69.0506
9.90865	10.5111	10.0843	10.8679	10.1327	11.0977	12.0363	11.8753	12.3021	13.8871	13.127	15.2908	15.8186	18.2119	20.1916	22.7311	24.463	27.4748	29.7682	36.4119	39.5819	43.7776	44.214	50.4096	48.0602	50.82	49.17	54.8058	55.9422	61.2854	58.5814	59.7109	59.4832	60.4135	63.4017	64.2621	64.8641	65.8977	65.2281	63.6744	66.3398	64.4142	63.6351	65.8308	65.742	65.4893	68.9526	68.0125	65.3647	69.0506
9.90865	10.5111	10.0843	10.8679	10.1327	11.0977	12.0363	11.8753	12.3021	13.8871	13.127	15.2908	15.8186	18.2119	20.1916	22.7311	24.463	27.4748	29.7682	36.4119	39.5819	43.7776	44.214	50.4096	48.0602	50.82	49.17	54.8058	55.9422	61.2854	58.5814	59.7109	59.4832	60.4135	63.4017	64.2621	64.8641	65.8977	65.2281	63.6744	66.3398	64.4142	63.6351	65.8308	65.742	65.4893	68.9526	68.0125	65.3647	69.0506
9.90865	10.5111	10.0843	10.8679	10.1327	11.0977	12.0363	11.8753	12.3021	13.8871	13.127	15.2908	15.8186	18.2119	20.1916	22.7311	24.463	27.4748	29.7682	36.4119	39.5819	43.7776	44.214	50.4096	48.0602	50.82	49.17	54.8058	55.9422	61.2854	58.5814	59.7109	59.4832	60.4135	63.4017	64.2621	64.8641	65.8977	65.2281	63.6744	66.3398	64.4142	63.6351	65.8308	65.742	65.4893	68.9526	68.0125	65.3647	69.0506
9.90865	10.5111	10.0843	10.8679	10.1327	11.0977	12.0363	11.8753	12.3021	13.8871	13.127	15.2908	15.8186	18.2119	20.1916	22.7311	24.463	27.4748	29.7682	36.4119	39.5819	43.7776	44.214	50.4096	48.0602	50.82	49.17	54.8058	55.9422	61.2854	58.5814	59.7109	59.4832	60.4135	63.4017	64.2621	64.8641	65.8977	65.2281	63.6744	66.3398	64.4142	63.6351	65.8308	65.742	65.4893	68.9526	68.0125	65.3647	69.0506
9.90865	10.5111	10.0843	10.8679	10.1327	11.0977	12.0363	11.8753	12.3021	13.8871	13.127	15.2908	15.8186	18.2119	20.1916	22.7311	24.463	27.4748	29.7682	36.4119	39.5819	43.7776	44.214	50.4096	48.0602	50.82	49.17	54.8058	55.9422	61.2854	58.5814	59.7109	59.4832	60.4135	63.4017	64.2621	64.8641	65.8977	65.2281	63.6744	66.3398	64.4142	63.6351	65.8308	65.742	65.4893	68.9526	68.0125	65.3647	69.0506
9.90865	10.5111	10.0843	10.8679	10.1327	11.0977	12.0363	11.8753	12.3021	13.8871	13.127	15.2908	15.8186	18.2119	20.1916	22.7311	24.463	27.4748	29.7682	36.4119	39.5819	43.7776	44.214	50.4096	48.0602	50.82	49.17	54.8058	55.9422	61.2854	58.5814	59.7109	59.4832	60.4135	63.4017	64.2621	64.8641	65.8977	65.2281	63.6744	66.3398	64.4142	63.6351	65.8308	65.742	65.4893	68.9526	68.0125	65.3647	69.0506
9.90865	10.5111	10.0843	10.8679	10.1327	11.0977	12.0363	11.8753	12.3021	13.8871	13.127	15.2908	15.8186	18.2119	20.1916	22.7311	24.463	27.4748	29.7682	36.4119	39.5819	43.7776	44.214	50.4096	48.0602	50.82	49.17	54.8058	55.9422	61.2854	58.5814	59.7109	59.4832	60.4135	63.4017	64.2621	64.8641	65.8977	65.2281	63.6744	66.3398	64.4142	63.6351	65.8308	65.742	65.4893	68.9526	68.0125	65.3647	69.0506
10.6712	11.4811	10.6686	10.8134	10.843	11.0451	11.3064	11.9966	12.4633	13.2751	13.402	14.994	14.8452	18.0695	18.4969	19.5	23.1844	25.9829	28.8582	31.6401	34.8017	39.2484	40.6899	41.7083	42.4977	45.4668	50.9452	49.9272	52.7807	51.1916	56.3367	54.6379	59.5904	58.9493	57.7938	61.9632	56.8321	65.2649	63.4472	62.7705	62.4025	64.352	64.9934	64.342	64.1203	68.4268	68.3144	70.045	67.3632	69.1097
10.6712	11.4811	10.6686	10.8134	10.843	11.0451	11.3064	11.9966	12.4633	13.2751	13.402	14.994	14.8452	18.0695	18.4969	19.5	23.1844	25.9829	28.8582	31.6401	34.8017	39.2484	40.6899	41.7083	42.4977	45.4668	50.9452	49.9272	52.7807	51.1916	56.3367	54.6379	59.5904	58.9493	57.7938	61.9632	56.8321	65.2649	63.4472	62.7705	62.4025	64.352	64.9934	64.342	64.1203	68.4268	68.3144	70.045	67.3632	69.1097
10.6712	11.4811	10.6686	10.8134	10.843	11.0451	11.3064	11.9966	12.4633	13.2751	13.402	14.994	14.8452	18.0695	18.4969	19.5	23.1844	25.9829	28.8582	31.6401	34.8017	39.2484	40.6899	41.7083	42.4977	45.4668	50.9452	49.9272	52.7807	51.1916	56.3367	54.6379	59.5904	58.9493	57.7938	61.9632	56.8321	65.2649	63.4472	62.7705	62.4025	64.352	64.9934	64.342	64.1203	68.4268	68.3144	70.045	67.3632	69.1097
10.6712	11.4811	10.6686	10.8134	10.843	11.0451	11.3064	11.9966	12.4633	13.2751	13.402	14.994	14.8452	18.0695	18.4969	19.5	23.1844	25.9829	28.8582	31.6401	34.8017	39.2484	40.6899	41.7083	42.4977	45.4668	50.9452	49.9272	52.7807	51.1916	56.3367	54.6379	59.5904	58.9493	57.7938	61.9632	56.8321	65.2649	63.4472	62.7705	62.4025	64.352	64.9934	64.342	64.1203	68.4268	68.3144	70.045	67.3632	69.1097
10.6712	11.4811	10.6686	10.8134	10.843	11.0451	11.3064	11.9966	12.4633	13.2751	13.402	14.994	14.8452	18.0695	18.4969	19.5	23.1844	25.9829	28.8582	31.6401	34.8017	39.2484	40.6899	41.7083	42.4977	45.4668	50.9452	49.9272	52.7807	51.1916	56.3367	54.6379	59.5904	58.9493	57.7938	61.9632	56.8321	65.2649	63.4472	62.7705	62.4025	64.352	64.9934	64.342	64.1203	68.4268	68.3144	70.045	67.3632	69.1097
10.6712	11.4811	10.6686	10.8134	10.843	11.0451	11.3064	11.9966	12.4633	13.2751	13.402	14.994	14.8452	18.0695	18.4969	19.5	23.1844	25.9829	28.8582	31.6401	34.8017	39.2484	40.6899	41.7083	42.4977	45.4668	50.9452	49.9272	52.7807	51.1916	56.3367	54.6379	59.5904	58.9493	57.7938	61.9632	56.8321	65.2649	63.4472	62.7705	62.4025	64.352	64.9934	64.342	64.1203	68.4268	68.3144	70.045	67.3632	69.1097
10.6712	11.4811	10.6686	10.8134	10.843	11.0451	11.3064	11.9966	12.4633	13.2751	13.402	14.994	14.8452	18.0695	18.4969	19.5	23.1844	25.9829	28.8582	31.6401	34.8017	39.2484	40.6899	41.7083	42.4977	45.4668	50.9452	49.9272	52.7807	51.1916	56.3367	54.6379	59.5904	58.9493	57.7938	61.9632	56.8321	65.2649	63.4472	62.7705	62.4025	64.352	64.9934	64.342	64.1203	68.4268	68.3144	70.045	67.3632	69.1097
10.6712	11.4811	10.6686	10.8134	10.843	11.0451	11.3064	11.9966	12.4633	13.2751	13.402	14.994	14.8452	18.0695	18.4969	19.5	23.1844	25.9829	28.8582	31.6401	34.8017	39.2484	40.6899	41.7083	42.4977	45.4668	50.9452	49.9272	52.7807	51.1916	56.3367	54.6379	59.5904	58.9493	57.7938	61.9632	56.8321	65.2649	63.4472	62.7705	62.4025	64.352	64.9934	64.342	64.1203	68.4268	68.3144	70.045	67.3632	69.1097
10.6712	11.4811	10.6686	10.8134	10.843	11.0451	11.3064	11.9966	12.4633	13.2751	13.402	14.994	14.8452	18.0695	18.4969	19.5	23.1844	25.9829	28.8582	31.6401	34.8017	39.2484	40.6899	41.7083	42.4977	45.4668	50.9452	49.9272	52.7807	51.1916	56.3367	54.6379	59.5904	58.9493	57.7938	61.9632	56.8321	65.2649	63.4472	62.7705	62.4025	64.352	64.9934	64.342	64.1203	68.4268	68.3144	70.045	67.3632	69.1097
10.6712	11.4811	10.6686	10.8134	10.843	11.0451	11.3064	11.9966	12.4633	13.2751	13.402	14.994	14.8452	18.0695	18.4969	19.5	23.1844	25.9829	28.8582	31.6401	34.8017	39.2484	40.6899	41.7083	42.4977	45.4668	50.9452	49.9272	52.7807	51.1916	56.3367	54.6379	59.5904	58.9493	57.7938	61.9632	56.8321	65.2649	63.4472	62.7705	62.4025	64.352	64.9934	64.342	64.1203	68.4268	68.3144	70.045	67.3632	69.1097
10.1907	9.98938	10.5805	10.5283	10.5013	11.7573	11.7244	11.181	11.7131	11.9413	13.6859	14.405	14.0339	16.2781	17.255	19.4055	22.587	24.9638	28.7945	31.671	36.219	35.5891	35.5115	37.7448	41.6108	47.2986	45.875	47.0466	48.2329	50.2073	50.9983	50.6842	47.4492	54.2785	52.3173	53.1928	54.3214	57.0685	61.5431	61.2319	64.753	61.6061	66.5306	66.5871	66.5089	69.6612	66.5668	69.3494	65.3944	64.8902
10.1907	9.98938	10.5805	10.5283	10.5013	11.7573	11.7244	11.181	11.7131	11.9413	13.6859	14.405	14.0339	16.2781	17.255	19.4055	22.587	24.9638	28.7945	31.671	36.219	35.5891	35.5115	37.7448	41.6108	47.2986	45.875	47.0466	48.2329	50.2073	50.9983	50.6842	47.4492	54.2785	52.3173	53.1928	54.3214	57.0685	61.5431	61.2319	64.753	61.6061	66.5306	66.5871	66.5089	69.6612	66.5668	69.3494	65.3944	64.8902
10.1907	9.98938	10.5805	10.5283	10.5013	11.7573	11.7244	11.181	11.7131	11.9413	13.6859	14.405	14.0339	16.2781	17.255	19.4055	22.587	24.9638	28.7945	31.671	36.219	35.5891	35.5115	37.7448	41.6108	47.2986	45.875	47.0466	48.2329	50.2073	50.9983	50.6842	47.4492	54.2785	52.3173	53.1928	54.3214	57.0685	61.5431	61.2319	64.753	61.6061	66.5306	66.5871	66.5089	69.6612	66.5668	69.3494	65.3944	64.8902
10.1907	9.98938	10.5805	10.5283	10.5013	11.7573	11.7244	11.181	11.7131	11.9413	13.6859	14.405	14.0339	16.2781	17.255	19.4055	22.587	24.9638	28.7945	31.671	36.219	35.5891	35.5115	37.7448	41.6108	47.2986	45.875	47.0466	48.2329	50.2073	50.9983	50.6842	47.4492	54.2785	52.3173	53.1928	54.3214	57.0685	61.5431	61.2319	64.753	61.6061	66.5306	66.5871	66.5089	69.6612	66.5668	69.3494	65.3944	64.8902
10.1907	9.98938	10.5805	10.5283	10.5013	11.7573	11.7244	11.181	11.7131	11.9413	13.6859	14.405	14.0339	16.2781	17.255	19.4055	22.587	24.9638	28.7945	31.671	36.219	35.5891	35.5115	37.7448	41.6108	47.2986	45.875	47.0466	48.2329	50.2073	50.9983	50.6842	47.4492	54.2785	52.3173	53.1928	54.3214	57.0685	61.5431	61.2319	64.753	61.6061	66.5306	66.5871	66.5089	69.6612	66.5668	69.3494	65.3944	64.8902
10.1907	9.98938	10.5805	10.5283	10.5013	11.7573	11.7244	11.181	11.7131	11.9413	13.6859	14.405	14.0339	16.2781	17.255	19.4055	22.587	24.9638	28.7945	31.671	36.219	35.5891	35.5115	37.7448	41.6108	47.2986	45.875	47.0466	48.2329	50.2073	50.9983	50.6842	47.4492	54.2785	52.3173	53.1928	54.3214	57.0685	61.5431	61.2319	64.753	61.6061	66.5306	66.5871	66.5089	69.6612	66.5668	69.3494	65.3944	64.8902
10.1907	9.98938	10.5805	10.5283	10.5013	11.7573	11.7244	11.181	11.7131	11.9413	13.6859	14.405	14.0339	16.2781	17.255	19.4055	22.587	24.9638	28.7945	31.671	36.219	35.5891	35.5115	37.7448	41.6108	47.2986	45.875	47.0466	48.2329	50.2073	50.9983	50.6842	47.4492	54.2785	52.3173	53.1928	54.3214	57.0685	61.5431	61.2319	64.753	61.6061	66.5306	66.5871	66.5089	69.6612	66.5668	69.3494	65.3944	64.8902
10.1907	9.98938	10.5805	10.5283	10.5013	11.7573	11.7244	11.181	11.7131	11.9413	13.6859	14.405	14.0339	16.2781	17.255	19.4055	22.587	24.9638	28.7945	31.671	36.219	35.5891	35.5115	37.7448	41.6108	47.2986	45.875	47.0466	48.2329	50.2073	50.9983	50.6842	47.4492	54.2785	52.3173	53.1928	54.3214	57.0685	61.5431	61.2319	64.753	61.6061	66.5306	66.5871	66.5089	69.6612	66.5668	69.3494	65.3944	64.8902
10.1907	9.98938	10.5805	10.5283	10.5013	11.7573	11.7244	11.181	11.7131	11.9413	13.6859	14.405	14.0339	16.2781	17.255	19.4055	22.587	24.9638	28.7945	31.671	36.219	35.5891	35.5115	37.7448	41.6108	47.2986	45.875	47.0466	48.2329	50.2073	50.9983	50.6842	47.4492	54.2785	52.3173	53.1928	54.3214	57.0685	61.5431	61.2319	64.753	61.6061	66.5306	66.5871	66.5089	69.6612	66.5668	69.3494	65.3944	64.8902
10.1907	9.98938	10.5805	10.5283	10.5013	11.7573	11.7244	11.181	11.7131	11.9413	13.6859	14.405	14.0339	16.2781	17.255	19.4055	22.587	24.9638	28.7945	31.671	36.219	35.5891	35.5115	37.7448	41.6108	47.2986	45.875	47.0466	48.2329	50.2073	50.9983	50.6842	47.4492	54.2785	52.3173	53.1928	54.3214	57.0685	61.5431	61.2319	64.753	61.6061	66.5306	66.5871	66.5089	69.6612	66.5668	69.3494	65.3944	64.8902
10.0025	10.4189	10.2613	10.4818	11.0583	10.6661	10.8457	11.3403	11.6905	11.8116	13.5398	14.6071	17.2357	16.4691	17.5159	22.9146	22.9742	27.0146	27.9338	30.6065	30.5028	30.0909	33.9853	38.0326	39.438	42.454	40.8211	44.0089	48.4145	46.9441	51.5658	51.2098	56.6245	53.7424	56.388	55.3864	62.1748	61.5329	57.1908	56.0017	60.4875	63.7089	64.9108	66.9517	67.9886	67.0671	69.1395	66.3064	67.8679	66.1225
10.0025	10.4189	10.2613	10.4818	11.0583	10.6661	10.8457	11.3403	11.6905	11.8116	13.5398	14.6071	17.2357	16.4691	17.5159	22.9146	22.9742	27.0146	27.9338	30.6065	30.5028	30.0909	33.9853	38.0326	39.438	42.454	40.8211	44.0089	48.4145	46.9441	51.5658	51.2098	56.6245	53.7424	56.388	55.3864	62.1748	61.5329	57.1908	56.0017	60.4875	63.7089	64.9108	66.9517	67.9886	67.0671	69.1395	66.3064	67.8679	66.1225
10.0025	10.4189	10.2613	10.4818	11.0583	10.6661	10.8457	11.3403	11.6905	11.8116	13.5398	14.6071	17.2357	16.4691	17.5159	22.9146	22.9742	27.0146	27.9338	30.6065	30.5028	30.0909	33.9853	38.0326	39.438	42.454	40.8211	44.0089	48.4145	46.9441	51.5658	51.2098	56.6245	53.7424	56.388	55.3864	62.1748	61.5329	57.1908	56.0017	60.4875	63.7089	64.9108	66.9517	67.9886	67.0671	69.1395	66.3064	67.8679	66.1225
10.0025	10.4189	10.2613	10.4818	11.0583	10.6661	10.8457	11.3403	11.6905	11.8116	13.5398	14.6071	17.2357	16.4691	17.5159	22.9146	22.9742	27.0146	27.9338	30.6065	30.5028	30.0909	33.9853	38.0326	39.438	42.454	40.8211	44.0089	48.4145	46.9441	51.5658	51.2098	56.6245	53.7424	56.388	55.3864	62.1748	61.5329	57.1908	56.0017	60.4875	63.7089	64.9108	66.9517	67.9886	67.0671	69.1395	66.3064	67.8679	66.1225
10.0025	10.4189	10.2613	10.4818	11.0583	10.6661	10.8457	11.3403	11.6905	11.8116	13.5398	14.6071	17.2357	16.4691	17.5159	22.9146	22.9742	27.0146	27.9338	30.6065	30.5028	30.0909	33.9853	38.0326	39.438	42.454	40.8211	44.0089	48.4145	46.9441	51.5658	51.2098	56.6245	53.7424	56.388	55.3864	62.1748	61.5329	57.1908	56.0017	60.4875	63.7089	64.9108	66.9517	67.9886	67.0671	69.1395	66.3064	67.8679	66.1225
10.0025	10.4189	10.2613	10.4818	11.0583	10.6661	10.8457	11.3403	11.6905	11.8116	13.5398	14.6071	17.2357	16.4691	17.5159	22.9146	22.9742	27.0146	27.9338	30.6065	30.5028	30.0909	33.9853	38.0326	39.438	42.454	40.8211	44.0089	48.4145	46.9441	51.5658	51.2098	56.6245	53.7424	56.388	55.3864	62.1748	61.5329	57.1908	56.0017	60.4875	63.7089	64.9108	66.9517	67.9886	67.0671	69.1395	66.3064	67.8679	66.1225
10.0025	10.4189	10.2613	10.4818	11.0583	10.6661	10.8457	11.3403	11.6905	11.8116	13.5398	14.6071	17.2357	16.4691	17.5159	22.9146	22.9742	27.0146	27.9338	30.6065	30.5028	30.0909	33.9853	38.0326	39.438	42.454	40.8211	44.0089	48.4145	46.9441	51.5658	51.2098	56.6245	53.7424	56.388	55.3864	62.1748	61.5329	57.1908	56.0017	60.4875	63.7089	64.9108	66.9517	67.9886	67.0671	69.1395	66.3064	67.8679	66.1225
10.0025	10.4189	10.2613	10.4818	11.0583	10.6661	10.8457	11.3403	11.6905	11.8116	13.5398	14.6071	17.2357	16.4691	17.5159	22.9146	22.9742	27.0146	27.9338	30.6065	30.5028	30.0909	33.9853	38.0326	39.438	42.454	40.8211	44.0089	48.4145	46.9441	51.5658	51.2098	56.6245	53.7424	56.388	55.3864	62.1748	61.5329	57.1908	56.0017	60.4875	63.7089	64.9108	66.9517	67.9886	67.0671	69.1395	66.3064	67.8679	66.1225
10.0025	10.4189	10.2613	10.4818	11.0583	10.6661	10.8457	11.3403	11.6905	11.8116	13.5398	14.6071	17.2357	16.4691	17.5159	22.9146	22.9742	27.0146	27.9338	30.6065	30.5028	30.0909	33.9853	38.0326	39.438	42.454	40.8211	44.0089	48.4145	46.9441	51.5658	51.2098	56.6245	53.7424	56.388	55.3864	62.1748	61.5329	57.1908	56.0017	60.4875	63.7089	64.9108	66.9517	67.9886	67.0671	69.1395	66.3064	67.8679	66.1225
10.0025	10.4189	10.2613	10.4818	11.0583	10.6661	10.8457	11.3403	11.6905	11.8116	13.5398	14.6071	17.2357	16.4691	17.5159	22.9146	22.9742	27.0146	27.9338	30.6065	30.5028	30.0909	33.9853	38.0326	39.438	42.454	40.8211	44.0089	48.4145	46.9441	51.5658	51.2098	56.6245	53.7424	56.388	55.3864	62.1748	61.5329	57.1908	56.0017	60.4875	63.7089	64.9108	66.9517	67.9886	67.0671	69.1395	66.3064	67.8679	66.1225
9.59818	10.7278	10.4164	9.60403	10.0748	10.5592	10.4457	10.7546	12.4795	12.9099	12.3357	13.4451	15.2338	17.7683	18.6662	22.4729	24.3116	25.1358	24.8906	27.8638	32.6653	36.7039	37.3482	38.4091	40.104	38.0787	44.6505	48.462	45.3431	45.5693	45.9203	50.9329	49.3713	55.1143	53.4258	57.6495	61.5726	59.6134	65.435	57.6905	60.9833	64.9872	63.2034	62.87	59.6353	63.1806	64.5824	68.8801	64.2013	63.7521
9.59818	10.7278	10.4164	9.60403	10.0748	10.5592	10.4457	10.7546	12.4795	12.9099	12.3357	13.4451	15.2338	17.7683	18.6662	22.4729	24.3116	25.1358	24.8906	27.8638	32.6653	36.7039	37.3482	38.4091	40.104	38.0787	44.6505	48.462	45.3431	45.5693	45.9203	50.9329	49.3713	55.1143	53.4258	57.6495	61.5726	59.6134	65.435	57.6905	60.9833	64.9872	63.2034	62.87	59.6353	63.1806	64.5824	68.8801	64.2013	63.7521
9.59818	10.7278	10.4164	9.60403	10.0748	10.5592	10.4457	10.7546	12.4795	12.9099	12.3357	13.4451	15.2338	17.7683	18.6662	22.4729	24.3116	25.1358	24.8906	27.8638	32.6653	36.7039	37.3482	38.4091	40.104	38.0787	44.6505	48.462	45.3431	45.5693	45.9203	50.9329	49.3713	55.1143	53.4258	57.6495	61.5726	59.6134	65.435	57.6905	60.9833	64.9872	63.2034	62.87	59.6353	63.1806	64.5824	68.8801	64.2013	63.7521
9.59818	10.7278	10.4164	9.60403	10.0748	10.5592	10.4457	10.7546	12.4795	12.9099	12.3357	13.4451	15.2338	17.7683	18.6662	22.4729	24.3116	25.1358	24.8906	27.8638	32.6653	36.7039	37.3482	38.4091	40.104	38.0787	44.6505	48.462	45.3431	45.5693	45.9203	50.9329	49.3713	55.1143	53.4258	57.6495	61.5726	59.6134	65.435	57.6905	60.9833	64.9872	63.2034	62.87	59.6353	63.1806	64.5824	68.8801	64.2013	63.7521
9.59818	10.7278	10.4164	9.60403	10.0748	10.5592	10.4457	10.7546	12.4795	12.9099	12.3357	13.4451	15.2338	17.7683	18.6662	22.4729	24.3116	25.1358	24.8906	27.8638	32.6653	36.7039	37.3482	38.4091	40.104	38.0787	44.6505	48.462	45.3431	45.5693	45.9203	50.9329	49.3713	55.1143	53.4258	57.6495	61.5726	59.6134	65.435	57.6905	60.9833	64.9872	63.2034	62.87	59.6353	63.1806	64.5824	68.8801	64.2013	63.7521
9.59818	10.7278	10.4164	9.60403	10.0748	10.5592	10.4457	10.7546	12.4795	12.9099	12.3357	13.4451	15.2338	17.7683	18.6662	22.4729	24.3116	25.1358	24.8906	27.8638	32.6653	36.7039	37.3482	38.4091	40.104	38.0787	44.6505	48.462	45.3431	45.5693	45.9203	50.9329	49.3713	55.1143	53.4258	57.6495	61.5726	59.6134	65.435	57.6905	60.9833	64.9872	63.2034	62.87	59.6353	63.1806	64.5824	68.8801	64.2013	63.7521
9.59818	10.7278	10.4164	9.60403	10.0748	10.5592	10.4457	10.7546	12.4795	12.9099	12.3357	13.4451	15.2338	17.7683	18.6662	22.4729	24.3116	25.1358	24.8906	27.8638	32.6653	36.7039	37.3482	38.4091	40.104	38.0787	44.6505	48.462	45.3431	45.5693	45.9203	50.9329	49.3713	55.1143	53.4258	57.6495	61.5726	59.6134	65.435	57.6905	60.9833	64.9872	63.2034	62.87	59.6353	63.1806	64.5824	68.8801	64.2013	63.7521
9.59818	10.7278	10.4164	9.60403	10.0748	10.5592	10.4457	10.7546	12.4795	12.9099	12.3357	13.4451	15.2338	17.7683	18.6662	22.4729	24.3116	25.1358	24.8906	27.8638	32.6653	36.7039	37.3482	38.4091	40.104	38.0787	44.6505	48.462	45.3431	45.5693	45.9203	50.9329	49.3713	55.1143	53.4258	57.6495	61.5726	59.6134	65.435	57.6905	60.9833	64.9872	63.2034	62.87	59.6353	63.1806	64.5824	68.8801	64.2013	63.7521
9.59818	10.7278	10.4164	9.60403	10.0748	10.5592	10.4457	10.7546	12.4795	12.9099	12.3357	13.4451	15.2338	17.7683	18.6662	22.4729	24.3116	25.1358	24.8906	27.8638	32.6653	36.7039	37.3482	38.4091	40.104	38.0787	44.6505	48.462	45.3431	45.5693	45.9203	50.9329	49.3713	55.1143	53.4258	57.6495	61.5726	59.6134	65.435	57.6905	60.9833	64.9872	63.2034	62.87	59.6353	63.1806	64.5824	68.8801	64.2013	63.7521
9.59818	10.7278	10.4164	9.60403	10.0748	10.5592	10.4457	10.7546	12.4795	12.9099	12.3357	13.4451	15.2338	17.7683	18.6662	22.4729	24.3116	25.1358	24.8906	27.8638	32.6653	36.7039	37.3482	38.4091	40.104	38.0787	44.6505	48.462	45.3431	45.5693	45.9203	50.9329	49.3713	55.1143	53.4258	57.6495	61.5726	59.6134	65.435	57.6905	60.9833	64.9872	63.2034	62.87	59.6353	63.1806	64.5824	68.8801	64.2013	63.7521
9.79414	11.011	10.502	10.115	10.4984	10.2308	10.5762	11.8389	12.2297	11.7035	14.3506	14.9779	15.7277	16.775	17.0256	21.7452	21.3385	24.8553	25.316	29.2743	30.9628	35.7302	33.6536	36.1021	38.7991	37.7675	41.7949	43.1033	45.4645	46.756	47.442	46.8527	49.7239	52.5378	52.7994	56.1347	53.2916	55.7661	64.0033	60.7299	58.454	59.4522	58.1193	56.0756	59.7684	59.452	56.9197	60.1	61.0972	64.7535
9.79414	11.011	10.502	10.115	10.4984	10.2308	10.5762	11.8389	12.2297	11.7035	14.3506	14.9779	15.7277	16.775	17.0256	21.7452	21.3385	24.8553	25.316	29.2743	30.9628	35.7302	33.6536	36.1021	38.7991	37.7675	41.7949	43.1033	45.4645	46.756	47.442	46.8527	49.7239	52.5378	52.7994	56.1347	53.2916	55.7661	64.0033	60.7299	58.454	59.4522	58.1193	56.0756	59.7684	59.452	56.9197	60.1	61.0972	64.7535
9.79414	11.011	10.502	10.115	10.4984	10.2308	10.5762	11.8389	12.2297	11.7035	14.3506	14.9779	15.7277	16.775	17.0256	21.7452	21.3385	24.8553	25.316	29.2743	30.9628	35.7302	33.6536	36.1021	38.7991	37.7675	41.7949	43.1033	45.4645	46.756	47.442	46.8527	49.7239	52.5378	52.7994	56.1347	53.2916	55.7661	64.0033	60.7299	58.454	59.4522	58.1193	56.0756	59.7684	59.452	56.9197	60.1	61.0972	64.7535
9.79414	11.011	10.502	10.115	10.4984	10.2308	10.5762	11.8389	12.2297	11.7035	14.3506	14.9779	15.7277	16.775	17.0256	21.7452	21.3385	24.8553	25.316	29.2743	30.9628	35.7302	33.6536	36.1021	38.7991	37.7675	41.7949	43.1033	45.4645	46.756	47.442	46.8527	49.7239	52.5378	52.7994	56.1347	53.2916	55.7661	64.0033	60.7299	58.454	59.4522	58.1193	56.0756	59.7684	59.452	56.9197	60.1	61.0972	64.7535
9.79414	11.011	10.502	10.115	10.4984	10.2308	10.5762	11.8389	12.2297	11.7035	14.3506	14.9779	15.7277	16.775	17.0256	21.7452	21.3385	24.8553	25.316	29.2743	30.9628	35.7302	33.6536	36.1021	38.7991	37.7675	41.7949	43.1033	45.4645	46.756	47.442	46.8527	49.7239	52.5378	52.7994	56.1347	53.2916	55.7661	64.0033	60.7299	58.454	59.4522	58.1193	56.0756	59.7684	59.452	56.9197	60.1	61.0972	64.7535
9.79414	11.011	10.502	10.115	10.4984	10.2308	10.5762	11.8389	12.2297	11.7035	14.3506	14.9779	15.7277	16.775	17.0256	21.7452	21.3385	24.8553	25.316	29.2743	30.9628	35.7302	33.6536	36.1021	38.7991	37.7675	41.7949	43.1033	45.4645	46.756	47.442	46.8527	49.7239	52.5378	52.7994	56.1347	53.2916	55.7661	64.0033	60.7299	58.454	59.4522	58.1193	56.0756	59.7684	59.452	56.9197	60.1	61.0972	64.7535
9.79414	11.011	10.502	10.115	10.4984	10.2308	10.5762	11.8389	12.2297	11.7035	14.3506	14.9779	15.7277	16.775	17.0256	21.7452	21.3385	24.8553	25.316	29.2743	30.9628	35.7302	33.6536	36.1021	38.7991	37.7675	41.7949	43.1033	45.4645	46.756	47.442	46.8527	49.7239	52.5378	52.7994	56.1347	53.2916	55.7661	64.0033	60.7299	58.454	59.4522	58.1193	56.0756	59.7684	59.452	56.9197	60.1	61.0972	64.7535
9.79414	11.011	10.502	10.115	10.4984	10.2308	10.5762	11.8389	12.2297	11.7035	14.3506	14.9779	15.7277	16.775	17.0256	21.7452	21.3385	24.8553	25.316	29.2743	30.9628	35.7302	33.6536	36.1021	38.7991	37.7675	41.7949	43.1033	45.4645	46.756	47.442	46.8527	49.7239	52.5378	52.7994	56.1347	53.2916	55.7661	64.0033	60.7299	58.454	59.4522	58.1193	56.0756	59.7684	59.452	56.9197	60.1	61.0972	64.7535
9.79414	11.011	10.502	10.115	10.4984	10.2308	10.5762	11.8389	12.2297	11.7035	14.3506	14.9779	15.7277	16.775	17.0256	21.7452	21.3385	24.8553	25.316	29.2743	30.9628	35.7302	33.6536	36.1021	38.7991	37.7675	41.7949	43.1033	45.4645	46.756	47.442	46.8527	49.7239	52.5378	52.7994	56.1347	53.2916	55.7661	64.0033	60.7299	58.454	59.4522	58.1193	56.0756	59.7684	59.452	56.9197	60.1	61.0972	64.7535
9.79414	11.011	10.502	10.115	10.4984	10.2308	10.5762	11.8389	12.2297	11.7035	14.3506	14.9779	15.7277	16.775	17.0256	21.7452	21.3385	24.8553	25.316	29.2743	30.9628	35.7302	33.6536	36.1021	38.7991	37.7675	41.7949	43.1033	45.4645	46.756	47.442	46.8527	49.7239	52.5378	52.7994	56.1347	53.2916	55.7661	64.0033	60.7299	58.454	59.4522	58.1193	56.0756	59.7684	59.452	56.9197	60.1	61.0972	64.7535
BMP4 treated
mean_kymo_ 1	mean_kymo_ 2	mean_kymo_ 3	mean_kymo_ 4	mean_kymo_ 5	mean_kymo_ 6	mean_kymo_ 7	mean_kymo_ 8	mean_kymo_ 9	mean_kymo_10	mean_kymo_11	mean_kymo_12	mean_kymo_13	mean_kymo_14	mean_kymo_15	mean_kymo_16	mean_kymo_17	mean_kymo_18	mean_kymo_19	mean_kymo_20	mean_kymo_21	mean_kymo_22	mean_kymo_23	mean_kymo_24	mean_kymo_25	mean_kymo_26	mean_kymo_27	mean_kymo_28	mean_kymo_29	mean_kymo_30	mean_kymo_31	mean_kymo_32	mean_kymo_33	mean_kymo_34	mean_kymo_35	mean_kymo_36	mean_kymo_37	mean_kymo_38	mean_kymo_39	mean_kymo_40	mean_kymo_41	mean_kymo_42	mean_kymo_43	mean_kymo_44	mean_kymo_45	mean_kymo_46	mean_kymo_47	mean_kymo_48	mean_kymo_49	mean_kymo_50
10.2105	9.57489	9.73796	9.67527	10.0199	10.165	9.98895	10.1921	10.5965	10.9434	10.9639	10.9819	10.8194	11.1089	11.046	11.158	11.5466	11.3163	11.088	10.9895	11.7142	11.619	11.6732	11.4223	11.4632	11.2133	11.334	11.655	12.0464	11.9568	11.8222	12.6799	12.4325	12.2535	12.7889	13.3695	13.7108	13.1495	13.8758	14.1705	13.7247	14.1502	13.995	14.1723	13.6223	14.0294	14.0689	13.6958	13.944	13.9885
10.2105	9.57489	9.73796	9.67527	10.0199	10.165	9.98895	10.1921	10.5965	10.9434	10.9639	10.9819	10.8194	11.1089	11.046	11.158	11.5466	11.3163	11.088	10.9895	11.7142	11.619	11.6732	11.4223	11.4632	11.2133	11.334	11.655	12.0464	11.9568	11.8222	12.6799	12.4325	12.2535	12.7889	13.3695	13.7108	13.1495	13.8758	14.1705	13.7247	14.1502	13.995	14.1723	13.6223	14.0294	14.0689	13.6958	13.944	13.9885
10.2105	9.57489	9.73796	9.67527	10.0199	10.165	9.98895	10.1921	10.5965	10.9434	10.9639	10.9819	10.8194	11.1089	11.046	11.158	11.5466	11.3163	11.088	10.9895	11.7142	11.619	11.6732	11.4223	11.4632	11.2133	11.334	11.655	12.0464	11.9568	11.8222	12.6799	12.4325	12.2535	12.7889	13.3695	13.7108	13.1495	13.8758	14.1705	13.7247	14.1502	13.995	14.1723	13.6223	14.0294	14.0689	13.6958	13.944	13.9885
10.2105	9.57489	9.73796	9.67527	10.0199	10.165	9.98895	10.1921	10.5965	10.9434	10.9639	10.9819	10.8194	11.1089	11.046	11.158	11.5466	11.3163	11.088	10.9895	11.7142	11.619	11.6732	11.4223	11.4632	11.2133	11.334	11.655	12.0464	11.9568	11.8222	12.6799	12.4325	12.2535	12.7889	13.3695	13.7108	13.1495	13.8758	14.1705	13.7247	14.1502	13.995	14.1723	13.6223	14.0294	14.0689	13.6958	13.944	13.9885
10.2105	9.57489	9.73796	9.67527	10.0199	10.165	9.98895	10.1921	10.5965	10.9434	10.9639	10.9819	10.8194	11.1089	11.046	11.158	11.5466	11.3163	11.088	10.9895	11.7142	11.619	11.6732	11.4223	11.4632	11.2133	11.334	11.655	12.0464	11.9568	11.8222	12.6799	12.4325	12.2535	12.7889	13.3695	13.7108	13.1495	13.8758	14.1705	13.7247	14.1502	13.995	14.1723	13.6223	14.0294	14.0689	13.6958	13.944	13.9885
10.2105	9.57489	9.73796	9.67527	10.0199	10.165	9.98895	10.1921	10.5965	10.9434	10.9639	10.9819	10.8194	11.1089	11.046	11.158	11.5466	11.3163	11.088	10.9895	11.7142	11.619	11.6732	11.4223	11.4632	11.2133	11.334	11.655	12.0464	11.9568	11.8222	12.6799	12.4325	12.2535	12.7889	13.3695	13.7108	13.1495	13.8758	14.1705	13.7247	14.1502	13.995	14.1723	13.6223	14.0294	14.0689	13.6958	13.944	13.9885
10.2105	9.57489	9.73796	9.67527	10.0199	10.165	9.98895	10.1921	10.5965	10.9434	10.9639	10.9819	10.8194	11.1089	11.046	11.158	11.5466	11.3163	11.088	10.9895	11.7142	11.619	11.6732	11.4223	11.4632	11.2133	11.334	11.655	12.0464	11.9568	11.8222	12.6799	12.4325	12.2535	12.7889	13.3695	13.7108	13.1495	13.8758	14.1705	13.7247	14.1502	13.995	14.1723	13.6223	14.0294	14.0689	13.6958	13.944	13.9885
10.2105	9.57489	9.73796	9.67527	10.0199	10.165	9.98895	10.1921	10.5965	10.9434	10.9639	10.9819	10.8194	11.1089	11.046	11.158	11.5466	11.3163	11.088	10.9895	11.7142	11.619	11.6732	11.4223	11.4632	11.2133	11.334	11.655	12.0464	11.9568	11.8222	12.6799	12.4325	12.2535	12.7889	13.3695	13.7108	13.1495	13.8758	14.1705	13.7247	14.1502	13.995	14.1723	13.6223	14.0294	14.0689	13.6958	13.944	13.9885
10.2105	9.57489	9.73796	9.67527	10.0199	10.165	9.98895	10.1921	10.5965	10.9434	10.9639	10.9819	10.8194	11.1089	11.046	11.158	11.5466	11.3163	11.088	10.9895	11.7142	11.619	11.6732	11.4223	11.4632	11.2133	11.334	11.655	12.0464	11.9568	11.8222	12.6799	12.4325	12.2535	12.7889	13.3695	13.7108	13.1495	13.8758	14.1705	13.7247	14.1502	13.995	14.1723	13.6223	14.0294	14.0689	13.6958	13.944	13.9885
10.2105	9.57489	9.73796	9.67527	10.0199	10.165	9.98895	10.1921	10.5965	10.9434	10.9639	10.9819	10.8194	11.1089	11.046	11.158	11.5466	11.3163	11.088	10.9895	11.7142	11.619	11.6732	11.4223	11.4632	11.2133	11.334	11.655	12.0464	11.9568	11.8222	12.6799	12.4325	12.2535	12.7889	13.3695	13.7108	13.1495	13.8758	14.1705	13.7247	14.1502	13.995	14.1723	13.6223	14.0294	14.0689	13.6958	13.944	13.9885
10.2105	9.57489	9.73796	9.67527	10.0199	10.165	9.98895	10.1921	10.5965	10.9434	10.9639	10.9819	10.8194	11.1089	11.046	11.158	11.5466	11.3163	11.088	10.9895	11.7142	11.619	11.6732	11.4223	11.4632	11.2133	11.334	11.655	12.0464	11.9568	11.8222	12.6799	12.4325	12.2535	12.7889	13.3695	13.7108	13.1495	13.8758	14.1705	13.7247	14.1502	13.995	14.1723	13.6223	14.0294	14.0689	13.6958	13.944	13.9885
9.61967	9.7971	10.196	10.1034	10.5851	10.4597	10.8176	10.8131	10.8258	11.1789	12.0251	11.9662	12.447	12.079	11.9987	11.8949	13.0243	11.5873	11.7957	11.6856	12.2089	12.06	12.0111	11.7756	12.1991	11.7305	11.4444	11.6877	12.3198	12.4138	11.5966	12.569	12.5983	12.2925	12.4555	12.516	14.0207	12.9079	12.4379	13.0097	13.5554	13.2303	12.9854	13.6315	13.4253	13.266	13.2715	12.8519	13.552	14.0097
9.61967	9.7971	10.196	10.1034	10.5851	10.4597	10.8176	10.8131	10.8258	11.1789	12.0251	11.9662	12.447	12.079	11.9987	11.8949	13.0243	11.5873	11.7957	11.6856	12.2089	12.06	12.0111	11.7756	12.1991	11.7305	11.4444	11.6877	12.3198	12.4138	11.5966	12.569	12.5983	12.2925	12.4555	12.516	14.0207	12.9079	12.4379	13.0097	13.5554	13.2303	12.9854	13.6315	13.4253	13.266	13.2715	12.8519	13.552	14.0097
9.61967	9.7971	10.196	10.1034	10.5851	10.4597	10.8176	10.8131	10.8258	11.1789	12.0251	11.9662	12.447	12.079	11.9987	11.8949	13.0243	11.5873	11.7957	11.6856	12.2089	12.06	12.0111	11.7756	12.1991	11.7305	11.4444	11.6877	12.3198	12.4138	11.5966	12.569	12.5983	12.2925	12.4555	12.516	14.0207	12.9079	12.4379	13.0097	13.5554	13.2303	12.9854	13.6315	13.4253	13.266	13.2715	12.8519	13.552	14.0097
9.61967	9.7971	10.196	10.1034	10.5851	10.4597	10.8176	10.8131	10.8258	11.1789	12.0251	11.9662	12.447	12.079	11.9987	11.8949	13.0243	11.5873	11.7957	11.6856	12.2089	12.06	12.0111	11.7756	12.1991	11.7305	11.4444	11.6877	12.3198	12.4138	11.5966	12.569	12.5983	12.2925	12.4555	12.516	14.0207	12.9079	12.4379	13.0097	13.5554	13.2303	12.9854	13.6315	13.4253	13.266	13.2715	12.8519	13.552	14.0097
9.61967	9.7971	10.196	10.1034	10.5851	10.4597	10.8176	10.8131	10.8258	11.1789	12.0251	11.9662	12.447	12.079	11.9987	11.8949	13.0243	11.5873	11.7957	11.6856	12.2089	12.06	12.0111	11.7756	12.1991	11.7305	11.4444	11.6877	12.3198	12.4138	11.5966	12.569	12.5983	12.2925	12.4555	12.516	14.0207	12.9079	12.4379	13.0097	13.5554	13.2303	12.9854	13.6315	13.4253	13.266	13.2715	12.8519	13.552	14.0097
9.61967	9.7971	10.196	10.1034	10.5851	10.4597	10.8176	10.8131	10.8258	11.1789	12.0251	11.9662	12.447	12.079	11.9987	11.8949	13.0243	11.5873	11.7957	11.6856	12.2089	12.06	12.0111	11.7756	12.1991	11.7305	11.4444	11.6877	12.3198	12.4138	11.5966	12.569	12.5983	12.2925	12.4555	12.516	14.0207	12.9079	12.4379	13.0097	13.5554	13.2303	12.9854	13.6315	13.4253	13.266	13.2715	12.8519	13.552	14.0097
9.61967	9.7971	10.196	10.1034	10.5851	10.4597	10.8176	10.8131	10.8258	11.1789	12.0251	11.9662	12.447	12.079	11.9987	11.8949	13.0243	11.5873	11.7957	11.6856	12.2089	12.06	12.0111	11.7756	12.1991	11.7305	11.4444	11.6877	12.3198	12.4138	11.5966	12.569	12.5983	12.2925	12.4555	12.516	14.0207	12.9079	12.4379	13.0097	13.5554	13.2303	12.9854	13.6315	13.4253	13.266	13.2715	12.8519	13.552	14.0097
9.61967	9.7971	10.196	10.1034	10.5851	10.4597	10.8176	10.8131	10.8258	11.1789	12.0251	11.9662	12.447	12.079	11.9987	11.8949	13.0243	11.5873	11.7957	11.6856	12.2089	12.06	12.0111	11.7756	12.1991	11.7305	11.4444	11.6877	12.3198	12.4138	11.5966	12.569	12.5983	12.2925	12.4555	12.516	14.0207	12.9079	12.4379	13.0097	13.5554	13.2303	12.9854	13.6315	13.4253	13.266	13.2715	12.8519	13.552	14.0097
9.61967	9.7971	10.196	10.1034	10.5851	10.4597	10.8176	10.8131	10.8258	11.1789	12.0251	11.9662	12.447	12.079	11.9987	11.8949	13.0243	11.5873	11.7957	11.6856	12.2089	12.06	12.0111	11.7756	12.1991	11.7305	11.4444	11.6877	12.3198	12.4138	11.5966	12.569	12.5983	12.2925	12.4555	12.516	14.0207	12.9079	12.4379	13.0097	13.5554	13.2303	12.9854	13.6315	13.4253	13.266	13.2715	12.8519	13.552	14.0097
9.61967	9.7971	10.196	10.1034	10.5851	10.4597	10.8176	10.8131	10.8258	11.1789	12.0251	11.9662	12.447	12.079	11.9987	11.8949	13.0243	11.5873	11.7957	11.6856	12.2089	12.06	12.0111	11.7756	12.1991	11.7305	11.4444	11.6877	12.3198	12.4138	11.5966	12.569	12.5983	12.2925	12.4555	12.516	14.0207	12.9079	12.4379	13.0097	13.5554	13.2303	12.9854	13.6315	13.4253	13.266	13.2715	12.8519	13.552	14.0097
9.83096	9.85968	10.4614	10.7071	10.3791	10.5888	11.2982	11.4133	12.1957	13.5074	12.6414	12.9994	12.6174	12.6232	12.7721	13.1343	12.6419	12.7477	13.1197	12.3806	11.9149	12.4526	12.4462	12.0365	11.6399	11.282	11.6676	12.4779	11.3796	11.9597	11.5334	11.5646	12.4531	12.5777	11.7771	11.5322	12.1797	12.3856	13.2321	12.2772	12.9069	12.9796	12.3998	12.1246	13.3471	12.9136	13.2635	13.4016	14.1745	14.0569
9.83096	9.85968	10.4614	10.7071	10.3791	10.5888	11.2982	11.4133	12.1957	13.5074	12.6414	12.9994	12.6174	12.6232	12.7721	13.1343	12.6419	12.7477	13.1197	12.3806	11.9149	12.4526	12.4462	12.0365	11.6399	11.282	11.6676	12.4779	11.3796	11.9597	11.5334	11.5646	12.4531	12.5777	11.7771	11.5322	12.1797	12.3856	13.2321	12.2772	12.9069	12.9796	12.3998	12.1246	13.3471	12.9136	13.2635	13.4016	14.1745	14.0569
9.83096	9.85968	10.4614	10.7071	10.3791	10.5888	11.2982	11.4133	12.1957	13.5074	12.6414	12.9994	12.6174	12.6232	12.7721	13.1343	12.6419	12.7477	13.1197	12.3806	11.9149	12.4526	12.4462	12.0365	11.6399	11.282	11.6676	12.4779	11.3796	11.9597	11.5334	11.5646	12.4531	12.5777	11.7771	11.5322	12.1797	12.3856	13.2321	12.2772	12.9069	12.9796	12.3998	12.1246	13.3471	12.9136	13.2635	13.4016	14.1745	14.0569
9.83096	9.85968	10.4614	10.7071	10.3791	10.5888	11.2982	11.4133	12.1957	13.5074	12.6414	12.9994	12.6174	12.6232	12.7721	13.1343	12.6419	12.7477	13.1197	12.3806	11.9149	12.4526	12.4462	12.0365	11.6399	11.282	11.6676	12.4779	11.3796	11.9597	11.5334	11.5646	12.4531	12.5777	11.7771	11.5322	12.1797	12.3856	13.2321	12.2772	12.9069	12.9796	12.3998	12.1246	13.3471	12.9136	13.2635	13.4016	14.1745	14.0569
9.83096	9.85968	10.4614	10.7071	10.3791	10.5888	11.2982	11.4133	12.1957	13.5074	12.6414	12.9994	12.6174	12.6232	12.7721	13.1343	12.6419	12.7477	13.1197	12.3806	11.9149	12.4526	12.4462	12.0365	11.6399	11.282	11.6676	12.4779	11.3796	11.9597	11.5334	11.5646	12.4531	12.5777	11.7771	11.5322	12.1797	12.3856	13.2321	12.2772	12.9069	12.9796	12.3998	12.1246	13.3471	12.9136	13.2635	13.4016	14.1745	14.0569
9.83096	9.85968	10.4614	10.7071	10.3791	10.5888	11.2982	11.4133	12.1957	13.5074	12.6414	12.9994	12.6174	12.6232	12.7721	13.1343	12.6419	12.7477	13.1197	12.3806	11.9149	12.4526	12.4462	12.0365	11.6399	11.282	11.6676	12.4779	11.3796	11.9597	11.5334	11.5646	12.4531	12.5777	11.7771	11.5322	12.1797	12.3856	13.2321	12.2772	12.9069	12.9796	12.3998	12.1246	13.3471	12.9136	13.2635	13.4016	14.1745	14.0569
9.83096	9.85968	10.4614	10.7071	10.3791	10.5888	11.2982	11.4133	12.1957	13.5074	12.6414	12.9994	12.6174	12.6232	12.7721	13.1343	12.6419	12.7477	13.1197	12.3806	11.9149	12.4526	12.4462	12.0365	11.6399	11.282	11.6676	12.4779	11.3796	11.9597	11.5334	11.5646	12.4531	12.5777	11.7771	11.5322	12.1797	12.3856	13.2321	12.2772	12.9069	12.9796	12.3998	12.1246	13.3471	12.9136	13.2635	13.4016	14.1745	14.0569
9.83096	9.85968	10.4614	10.7071	10.3791	10.5888	11.2982	11.4133	12.1957	13.5074	12.6414	12.9994	12.6174	12.6232	12.7721	13.1343	12.6419	12.7477	13.1197	12.3806	11.9149	12.4526	12.4462	12.0365	11.6399	11.282	11.6676	12.4779	11.3796	11.9597	11.5334	11.5646	12.4531	12.5777	11.7771	11.5322	12.1797	12.3856	13.2321	12.2772	12.9069	12.9796	12.3998	12.1246	13.3471	12.9136	13.2635	13.4016	14.1745	14.0569
9.83096	9.85968	10.4614	10.7071	10.3791	10.5888	11.2982	11.4133	12.1957	13.5074	12.6414	12.9994	12.6174	12.6232	12.7721	13.1343	12.6419	12.7477	13.1197	12.3806	11.9149	12.4526	12.4462	12.0365	11.6399	11.282	11.6676	12.4779	11.3796	11.9597	11.5334	11.5646	12.4531	12.5777	11.7771	11.5322	12.1797	12.3856	13.2321	12.2772	12.9069	12.9796	12.3998	12.1246	13.3471	12.9136	13.2635	13.4016	14.1745	14.0569
9.83096	9.85968	10.4614	10.7071	10.3791	10.5888	11.2982	11.4133	12.1957	13.5074	12.6414	12.9994	12.6174	12.6232	12.7721	13.1343	12.6419	12.7477	13.1197	12.3806	11.9149	12.4526	12.4462	12.0365	11.6399	11.282	11.6676	12.4779	11.3796	11.9597	11.5334	11.5646	12.4531	12.5777	11.7771	11.5322	12.1797	12.3856	13.2321	12.2772	12.9069	12.9796	12.3998	12.1246	13.3471	12.9136	13.2635	13.4016	14.1745	14.0569
9.7045	10.0038	10.1293	10.6913	10.8695	11.0513	11.463	12.8154	12.4933	12.2619	13.0906	13.8888	13.2147	13.4392	13.0782	13.9847	13.4074	12.1447	12.8506	13.1583	11.8807	12.4908	13.0365	11.3955	12.6166	11.3362	11.9113	12.2964	11.5871	11.5113	11.7191	11.7896	12.3668	11.7965	11.7397	11.8708	11.7907	11.9643	11.5873	12.0259	12.1571	11.5258	11.8213	11.6808	12.663	11.8721	12.9627	13.2837	13.9231	15.0997
9.7045	10.0038	10.1293	10.6913	10.8695	11.0513	11.463	12.8154	12.4933	12.2619	13.0906	13.8888	13.2147	13.4392	13.0782	13.9847	13.4074	12.1447	12.8506	13.1583	11.8807	12.4908	13.0365	11.3955	12.6166	11.3362	11.9113	12.2964	11.5871	11.5113	11.7191	11.7896	12.3668	11.7965	11.7397	11.8708	11.7907	11.9643	11.5873	12.0259	12.1571	11.5258	11.8213	11.6808	12.663	11.8721	12.9627	13.2837	13.9231	15.0997
9.7045	10.0038	10.1293	10.6913	10.8695	11.0513	11.463	12.8154	12.4933	12.2619	13.0906	13.8888	13.2147	13.4392	13.0782	13.9847	13.4074	12.1447	12.8506	13.1583	11.8807	12.4908	13.0365	11.3955	12.6166	11.3362	11.9113	12.2964	11.5871	11.5113	11.7191	11.7896	12.3668	11.7965	11.7397	11.8708	11.7907	11.9643	11.5873	12.0259	12.1571	11.5258	11.8213	11.6808	12.663	11.8721	12.9627	13.2837	13.9231	15.0997
9.7045	10.0038	10.1293	10.6913	10.8695	11.0513	11.463	12.8154	12.4933	12.2619	13.0906	13.8888	13.2147	13.4392	13.0782	13.9847	13.4074	12.1447	12.8506	13.1583	11.8807	12.4908	13.0365	11.3955	12.6166	11.3362	11.9113	12.2964	11.5871	11.5113	11.7191	11.7896	12.3668	11.7965	11.7397	11.8708	11.7907	11.9643	11.5873	12.0259	12.1571	11.5258	11.8213	11.6808	12.663	11.8721	12.9627	13.2837	13.9231	15.0997
9.7045	10.0038	10.1293	10.6913	10.8695	11.0513	11.463	12.8154	12.4933	12.2619	13.0906	13.8888	13.2147	13.4392	13.0782	13.9847	13.4074	12.1447	12.8506	13.1583	11.8807	12.4908	13.0365	11.3955	12.6166	11.3362	11.9113	12.2964	11.5871	11.5113	11.7191	11.7896	12.3668	11.7965	11.7397	11.8708	11.7907	11.9643	11.5873	12.0259	12.1571	11.5258	11.8213	11.6808	12.663	11.8721	12.9627	13.2837	13.9231	15.0997
9.7045	10.0038	10.1293	10.6913	10.8695	11.0513	11.463	12.8154	12.4933	12.2619	13.0906	13.8888	13.2147	13.4392	13.0782	13.9847	13.4074	12.1447	12.8506	13.1583	11.8807	12.4908	13.0365	11.3955	12.6166	11.3362	11.9113	12.2964	11.5871	11.5113	11.7191	11.7896	12.3668	11.7965	11.7397	11.8708	11.7907	11.9643	11.5873	12.0259	12.1571	11.5258	11.8213	11.6808	12.663	11.8721	12.9627	13.2837	13.9231	15.0997
9.7045	10.0038	10.1293	10.6913	10.8695	11.0513	11.463	12.8154	12.4933	12.2619	13.0906	13.8888	13.2147	13.4392	13.0782	13.9847	13.4074	12.1447	12.8506	13.1583	11.8807	12.4908	13.0365	11.3955	12.6166	11.3362	11.9113	12.2964	11.5871	11.5113	11.7191	11.7896	12.3668	11.7965	11.7397	11.8708	11.7907	11.9643	11.5873	12.0259	12.1571	11.5258	11.8213	11.6808	12.663	11.8721	12.9627	13.2837	13.9231	15.0997
9.7045	10.0038	10.1293	10.6913	10.8695	11.0513	11.463	12.8154	12.4933	12.2619	13.0906	13.8888	13.2147	13.4392	13.0782	13.9847	13.4074	12.1447	12.8506	13.1583	11.8807	12.4908	13.0365	11.3955	12.6166	11.3362	11.9113	12.2964	11.5871	11.5113	11.7191	11.7896	12.3668	11.7965	11.7397	11.8708	11.7907	11.9643	11.5873	12.0259	12.1571	11.5258	11.8213	11.6808	12.663	11.8721	12.9627	13.2837	13.9231	15.0997
9.7045	10.0038	10.1293	10.6913	10.8695	11.0513	11.463	12.8154	12.4933	12.2619	13.0906	13.8888	13.2147	13.4392	13.0782	13.9847	13.4074	12.1447	12.8506	13.1583	11.8807	12.4908	13.0365	11.3955	12.6166	11.3362	11.9113	12.2964	11.5871	11.5113	11.7191	11.7896	12.3668	11.7965	11.7397	11.8708	11.7907	11.9643	11.5873	12.0259	12.1571	11.5258	11.8213	11.6808	12.663	11.8721	12.9627	13.2837	13.9231	15.0997
9.7045	10.0038	10.1293	10.6913	10.8695	11.0513	11.463	12.8154	12.4933	12.2619	13.0906	13.8888	13.2147	13.4392	13.0782	13.9847	13.4074	12.1447	12.8506	13.1583	11.8807	12.4908	13.0365	11.3955	12.6166	11.3362	11.9113	12.2964	11.5871	11.5113	11.7191	11.7896	12.3668	11.7965	11.7397	11.8708	11.7907	11.9643	11.5873	12.0259	12.1571	11.5258	11.8213	11.6808	12.663	11.8721	12.9627	13.2837	13.9231	15.0997
10.3017	9.7995	10.1108	10.5367	10.8149	11.1463	11.1969	11.3211	12.0407	12.0064	12.6752	12.4484	13.199	13.7883	13.0551	14.3565	13.248	13.5349	12.7144	13.2612	12.655	12.9302	12.8106	12.6955	12.3065	11.9809	12.401	12.0913	11.8954	12.0639	11.1585	11.7473	12.854	13.8705	12.1128	11.6819	11.8058	12.5352	11.3579	12.4594	11.9965	12.4252	12.8859	12.3604	13.1043	12.2712	14.1342	13.3561	14.0823	14.9137
10.3017	9.7995	10.1108	10.5367	10.8149	11.1463	11.1969	11.3211	12.0407	12.0064	12.6752	12.4484	13.199	13.7883	13.0551	14.3565	13.248	13.5349	12.7144	13.2612	12.655	12.9302	12.8106	12.6955	12.3065	11.9809	12.401	12.0913	11.8954	12.0639	11.1585	11.7473	12.854	13.8705	12.1128	11.6819	11.8058	12.5352	11.3579	12.4594	11.9965	12.4252	12.8859	12.3604	13.1043	12.2712	14.1342	13.3561	14.0823	14.9137
10.3017	9.7995	10.1108	10.5367	10.8149	11.1463	11.1969	11.3211	12.0407	12.0064	12.6752	12.4484	13.199	13.7883	13.0551	14.3565	13.248	13.5349	12.7144	13.2612	12.655	12.9302	12.8106	12.6955	12.3065	11.9809	12.401	12.0913	11.8954	12.0639	11.1585	11.7473	12.854	13.8705	12.1128	11.6819	11.8058	12.5352	11.3579	12.4594	11.9965	12.4252	12.8859	12.3604	13.1043	12.2712	14.1342	13.3561	14.0823	14.9137
10.3017	9.7995	10.1108	10.5367	10.8149	11.1463	11.1969	11.3211	12.0407	12.0064	12.6752	12.4484	13.199	13.7883	13.0551	14.3565	13.248	13.5349	12.7144	13.2612	12.655	12.9302	12.8106	12.6955	12.3065	11.9809	12.401	12.0913	11.8954	12.0639	11.1585	11.7473	12.854	13.8705	12.1128	11.6819	11.8058	12.5352	11.3579	12.4594	11.9965	12.4252	12.8859	12.3604	13.1043	12.2712	14.1342	13.3561	14.0823	14.9137
10.3017	9.7995	10.1108	10.5367	10.8149	11.1463	11.1969	11.3211	12.0407	12.0064	12.6752	12.4484	13.199	13.7883	13.0551	14.3565	13.248	13.5349	12.7144	13.2612	12.655	12.9302	12.8106	12.6955	12.3065	11.9809	12.401	12.0913	11.8954	12.0639	11.1585	11.7473	12.854	13.8705	12.1128	11.6819	11.8058	12.5352	11.3579	12.4594	11.9965	12.4252	12.8859	12.3604	13.1043	12.2712	14.1342	13.3561	14.0823	14.9137
10.3017	9.7995	10.1108	10.5367	10.8149	11.1463	11.1969	11.3211	12.0407	12.0064	12.6752	12.4484	13.199	13.7883	13.0551	14.3565	13.248	13.5349	12.7144	13.2612	12.655	12.9302	12.8106	12.6955	12.3065	11.9809	12.401	12.0913	11.8954	12.0639	11.1585	11.7473	12.854	13.8705	12.1128	11.6819	11.8058	12.5352	11.3579	12.4594	11.9965	12.4252	12.8859	12.3604	13.1043	12.2712	14.1342	13.3561	14.0823	14.9137
10.3017	9.7995	10.1108	10.5367	10.8149	11.1463	11.1969	11.3211	12.0407	12.0064	12.6752	12.4484	13.199	13.7883	13.0551	14.3565	13.248	13.5349	12.7144	13.2612	12.655	12.9302	12.8106	12.6955	12.3065	11.9809	12.401	12.0913	11.8954	12.0639	11.1585	11.7473	12.854	13.8705	12.1128	11.6819	11.8058	12.5352	11.3579	12.4594	11.9965	12.4252	12.8859	12.3604	13.1043	12.2712	14.1342	13.3561	14.0823	14.9137
10.3017	9.7995	10.1108	10.5367	10.8149	11.1463	11.1969	11.3211	12.0407	12.0064	12.6752	12.4484	13.199	13.7883	13.0551	14.3565	13.248	13.5349	12.7144	13.2612	12.655	12.9302	12.8106	12.6955	12.3065	11.9809	12.401	12.0913	11.8954	12.0639	11.1585	11.7473	12.854	13.8705	12.1128	11.6819	11.8058	12.5352	11.3579	12.4594	11.9965	12.4252	12.8859	12.3604	13.1043	12.2712	14.1342	13.3561	14.0823	14.9137
10.3017	9.7995	10.1108	10.5367	10.8149	11.1463	11.1969	11.3211	12.0407	12.0064	12.6752	12.4484	13.199	13.7883	13.0551	14.3565	13.248	13.5349	12.7144	13.2612	12.655	12.9302	12.8106	12.6955	12.3065	11.9809	12.401	12.0913	11.8954	12.0639	11.1585	11.7473	12.854	13.8705	12.1128	11.6819	11.8058	12.5352	11.3579	12.4594	11.9965	12.4252	12.8859	12.3604	13.1043	12.2712	14.1342	13.3561	14.0823	14.9137
10.3017	9.7995	10.1108	10.5367	10.8149	11.1463	11.1969	11.3211	12.0407	12.0064	12.6752	12.4484	13.199	13.7883	13.0551	14.3565	13.248	13.5349	12.7144	13.2612	12.655	12.9302	12.8106	12.6955	12.3065	11.9809	12.401	12.0913	11.8954	12.0639	11.1585	11.7473	12.854	13.8705	12.1128	11.6819	11.8058	12.5352	11.3579	12.4594	11.9965	12.4252	12.8859	12.3604	13.1043	12.2712	14.1342	13.3561	14.0823	14.9137
9.75809	10.1073	10.3026	10.7048	10.2845	10.5895	11.017	11.6535	11.7578	13.0176	13.4998	12.5599	12.6151	13.4586	12.8643	13.3575	13.449	13.0461	13.2249	13.4407	12.8066	13.3568	12.376	12.5331	12.5993	12.3913	11.7235	11.6948	11.7739	12.7105	11.4472	11.7745	11.8203	12.0587	11.8384	12.0711	12.3086	12.5083	12.1578	12.5964	12.8699	13.3931	13.7857	14.487	14.0633	16.4254	14.6881	15.7027	16.6288	19.2315
9.75809	10.1073	10.3026	10.7048	10.2845	10.5895	11.017	11.6535	11.7578	13.0176	13.4998	12.5599	12.6151	13.4586	12.8643	13.3575	13.449	13.0461	13.2249	13.4407	12.8066	13.3568	12.376	12.5331	12.5993	12.3913	11.7235	11.6948	11.7739	12.7105	11.4472	11.7745	11.8203	12.0587	11.8384	12.0711	12.3086	12.5083	12.1578	12.5964	12.8699	13.3931	13.7857	14.487	14.0633	16.4254	14.6881	15.7027	16.6288	19.2315
9.75809	10.1073	10.3026	10.7048	10.2845	10.5895	11.017	11.6535	11.7578	13.0176	13.4998	12.5599	12.6151	13.4586	12.8643	13.3575	13.449	13.0461	13.2249	13.4407	12.8066	13.3568	12.376	12.5331	12.5993	12.3913	11.7235	11.6948	11.7739	12.7105	11.4472	11.7745	11.8203	12.0587	11.8384	12.0711	12.3086	12.5083	12.1578	12.5964	12.8699	13.3931	13.7857	14.487	14.0633	16.4254	14.6881	15.7027	16.6288	19.2315
9.75809	10.1073	10.3026	10.7048	10.2845	10.5895	11.017	11.6535	11.7578	13.0176	13.4998	12.5599	12.6151	13.4586	12.8643	13.3575	13.449	13.0461	13.2249	13.4407	12.8066	13.3568	12.376	12.5331	12.5993	12.3913	11.7235	11.6948	11.7739	12.7105	11.4472	11.7745	11.8203	12.0587	11.8384	12.0711	12.3086	12.5083	12.1578	12.5964	12.8699	13.3931	13.7857	14.487	14.0633	16.4254	14.6881	15.7027	16.6288	19.2315
9.75809	10.1073	10.3026	10.7048	10.2845	10.5895	11.017	11.6535	11.7578	13.0176	13.4998	12.5599	12.6151	13.4586	12.8643	13.3575	13.449	13.0461	13.2249	13.4407	12.8066	13.3568	12.376	12.5331	12.5993	12.3913	11.7235	11.6948	11.7739	12.7105	11.4472	11.7745	11.8203	12.0587	11.8384	12.0711	12.3086	12.5083	12.1578	12.5964	12.8699	13.3931	13.7857	14.487	14.0633	16.4254	14.6881	15.7027	16.6288	19.2315
9.75809	10.1073	10.3026	10.7048	10.2845	10.5895	11.017	11.6535	11.7578	13.0176	13.4998	12.5599	12.6151	13.4586	12.8643	13.3575	13.449	13.0461	13.2249	13.4407	12.8066	13.3568	12.376	12.5331	12.5993	12.3913	11.7235	11.6948	11.7739	12.7105	11.4472	11.7745	11.8203	12.0587	11.8384	12.0711	12.3086	12.5083	12.1578	12.5964	12.8699	13.3931	13.7857	14.487	14.0633	16.4254	14.6881	15.7027	16.6288	19.2315
9.75809	10.1073	10.3026	10.7048	10.2845	10.5895	11.017	11.6535	11.7578	13.0176	13.4998	12.5599	12.6151	13.4586	12.8643	13.3575	13.449	13.0461	13.2249	13.4407	12.8066	13.3568	12.376	12.5331	12.5993	12.3913	11.7235	11.6948	11.7739	12.7105	11.4472	11.7745	11.8203	12.0587	11.8384	12.0711	12.3086	12.5083	12.1578	12.5964	12.8699	13.3931	13.7857	14.487	14.0633	16.4254	14.6881	15.7027	16.6288	19.2315
9.75809	10.1073	10.3026	10.7048	10.2845	10.5895	11.017	11.6535	11.7578	13.0176	13.4998	12.5599	12.6151	13.4586	12.8643	13.3575	13.449	13.0461	13.2249	13.4407	12.8066	13.3568	12.376	12.5331	12.5993	12.3913	11.7235	11.6948	11.7739	12.7105	11.4472	11.7745	11.8203	12.0587	11.8384	12.0711	12.3086	12.5083	12.1578	12.5964	12.8699	13.3931	13.7857	14.487	14.0633	16.4254	14.6881	15.7027	16.6288	19.2315
9.75809	10.1073	10.3026	10.7048	10.2845	10.5895	11.017	11.6535	11.7578	13.0176	13.4998	12.5599	12.6151	13.4586	12.8643	13.3575	13.449	13.0461	13.2249	13.4407	12.8066	13.3568	12.376	12.5331	12.5993	12.3913	11.7235	11.6948	11.7739	12.7105	11.4472	11.7745	11.8203	12.0587	11.8384	12.0711	12.3086	12.5083	12.1578	12.5964	12.8699	13.3931	13.7857	14.487	14.0633	16.4254	14.6881	15.7027	16.6288	19.2315
9.75809	10.1073	10.3026	10.7048	10.2845	10.5895	11.017	11.6535	11.7578	13.0176	13.4998	12.5599	12.6151	13.4586	12.8643	13.3575	13.449	13.0461	13.2249	13.4407	12.8066	13.3568	12.376	12.5331	12.5993	12.3913	11.7235	11.6948	11.7739	12.7105	11.4472	11.7745	11.8203	12.0587	11.8384	12.0711	12.3086	12.5083	12.1578	12.5964	12.8699	13.3931	13.7857	14.487	14.0633	16.4254	14.6881	15.7027	16.6288	19.2315
9.73867	9.92264	10.1209	10.5043	10.4684	10.8951	11.7657	11.7843	12.1891	13.3023	13.0819	12.4782	14.4837	13.337	13.9768	13.1429	13.1165	13.9752	14.245	12.6741	12.5249	12.3506	11.7681	12.0405	11.6345	11.8852	12.4893	12.2453	11.2713	11.7956	11.9951	11.618	12.7903	12.3345	11.8554	12.1768	12.7282	13.2908	13.1942	14.1465	14.0529	13.9518	14.634	15.8551	16.1878	16.5807	17.6344	18.4452	19.0718	19.2241
9.73867	9.92264	10.1209	10.5043	10.4684	10.8951	11.7657	11.7843	12.1891	13.3023	13.0819	12.4782	14.4837	13.337	13.9768	13.1429	13.1165	13.9752	14.245	12.6741	12.5249	12.3506	11.7681	12.0405	11.6345	11.8852	12.4893	12.2453	11.2713	11.7956	11.9951	11.618	12.7903	12.3345	11.8554	12.1768	12.7282	13.2908	13.1942	14.1465	14.0529	13.9518	14.634	15.8551	16.1878	16.5807	17.6344	18.4452	19.0718	19.2241
9.73867	9.92264	10.1209	10.5043	10.4684	10.8951	11.7657	11.7843	12.1891	13.3023	13.0819	12.4782	14.4837	13.337	13.9768	13.1429	13.1165	13.9752	14.245	12.6741	12.5249	12.3506	11.7681	12.0405	11.6345	11.8852	12.4893	12.2453	11.2713	11.7956	11.9951	11.618	12.7903	12.3345	11.8554	12.1768	12.7282	13.2908	13.1942	14.1465	14.0529	13.9518	14.634	15.8551	16.1878	16.5807	17.6344	18.4452	19.0718	19.2241
9.73867	9.92264	10.1209	10.5043	10.4684	10.8951	11.7657	11.7843	12.1891	13.3023	13.0819	12.4782	14.4837	13.337	13.9768	13.1429	13.1165	13.9752	14.245	12.6741	12.5249	12.3506	11.7681	12.0405	11.6345	11.8852	12.4893	12.2453	11.2713	11.7956	11.9951	11.618	12.7903	12.3345	11.8554	12.1768	12.7282	13.2908	13.1942	14.1465	14.0529	13.9518	14.634	15.8551	16.1878	16.5807	17.6344	18.4452	19.0718	19.2241
9.73867	9.92264	10.1209	10.5043	10.4684	10.8951	11.7657	11.7843	12.1891	13.3023	13.0819	12.4782	14.4837	13.337	13.9768	13.1429	13.1165	13.9752	14.245	12.6741	12.5249	12.3506	11.7681	12.0405	11.6345	11.8852	12.4893	12.2453	11.2713	11.7956	11.9951	11.618	12.7903	12.3345	11.8554	12.1768	12.7282	13.2908	13.1942	14.1465	14.0529	13.9518	14.634	15.8551	16.1878	16.5807	17.6344	18.4452	19.0718	19.2241
9.73867	9.92264	10.1209	10.5043	10.4684	10.8951	11.7657	11.7843	12.1891	13.3023	13.0819	12.4782	14.4837	13.337	13.9768	13.1429	13.1165	13.9752	14.245	12.6741	12.5249	12.3506	11.7681	12.0405	11.6345	11.8852	12.4893	12.2453	11.2713	11.7956	11.9951	11.618	12.7903	12.3345	11.8554	12.1768	12.7282	13.2908	13.1942	14.1465	14.0529	13.9518	14.634	15.8551	16.1878	16.5807	17.6344	18.4452	19.0718	19.2241
9.73867	9.92264	10.1209	10.5043	10.4684	10.8951	11.7657	11.7843	12.1891	13.3023	13.0819	12.4782	14.4837	13.337	13.9768	13.1429	13.1165	13.9752	14.245	12.6741	12.5249	12.3506	11.7681	12.0405	11.6345	11.8852	12.4893	12.2453	11.2713	11.7956	11.9951	11.618	12.7903	12.3345	11.8554	12.1768	12.7282	13.2908	13.1942	14.1465	14.0529	13.9518	14.634	15.8551	16.1878	16.5807	17.6344	18.4452	19.0718	19.2241
9.73867	9.92264	10.1209	10.5043	10.4684	10.8951	11.7657	11.7843	12.1891	13.3023	13.0819	12.4782	14.4837	13.337	13.9768	13.1429	13.1165	13.9752	14.245	12.6741	12.5249	12.3506	11.7681	12.0405	11.6345	11.8852	12.4893	12.2453	11.2713	11.7956	11.9951	11.618	12.7903	12.3345	11.8554	12.1768	12.7282	13.2908	13.1942	14.1465	14.0529	13.9518	14.634	15.8551	16.1878	16.5807	17.6344	18.4452	19.0718	19.2241
9.73867	9.92264	10.1209	10.5043	10.4684	10.8951	11.7657	11.7843	12.1891	13.3023	13.0819	12.4782	14.4837	13.337	13.9768	13.1429	13.1165	13.9752	14.245	12.6741	12.5249	12.3506	11.7681	12.0405	11.6345	11.8852	12.4893	12.2453	11.2713	11.7956	11.9951	11.618	12.7903	12.3345	11.8554	12.1768	12.7282	13.2908	13.1942	14.1465	14.0529	13.9518	14.634	15.8551	16.1878	16.5807	17.6344	18.4452	19.0718	19.2241
9.73867	9.92264	10.1209	10.5043	10.4684	10.8951	11.7657	11.7843	12.1891	13.3023	13.0819	12.4782	14.4837	13.337	13.9768	13.1429	13.1165	13.9752	14.245	12.6741	12.5249	12.3506	11.7681	12.0405	11.6345	11.8852	12.4893	12.2453	11.2713	11.7956	11.9951	11.618	12.7903	12.3345	11.8554	12.1768	12.7282	13.2908	13.1942	14.1465	14.0529	13.9518	14.634	15.8551	16.1878	16.5807	17.6344	18.4452	19.0718	19.2241
9.78713	9.89031	10.3195	10.7223	10.5691	11.321	11.9044	11.8641	12.928	12.5173	13.3108	12.9145	12.975	13.0961	13.3437	13.3217	12.8713	13.5084	12.9595	12.7527	12.2817	12.4614	12.6003	11.9309	12.146	12.2746	12.3301	12.6831	12.1156	12.8862	11.9477	11.5874	12.7595	12.0335	12.7193	13.194	13.0722	14.2543	13.8041	13.9171	13.8942	15.0172	14.2973	16.0631	15.6121	17.0232	17.4404	17.7012	17.8176	18.3289
9.78713	9.89031	10.3195	10.7223	10.5691	11.321	11.9044	11.8641	12.928	12.5173	13.3108	12.9145	12.975	13.0961	13.3437	13.3217	12.8713	13.5084	12.9595	12.7527	12.2817	12.4614	12.6003	11.9309	12.146	12.2746	12.3301	12.6831	12.1156	12.8862	11.9477	11.5874	12.7595	12.0335	12.7193	13.194	13.0722	14.2543	13.8041	13.9171	13.8942	15.0172	14.2973	16.0631	15.6121	17.0232	17.4404	17.7012	17.8176	18.3289
9.78713	9.89031	10.3195	10.7223	10.5691	11.321	11.9044	11.8641	12.928	12.5173	13.3108	12.9145	12.975	13.0961	13.3437	13.3217	12.8713	13.5084	12.9595	12.7527	12.2817	12.4614	12.6003	11.9309	12.146	12.2746	12.3301	12.6831	12.1156	12.8862	11.9477	11.5874	12.7595	12.0335	12.7193	13.194	13.0722	14.2543	13.8041	13.9171	13.8942	15.0172	14.2973	16.0631	15.6121	17.0232	17.4404	17.7012	17.8176	18.3289
9.78713	9.89031	10.3195	10.7223	10.5691	11.321	11.9044	11.8641	12.928	12.5173	13.3108	12.9145	12.975	13.0961	13.3437	13.3217	12.8713	13.5084	12.9595	12.7527	12.2817	12.4614	12.6003	11.9309	12.146	12.2746	12.3301	12.6831	12.1156	12.8862	11.9477	11.5874	12.7595	12.0335	12.7193	13.194	13.0722	14.2543	13.8041	13.9171	13.8942	15.0172	14.2973	16.0631	15.6121	17.0232	17.4404	17.7012	17.8176	18.3289
9.78713	9.89031	10.3195	10.7223	10.5691	11.321	11.9044	11.8641	12.928	12.5173	13.3108	12.9145	12.975	13.0961	13.3437	13.3217	12.8713	13.5084	12.9595	12.7527	12.2817	12.4614	12.6003	11.9309	12.146	12.2746	12.3301	12.6831	12.1156	12.8862	11.9477	11.5874	12.7595	12.0335	12.7193	13.194	13.0722	14.2543	13.8041	13.9171	13.8942	15.0172	14.2973	16.0631	15.6121	17.0232	17.4404	17.7012	17.8176	18.3289
9.78713	9.89031	10.3195	10.7223	10.5691	11.321	11.9044	11.8641	12.928	12.5173	13.3108	12.9145	12.975	13.0961	13.3437	13.3217	12.8713	13.5084	12.9595	12.7527	12.2817	12.4614	12.6003	11.9309	12.146	12.2746	12.3301	12.6831	12.1156	12.8862	11.9477	11.5874	12.7595	12.0335	12.7193	13.194	13.0722	14.2543	13.8041	13.9171	13.8942	15.0172	14.2973	16.0631	15.6121	17.0232	17.4404	17.7012	17.8176	18.3289
9.78713	9.89031	10.3195	10.7223	10.5691	11.321	11.9044	11.8641	12.928	12.5173	13.3108	12.9145	12.975	13.0961	13.3437	13.3217	12.8713	13.5084	12.9595	12.7527	12.2817	12.4614	12.6003	11.9309	12.146	12.2746	12.3301	12.6831	12.1156	12.8862	11.9477	11.5874	12.7595	12.0335	12.7193	13.194	13.0722	14.2543	13.8041	13.9171	13.8942	15.0172	14.2973	16.0631	15.6121	17.0232	17.4404	17.7012	17.8176	18.3289
9.78713	9.89031	10.3195	10.7223	10.5691	11.321	11.9044	11.8641	12.928	12.5173	13.3108	12.9145	12.975	13.0961	13.3437	13.3217	12.8713	13.5084	12.9595	12.7527	12.2817	12.4614	12.6003	11.9309	12.146	12.2746	12.3301	12.6831	12.1156	12.8862	11.9477	11.5874	12.7595	12.0335	12.7193	13.194	13.0722	14.2543	13.8041	13.9171	13.8942	15.0172	14.2973	16.0631	15.6121	17.0232	17.4404	17.7012	17.8176	18.3289
9.78713	9.89031	10.3195	10.7223	10.5691	11.321	11.9044	11.8641	12.928	12.5173	13.3108	12.9145	12.975	13.0961	13.3437	13.3217	12.8713	13.5084	12.9595	12.7527	12.2817	12.4614	12.6003	11.9309	12.146	12.2746	12.3301	12.6831	12.1156	12.8862	11.9477	11.5874	12.7595	12.0335	12.7193	13.194	13.0722	14.2543	13.8041	13.9171	13.8942	15.0172	14.2973	16.0631	15.6121	17.0232	17.4404	17.7012	17.8176	18.3289
9.78713	9.89031	10.3195	10.7223	10.5691	11.321	11.9044	11.8641	12.928	12.5173	13.3108	12.9145	12.975	13.0961	13.3437	13.3217	12.8713	13.5084	12.9595	12.7527	12.2817	12.4614	12.6003	11.9309	12.146	12.2746	12.3301	12.6831	12.1156	12.8862	11.9477	11.5874	12.7595	12.0335	12.7193	13.194	13.0722	14.2543	13.8041	13.9171	13.8942	15.0172	14.2973	16.0631	15.6121	17.0232	17.4404	17.7012	17.8176	18.3289
9.7888	9.94693	9.84207	10.1376	10.8287	10.3474	11.4384	11.818	11.7974	12.7683	13.4654	13.5828	13.5038	13.7948	14.7407	14.1557	13.6237	13.0936	12.7568	12.9661	13.1578	12.8301	12.1849	12.5346	12.5027	13.0304	12.4598	11.9201	11.9398	12.0684	12.7691	12.9565	12.525	12.6083	12.8737	12.7495	13.7257	13.9705	13.4862	14.71	14.9127	13.9009	15.1052	16.7676	16.2432	17.4312	16.9107	17.1224	19.1681	20.353
9.7888	9.94693	9.84207	10.1376	10.8287	10.3474	11.4384	11.818	11.7974	12.7683	13.4654	13.5828	13.5038	13.7948	14.7407	14.1557	13.6237	13.0936	12.7568	12.9661	13.1578	12.8301	12.1849	12.5346	12.5027	13.0304	12.4598	11.9201	11.9398	12.0684	12.7691	12.9565	12.525	12.6083	12.8737	12.7495	13.7257	13.9705	13.4862	14.71	14.9127	13.9009	15.1052	16.7676	16.2432	17.4312	16.9107	17.1224	19.1681	20.353
9.7888	9.94693	9.84207	10.1376	10.8287	10.3474	11.4384	11.818	11.7974	12.7683	13.4654	13.5828	13.5038	13.7948	14.7407	14.1557	13.6237	13.0936	12.7568	12.9661	13.1578	12.8301	12.1849	12.5346	12.5027	13.0304	12.4598	11.9201	11.9398	12.0684	12.7691	12.9565	12.525	12.6083	12.8737	12.7495	13.7257	13.9705	13.4862	14.71	14.9127	13.9009	15.1052	16.7676	16.2432	17.4312	16.9107	17.1224	19.1681	20.353
9.7888	9.94693	9.84207	10.1376	10.8287	10.3474	11.4384	11.818	11.7974	12.7683	13.4654	13.5828	13.5038	13.7948	14.7407	14.1557	13.6237	13.0936	12.7568	12.9661	13.1578	12.8301	12.1849	12.5346	12.5027	13.0304	12.4598	11.9201	11.9398	12.0684	12.7691	12.9565	12.525	12.6083	12.8737	12.7495	13.7257	13.9705	13.4862	14.71	14.9127	13.9009	15.1052	16.7676	16.2432	17.4312	16.9107	17.1224	19.1681	20.353
9.7888	9.94693	9.84207	10.1376	10.8287	10.3474	11.4384	11.818	11.7974	12.7683	13.4654	13.5828	13.5038	13.7948	14.7407	14.1557	13.6237	13.0936	12.7568	12.9661	13.1578	12.8301	12.1849	12.5346	12.5027	13.0304	12.4598	11.9201	11.9398	12.0684	12.7691	12.9565	12.525	12.6083	12.8737	12.7495	13.7257	13.9705	13.4862	14.71	14.9127	13.9009	15.1052	16.7676	16.2432	17.4312	16.9107	17.1224	19.1681	20.353
9.7888	9.94693	9.84207	10.1376	10.8287	10.3474	11.4384	11.818	11.7974	12.7683	13.4654	13.5828	13.5038	13.7948	14.7407	14.1557	13.6237	13.0936	12.7568	12.9661	13.1578	12.8301	12.1849	12.5346	12.5027	13.0304	12.4598	11.9201	11.9398	12.0684	12.7691	12.9565	12.525	12.6083	12.8737	12.7495	13.7257	13.9705	13.4862	14.71	14.9127	13.9009	15.1052	16.7676	16.2432	17.4312	16.9107	17.1224	19.1681	20.353
9.7888	9.94693	9.84207	10.1376	10.8287	10.3474	11.4384	11.818	11.7974	12.7683	13.4654	13.5828	13.5038	13.7948	14.7407	14.1557	13.6237	13.0936	12.7568	12.9661	13.1578	12.8301	12.1849	12.5346	12.5027	13.0304	12.4598	11.9201	11.9398	12.0684	12.7691	12.9565	12.525	12.6083	12.8737	12.7495	13.7257	13.9705	13.4862	14.71	14.9127	13.9009	15.1052	16.7676	16.2432	17.4312	16.9107	17.1224	19.1681	20.353
9.7888	9.94693	9.84207	10.1376	10.8287	10.3474	11.4384	11.818	11.7974	12.7683	13.4654	13.5828	13.5038	13.7948	14.7407	14.1557	13.6237	13.0936	12.7568	12.9661	13.1578	12.8301	12.1849	12.5346	12.5027	13.0304	12.4598	11.9201	11.9398	12.0684	12.7691	12.9565	12.525	12.6083	12.8737	12.7495	13.7257	13.9705	13.4862	14.71	14.9127	13.9009	15.1052	16.7676	16.2432	17.4312	16.9107	17.1224	19.1681	20.353
9.7888	9.94693	9.84207	10.1376	10.8287	10.3474	11.4384	11.818	11.7974	12.7683	13.4654	13.5828	13.5038	13.7948	14.7407	14.1557	13.6237	13.0936	12.7568	12.9661	13.1578	12.8301	12.1849	12.5346	12.5027	13.0304	12.4598	11.9201	11.9398	12.0684	12.7691	12.9565	12.525	12.6083	12.8737	12.7495	13.7257	13.9705	13.4862	14.71	14.9127	13.9009	15.1052	16.7676	16.2432	17.4312	16.9107	17.1224	19.1681	20.353
9.7888	9.94693	9.84207	10.1376	10.8287	10.3474	11.4384	11.818	11.7974	12.7683	13.4654	13.5828	13.5038	13.7948	14.7407	14.1557	13.6237	13.0936	12.7568	12.9661	13.1578	12.8301	12.1849	12.5346	12.5027	13.0304	12.4598	11.9201	11.9398	12.0684	12.7691	12.9565	12.525	12.6083	12.8737	12.7495	13.7257	13.9705	13.4862	14.71	14.9127	13.9009	15.1052	16.7676	16.2432	17.4312	16.9107	17.1224	19.1681	20.353
9.62986	10.0114	10.5731	10.437	10.842	10.81	11.5625	12.4897	12.4918	12.715	12.1112	12.7362	12.4515	13.5167	13.0907	13.5726	13.3094	13.8431	13.738	13.3402	13.1304	12.756	13.2448	12.0153	13.0428	12.6962	12.3952	12.2947	12.0824	12.3028	11.966	12.4152	12.6905	13.0425	13.1982	13.2935	13.0793	14.2277	13.7591	13.6733	14.1013	14.5883	15.6429	16.3437	15.4214	16.0475	18.154	17.0967	18.4824	18.4976
9.62986	10.0114	10.5731	10.437	10.842	10.81	11.5625	12.4897	12.4918	12.715	12.1112	12.7362	12.4515	13.5167	13.0907	13.5726	13.3094	13.8431	13.738	13.3402	13.1304	12.756	13.2448	12.0153	13.0428	12.6962	12.3952	12.2947	12.0824	12.3028	11.966	12.4152	12.6905	13.0425	13.1982	13.2935	13.0793	14.2277	13.7591	13.6733	14.1013	14.5883	15.6429	16.3437	15.4214	16.0475	18.154	17.0967	18.4824	18.4976
9.62986	10.0114	10.5731	10.437	10.842	10.81	11.5625	12.4897	12.4918	12.715	12.1112	12.7362	12.4515	13.5167	13.0907	13.5726	13.3094	13.8431	13.738	13.3402	13.1304	12.756	13.2448	12.0153	13.0428	12.6962	12.3952	12.2947	12.0824	12.3028	11.966	12.4152	12.6905	13.0425	13.1982	13.2935	13.0793	14.2277	13.7591	13.6733	14.1013	14.5883	15.6429	16.3437	15.4214	16.0475	18.154	17.0967	18.4824	18.4976
9.62986	10.0114	10.5731	10.437	10.842	10.81	11.5625	12.4897	12.4918	12.715	12.1112	12.7362	12.4515	13.5167	13.0907	13.5726	13.3094	13.8431	13.738	13.3402	13.1304	12.756	13.2448	12.0153	13.0428	12.6962	12.3952	12.2947	12.0824	12.3028	11.966	12.4152	12.6905	13.0425	13.1982	13.2935	13.0793	14.2277	13.7591	13.6733	14.1013	14.5883	15.6429	16.3437	15.4214	16.0475	18.154	17.0967	18.4824	18.4976
9.62986	10.0114	10.5731	10.437	10.842	10.81	11.5625	12.4897	12.4918	12.715	12.1112	12.7362	12.4515	13.5167	13.0907	13.5726	13.3094	13.8431	13.738	13.3402	13.1304	12.756	13.2448	12.0153	13.0428	12.6962	12.3952	12.2947	12.0824	12.3028	11.966	12.4152	12.6905	13.0425	13.1982	13.2935	13.0793	14.2277	13.7591	13.6733	14.1013	14.5883	15.6429	16.3437	15.4214	16.0475	18.154	17.0967	18.4824	18.4976
9.62986	10.0114	10.5731	10.437	10.842	10.81	11.5625	12.4897	12.4918	12.715	12.1112	12.7362	12.4515	13.5167	13.0907	13.5726	13.3094	13.8431	13.738	13.3402	13.1304	12.756	13.2448	12.0153	13.0428	12.6962	12.3952	12.2947	12.0824	12.3028	11.966	12.4152	12.6905	13.0425	13.1982	13.2935	13.0793	14.2277	13.7591	13.6733	14.1013	14.5883	15.6429	16.3437	15.4214	16.0475	18.154	17.0967	18.4824	18.4976
9.62986	10.0114	10.5731	10.437	10.842	10.81	11.5625	12.4897	12.4918	12.715	12.1112	12.7362	12.4515	13.5167	13.0907	13.5726	13.3094	13.8431	13.738	13.3402	13.1304	12.756	13.2448	12.0153	13.0428	12.6962	12.3952	12.2947	12.0824	12.3028	11.966	12.4152	12.6905	13.0425	13.1982	13.2935	13.0793	14.2277	13.7591	13.6733	14.1013	14.5883	15.6429	16.3437	15.4214	16.0475	18.154	17.0967	18.4824	18.4976
9.62986	10.0114	10.5731	10.437	10.842	10.81	11.5625	12.4897	12.4918	12.715	12.1112	12.7362	12.4515	13.5167	13.0907	13.5726	13.3094	13.8431	13.738	13.3402	13.1304	12.756	13.2448	12.0153	13.0428	12.6962	12.3952	12.2947	12.0824	12.3028	11.966	12.4152	12.6905	13.0425	13.1982	13.2935	13.0793	14.2277	13.7591	13.6733	14.1013	14.5883	15.6429	16.3437	15.4214	16.0475	18.154	17.0967	18.4824	18.4976
9.62986	10.0114	10.5731	10.437	10.842	10.81	11.5625	12.4897	12.4918	12.715	12.1112	12.7362	12.4515	13.5167	13.0907	13.5726	13.3094	13.8431	13.738	13.3402	13.1304	12.756	13.2448	12.0153	13.0428	12.6962	12.3952	12.2947	12.0824	12.3028	11.966	12.4152	12.6905	13.0425	13.1982	13.2935	13.0793	14.2277	13.7591	13.6733	14.1013	14.5883	15.6429	16.3437	15.4214	16.0475	18.154	17.0967	18.4824	18.4976
9.62986	10.0114	10.5731	10.437	10.842	10.81	11.5625	12.4897	12.4918	12.715	12.1112	12.7362	12.4515	13.5167	13.0907	13.5726	13.3094	13.8431	13.738	13.3402	13.1304	12.756	13.2448	12.0153	13.0428	12.6962	12.3952	12.2947	12.0824	12.3028	11.966	12.4152	12.6905	13.0425	13.1982	13.2935	13.0793	14.2277	13.7591	13.6733	14.1013	14.5883	15.6429	16.3437	15.4214	16.0475	18.154	17.0967	18.4824	18.4976
9.98809	10.0919	10.2075	11.0166	11.4172	10.2849	10.7029	11.6318	11.4963	12.3417	11.7574	13.7171	11.8056	12.316	13.1132	12.864	12.8928	12.6138	12.9473	12.8118	12.7153	12.502	13.5747	12.5749	12.2921	12.2004	13.2574	12.3978	11.9742	12.2536	12.4085	12.8768	12.3325	12.7507	13.7604	13.4999	13.9111	13.8793	14.3891	14.4639	14.9181	14.8259	14.9029	16.6552	16.7009	17.7253	17.9019	18.5274	18.4465	18.7502
9.98809	10.0919	10.2075	11.0166	11.4172	10.2849	10.7029	11.6318	11.4963	12.3417	11.7574	13.7171	11.8056	12.316	13.1132	12.864	12.8928	12.6138	12.9473	12.8118	12.7153	12.502	13.5747	12.5749	12.2921	12.2004	13.2574	12.3978	11.9742	12.2536	12.4085	12.8768	12.3325	12.7507	13.7604	13.4999	13.9111	13.8793	14.3891	14.4639	14.9181	14.8259	14.9029	16.6552	16.7009	17.7253	17.9019	18.5274	18.4465	18.7502
9.98809	10.0919	10.2075	11.0166	11.4172	10.2849	10.7029	11.6318	11.4963	12.3417	11.7574	13.7171	11.8056	12.316	13.1132	12.864	12.8928	12.6138	12.9473	12.8118	12.7153	12.502	13.5747	12.5749	12.2921	12.2004	13.2574	12.3978	11.9742	12.2536	12.4085	12.8768	12.3325	12.7507	13.7604	13.4999	13.9111	13.8793	14.3891	14.4639	14.9181	14.8259	14.9029	16.6552	16.7009	17.7253	17.9019	18.5274	18.4465	18.7502
9.98809	10.0919	10.2075	11.0166	11.4172	10.2849	10.7029	11.6318	11.4963	12.3417	11.7574	13.7171	11.8056	12.316	13.1132	12.864	12.8928	12.6138	12.9473	12.8118	12.7153	12.502	13.5747	12.5749	12.2921	12.2004	13.2574	12.3978	11.9742	12.2536	12.4085	12.8768	12.3325	12.7507	13.7604	13.4999	13.9111	13.8793	14.3891	14.4639	14.9181	14.8259	14.9029	16.6552	16.7009	17.7253	17.9019	18.5274	18.4465	18.7502
9.98809	10.0919	10.2075	11.0166	11.4172	10.2849	10.7029	11.6318	11.4963	12.3417	11.7574	13.7171	11.8056	12.316	13.1132	12.864	12.8928	12.6138	12.9473	12.8118	12.7153	12.502	13.5747	12.5749	12.2921	12.2004	13.2574	12.3978	11.9742	12.2536	12.4085	12.8768	12.3325	12.7507	13.7604	13.4999	13.9111	13.8793	14.3891	14.4639	14.9181	14.8259	14.9029	16.6552	16.7009	17.7253	17.9019	18.5274	18.4465	18.7502
9.98809	10.0919	10.2075	11.0166	11.4172	10.2849	10.7029	11.6318	11.4963	12.3417	11.7574	13.7171	11.8056	12.316	13.1132	12.864	12.8928	12.6138	12.9473	12.8118	12.7153	12.502	13.5747	12.5749	12.2921	12.2004	13.2574	12.3978	11.9742	12.2536	12.4085	12.8768	12.3325	12.7507	13.7604	13.4999	13.9111	13.8793	14.3891	14.4639	14.9181	14.8259	14.9029	16.6552	16.7009	17.7253	17.9019	18.5274	18.4465	18.7502
9.98809	10.0919	10.2075	11.0166	11.4172	10.2849	10.7029	11.6318	11.4963	12.3417	11.7574	13.7171	11.8056	12.316	13.1132	12.864	12.8928	12.6138	12.9473	12.8118	12.7153	12.502	13.5747	12.5749	12.2921	12.2004	13.2574	12.3978	11.9742	12.2536	12.4085	12.8768	12.3325	12.7507	13.7604	13.4999	13.9111	13.8793	14.3891	14.4639	14.9181	14.8259	14.9029	16.6552	16.7009	17.7253	17.9019	18.5274	18.4465	18.7502
9.98809	10.0919	10.2075	11.0166	11.4172	10.2849	10.7029	11.6318	11.4963	12.3417	11.7574	13.7171	11.8056	12.316	13.1132	12.864	12.8928	12.6138	12.9473	12.8118	12.7153	12.502	13.5747	12.5749	12.2921	12.2004	13.2574	12.3978	11.9742	12.2536	12.4085	12.8768	12.3325	12.7507	13.7604	13.4999	13.9111	13.8793	14.3891	14.4639	14.9181	14.8259	14.9029	16.6552	16.7009	17.7253	17.9019	18.5274	18.4465	18.7502
9.98809	10.0919	10.2075	11.0166	11.4172	10.2849	10.7029	11.6318	11.4963	12.3417	11.7574	13.7171	11.8056	12.316	13.1132	12.864	12.8928	12.6138	12.9473	12.8118	12.7153	12.502	13.5747	12.5749	12.2921	12.2004	13.2574	12.3978	11.9742	12.2536	12.4085	12.8768	12.3325	12.7507	13.7604	13.4999	13.9111	13.8793	14.3891	14.4639	14.9181	14.8259	14.9029	16.6552	16.7009	17.7253	17.9019	18.5274	18.4465	18.7502
9.98809	10.0919	10.2075	11.0166	11.4172	10.2849	10.7029	11.6318	11.4963	12.3417	11.7574	13.7171	11.8056	12.316	13.1132	12.864	12.8928	12.6138	12.9473	12.8118	12.7153	12.502	13.5747	12.5749	12.2921	12.2004	13.2574	12.3978	11.9742	12.2536	12.4085	12.8768	12.3325	12.7507	13.7604	13.4999	13.9111	13.8793	14.3891	14.4639	14.9181	14.8259	14.9029	16.6552	16.7009	17.7253	17.9019	18.5274	18.4465	18.7502
10.0862	10.4756	10.0395	10.1564	10.5414	10.734	10.6673	11.2828	11.597	12.7073	11.9334	12.1713	12.7916	12.313	12.4904	12.123	12.1676	13.182	13.2682	13.0879	13.1386	13.0171	13.7848	12.897	12.5037	12.6506	12.5866	12.9347	13.1004	13.1679	13.0344	12.8008	13.038	13.4603	14.5647	13.6605	14.1356	14.8317	13.5566	14.8353	14.5633	15.5653	14.9502	15.7368	16.6651	16.9869	17.9671	19.4973	19.9636	19.5681
10.0862	10.4756	10.0395	10.1564	10.5414	10.734	10.6673	11.2828	11.597	12.7073	11.9334	12.1713	12.7916	12.313	12.4904	12.123	12.1676	13.182	13.2682	13.0879	13.1386	13.0171	13.7848	12.897	12.5037	12.6506	12.5866	12.9347	13.1004	13.1679	13.0344	12.8008	13.038	13.4603	14.5647	13.6605	14.1356	14.8317	13.5566	14.8353	14.5633	15.5653	14.9502	15.7368	16.6651	16.9869	17.9671	19.4973	19.9636	19.5681
10.0862	10.4756	10.0395	10.1564	10.5414	10.734	10.6673	11.2828	11.597	12.7073	11.9334	12.1713	12.7916	12.313	12.4904	12.123	12.1676	13.182	13.2682	13.0879	13.1386	13.0171	13.7848	12.897	12.5037	12.6506	12.5866	12.9347	13.1004	13.1679	13.0344	12.8008	13.038	13.4603	14.5647	13.6605	14.1356	14.8317	13.5566	14.8353	14.5633	15.5653	14.9502	15.7368	16.6651	16.9869	17.9671	19.4973	19.9636	19.5681
10.0862	10.4756	10.0395	10.1564	10.5414	10.734	10.6673	11.2828	11.597	12.7073	11.9334	12.1713	12.7916	12.313	12.4904	12.123	12.1676	13.182	13.2682	13.0879	13.1386	13.0171	13.7848	12.897	12.5037	12.6506	12.5866	12.9347	13.1004	13.1679	13.0344	12.8008	13.038	13.4603	14.5647	13.6605	14.1356	14.8317	13.5566	14.8353	14.5633	15.5653	14.9502	15.7368	16.6651	16.9869	17.9671	19.4973	19.9636	19.5681
10.0862	10.4756	10.0395	10.1564	10.5414	10.734	10.6673	11.2828	11.597	12.7073	11.9334	12.1713	12.7916	12.313	12.4904	12.123	12.1676	13.182	13.2682	13.0879	13.1386	13.0171	13.7848	12.897	12.5037	12.6506	12.5866	12.9347	13.1004	13.1679	13.0344	12.8008	13.038	13.4603	14.5647	13.6605	14.1356	14.8317	13.5566	14.8353	14.5633	15.5653	14.9502	15.7368	16.6651	16.9869	17.9671	19.4973	19.9636	19.5681
10.0862	10.4756	10.0395	10.1564	10.5414	10.734	10.6673	11.2828	11.597	12.7073	11.9334	12.1713	12.7916	12.313	12.4904	12.123	12.1676	13.182	13.2682	13.0879	13.1386	13.0171	13.7848	12.897	12.5037	12.6506	12.5866	12.9347	13.1004	13.1679	13.0344	12.8008	13.038	13.4603	14.5647	13.6605	14.1356	14.8317	13.5566	14.8353	14.5633	15.5653	14.9502	15.7368	16.6651	16.9869	17.9671	19.4973	19.9636	19.5681
10.0862	10.4756	10.0395	10.1564	10.5414	10.734	10.6673	11.2828	11.597	12.7073	11.9334	12.1713	12.7916	12.313	12.4904	12.123	12.1676	13.182	13.2682	13.0879	13.1386	13.0171	13.7848	12.897	12.5037	12.6506	12.5866	12.9347	13.1004	13.1679	13.0344	12.8008	13.038	13.4603	14.5647	13.6605	14.1356	14.8317	13.5566	14.8353	14.5633	15.5653	14.9502	15.7368	16.6651	16.9869	17.9671	19.4973	19.9636	19.5681
10.0862	10.4756	10.0395	10.1564	10.5414	10.734	10.6673	11.2828	11.597	12.7073	11.9334	12.1713	12.7916	12.313	12.4904	12.123	12.1676	13.182	13.2682	13.0879	13.1386	13.0171	13.7848	12.897	12.5037	12.6506	12.5866	12.9347	13.1004	13.1679	13.0344	12.8008	13.038	13.4603	14.5647	13.6605	14.1356	14.8317	13.5566	14.8353	14.5633	15.5653	14.9502	15.7368	16.6651	16.9869	17.9671	19.4973	19.9636	19.5681
10.0862	10.4756	10.0395	10.1564	10.5414	10.734	10.6673	11.2828	11.597	12.7073	11.9334	12.1713	12.7916	12.313	12.4904	12.123	12.1676	13.182	13.2682	13.0879	13.1386	13.0171	13.7848	12.897	12.5037	12.6506	12.5866	12.9347	13.1004	13.1679	13.0344	12.8008	13.038	13.4603	14.5647	13.6605	14.1356	14.8317	13.5566	14.8353	14.5633	15.5653	14.9502	15.7368	16.6651	16.9869	17.9671	19.4973	19.9636	19.5681
10.0862	10.4756	10.0395	10.1564	10.5414	10.734	10.6673	11.2828	11.597	12.7073	11.9334	12.1713	12.7916	12.313	12.4904	12.123	12.1676	13.182	13.2682	13.0879	13.1386	13.0171	13.7848	12.897	12.5037	12.6506	12.5866	12.9347	13.1004	13.1679	13.0344	12.8008	13.038	13.4603	14.5647	13.6605	14.1356	14.8317	13.5566	14.8353	14.5633	15.5653	14.9502	15.7368	16.6651	16.9869	17.9671	19.4973	19.9636	19.5681
10.2783	10.2547	10.1359	10.4611	10.4918	10.5801	10.5435	10.8352	10.6034	12.2309	12.2714	12.1158	12.665	13.3251	12.1425	12.1954	13.5148	13.424	12.637	12.3644	12.4795	14.0397	13.0566	12.5337	13.1853	13.455	13.1612	14.0317	12.933	13.3112	13.2652	13.7435	12.7044	13.5707	14.2535	13.2849	13.644	14.7088	15.3561	14.8862	15.0354	16.5884	17.704	18.0729	18.056	18.9344	18.6347	19.2639	20.2076	19.6396
10.2783	10.2547	10.1359	10.4611	10.4918	10.5801	10.5435	10.8352	10.6034	12.2309	12.2714	12.1158	12.665	13.3251	12.1425	12.1954	13.5148	13.424	12.637	12.3644	12.4795	14.0397	13.0566	12.5337	13.1853	13.455	13.1612	14.0317	12.933	13.3112	13.2652	13.7435	12.7044	13.5707	14.2535	13.2849	13.644	14.7088	15.3561	14.8862	15.0354	16.5884	17.704	18.0729	18.056	18.9344	18.6347	19.2639	20.2076	19.6396
10.2783	10.2547	10.1359	10.4611	10.4918	10.5801	10.5435	10.8352	10.6034	12.2309	12.2714	12.1158	12.665	13.3251	12.1425	12.1954	13.5148	13.424	12.637	12.3644	12.4795	14.0397	13.0566	12.5337	13.1853	13.455	13.1612	14.0317	12.933	13.3112	13.2652	13.7435	12.7044	13.5707	14.2535	13.2849	13.644	14.7088	15.3561	14.8862	15.0354	16.5884	17.704	18.0729	18.056	18.9344	18.6347	19.2639	20.2076	19.6396
10.2783	10.2547	10.1359	10.4611	10.4918	10.5801	10.5435	10.8352	10.6034	12.2309	12.2714	12.1158	12.665	13.3251	12.1425	12.1954	13.5148	13.424	12.637	12.3644	12.4795	14.0397	13.0566	12.5337	13.1853	13.455	13.1612	14.0317	12.933	13.3112	13.2652	13.7435	12.7044	13.5707	14.2535	13.2849	13.644	14.7088	15.3561	14.8862	15.0354	16.5884	17.704	18.0729	18.056	18.9344	18.6347	19.2639	20.2076	19.6396
10.2783	10.2547	10.1359	10.4611	10.4918	10.5801	10.5435	10.8352	10.6034	12.2309	12.2714	12.1158	12.665	13.3251	12.1425	12.1954	13.5148	13.424	12.637	12.3644	12.4795	14.0397	13.0566	12.5337	13.1853	13.455	13.1612	14.0317	12.933	13.3112	13.2652	13.7435	12.7044	13.5707	14.2535	13.2849	13.644	14.7088	15.3561	14.8862	15.0354	16.5884	17.704	18.0729	18.056	18.9344	18.6347	19.2639	20.2076	19.6396
10.2783	10.2547	10.1359	10.4611	10.4918	10.5801	10.5435	10.8352	10.6034	12.2309	12.2714	12.1158	12.665	13.3251	12.1425	12.1954	13.5148	13.424	12.637	12.3644	12.4795	14.0397	13.0566	12.5337	13.1853	13.455	13.1612	14.0317	12.933	13.3112	13.2652	13.7435	12.7044	13.5707	14.2535	13.2849	13.644	14.7088	15.3561	14.8862	15.0354	16.5884	17.704	18.0729	18.056	18.9344	18.6347	19.2639	20.2076	19.6396
10.2783	10.2547	10.1359	10.4611	10.4918	10.5801	10.5435	10.8352	10.6034	12.2309	12.2714	12.1158	12.665	13.3251	12.1425	12.1954	13.5148	13.424	12.637	12.3644	12.4795	14.0397	13.0566	12.5337	13.1853	13.455	13.1612	14.0317	12.933	13.3112	13.2652	13.7435	12.7044	13.5707	14.2535	13.2849	13.644	14.7088	15.3561	14.8862	15.0354	16.5884	17.704	18.0729	18.056	18.9344	18.6347	19.2639	20.2076	19.6396
10.2783	10.2547	10.1359	10.4611	10.4918	10.5801	10.5435	10.8352	10.6034	12.2309	12.2714	12.1158	12.665	13.3251	12.1425	12.1954	13.5148	13.424	12.637	12.3644	12.4795	14.0397	13.0566	12.5337	13.1853	13.455	13.1612	14.0317	12.933	13.3112	13.2652	13.7435	12.7044	13.5707	14.2535	13.2849	13.644	14.7088	15.3561	14.8862	15.0354	16.5884	17.704	18.0729	18.056	18.9344	18.6347	19.2639	20.2076	19.6396
10.2783	10.2547	10.1359	10.4611	10.4918	10.5801	10.5435	10.8352	10.6034	12.2309	12.2714	12.1158	12.665	13.3251	12.1425	12.1954	13.5148	13.424	12.637	12.3644	12.4795	14.0397	13.0566	12.5337	13.1853	13.455	13.1612	14.0317	12.933	13.3112	13.2652	13.7435	12.7044	13.5707	14.2535	13.2849	13.644	14.7088	15.3561	14.8862	15.0354	16.5884	17.704	18.0729	18.056	18.9344	18.6347	19.2639	20.2076	19.6396
10.2783	10.2547	10.1359	10.4611	10.4918	10.5801	10.5435	10.8352	10.6034	12.2309	12.2714	12.1158	12.665	13.3251	12.1425	12.1954	13.5148	13.424	12.637	12.3644	12.4795	14.0397	13.0566	12.5337	13.1853	13.455	13.1612	14.0317	12.933	13.3112	13.2652	13.7435	12.7044	13.5707	14.2535	13.2849	13.644	14.7088	15.3561	14.8862	15.0354	16.5884	17.704	18.0729	18.056	18.9344	18.6347	19.2639	20.2076	19.6396
10.3928	9.59158	10.1755	10.2049	10.5866	10.8275	10.9455	11.1453	12.0854	12.7836	11.8338	12.0278	12.2342	12.6474	12.6406	13.0356	12.3701	13.0102	13.1189	13.1792	13.4141	13.1302	14.1086	13.0455	13.7114	13.3364	13.6308	13.1789	13.1884	13.4193	13.0575	12.8522	13.3356	13.0732	13.0239	13.4542	13.9695	13.6246	15.7951	15.3371	16.4157	17.3541	18.9998	18.6847	20.7007	18.7731	19.8891	19.6082	19.2844	20.2451
10.3928	9.59158	10.1755	10.2049	10.5866	10.8275	10.9455	11.1453	12.0854	12.7836	11.8338	12.0278	12.2342	12.6474	12.6406	13.0356	12.3701	13.0102	13.1189	13.1792	13.4141	13.1302	14.1086	13.0455	13.7114	13.3364	13.6308	13.1789	13.1884	13.4193	13.0575	12.8522	13.3356	13.0732	13.0239	13.4542	13.9695	13.6246	15.7951	15.3371	16.4157	17.3541	18.9998	18.6847	20.7007	18.7731	19.8891	19.6082	19.2844	20.2451
10.3928	9.59158	10.1755	10.2049	10.5866	10.8275	10.9455	11.1453	12.0854	12.7836	11.8338	12.0278	12.2342	12.6474	12.6406	13.0356	12.3701	13.0102	13.1189	13.1792	13.4141	13.1302	14.1086	13.0455	13.7114	13.3364	13.6308	13.1789	13.1884	13.4193	13.0575	12.8522	13.3356	13.0732	13.0239	13.4542	13.9695	13.6246	15.7951	15.3371	16.4157	17.3541	18.9998	18.6847	20.7007	18.7731	19.8891	19.6082	19.2844	20.2451
10.3928	9.59158	10.1755	10.2049	10.5866	10.8275	10.9455	11.1453	12.0854	12.7836	11.8338	12.0278	12.2342	12.6474	12.6406	13.0356	12.3701	13.0102	13.1189	13.1792	13.4141	13.1302	14.1086	13.0455	13.7114	13.3364	13.6308	13.1789	13.1884	13.4193	13.0575	12.8522	13.3356	13.0732	13.0239	13.4542	13.9695	13.6246	15.7951	15.3371	16.4157	17.3541	18.9998	18.6847	20.7007	18.7731	19.8891	19.6082	19.2844	20.2451
10.3928	9.59158	10.1755	10.2049	10.5866	10.8275	10.9455	11.1453	12.0854	12.7836	11.8338	12.0278	12.2342	12.6474	12.6406	13.0356	12.3701	13.0102	13.1189	13.1792	13.4141	13.1302	14.1086	13.0455	13.7114	13.3364	13.6308	13.1789	13.1884	13.4193	13.0575	12.8522	13.3356	13.0732	13.0239	13.4542	13.9695	13.6246	15.7951	15.3371	16.4157	17.3541	18.9998	18.6847	20.7007	18.7731	19.8891	19.6082	19.2844	20.2451
10.3928	9.59158	10.1755	10.2049	10.5866	10.8275	10.9455	11.1453	12.0854	12.7836	11.8338	12.0278	12.2342	12.6474	12.6406	13.0356	12.3701	13.0102	13.1189	13.1792	13.4141	13.1302	14.1086	13.0455	13.7114	13.3364	13.6308	13.1789	13.1884	13.4193	13.0575	12.8522	13.3356	13.0732	13.0239	13.4542	13.9695	13.6246	15.7951	15.3371	16.4157	17.3541	18.9998	18.6847	20.7007	18.7731	19.8891	19.6082	19.2844	20.2451
10.3928	9.59158	10.1755	10.2049	10.5866	10.8275	10.9455	11.1453	12.0854	12.7836	11.8338	12.0278	12.2342	12.6474	12.6406	13.0356	12.3701	13.0102	13.1189	13.1792	13.4141	13.1302	14.1086	13.0455	13.7114	13.3364	13.6308	13.1789	13.1884	13.4193	13.0575	12.8522	13.3356	13.0732	13.0239	13.4542	13.9695	13.6246	15.7951	15.3371	16.4157	17.3541	18.9998	18.6847	20.7007	18.7731	19.8891	19.6082	19.2844	20.2451
10.3928	9.59158	10.1755	10.2049	10.5866	10.8275	10.9455	11.1453	12.0854	12.7836	11.8338	12.0278	12.2342	12.6474	12.6406	13.0356	12.3701	13.0102	13.1189	13.1792	13.4141	13.1302	14.1086	13.0455	13.7114	13.3364	13.6308	13.1789	13.1884	13.4193	13.0575	12.8522	13.3356	13.0732	13.0239	13.4542	13.9695	13.6246	15.7951	15.3371	16.4157	17.3541	18.9998	18.6847	20.7007	18.7731	19.8891	19.6082	19.2844	20.2451
10.3928	9.59158	10.1755	10.2049	10.5866	10.8275	10.9455	11.1453	12.0854	12.7836	11.8338	12.0278	12.2342	12.6474	12.6406	13.0356	12.3701	13.0102	13.1189	13.1792	13.4141	13.1302	14.1086	13.0455	13.7114	13.3364	13.6308	13.1789	13.1884	13.4193	13.0575	12.8522	13.3356	13.0732	13.0239	13.4542	13.9695	13.6246	15.7951	15.3371	16.4157	17.3541	18.9998	18.6847	20.7007	18.7731	19.8891	19.6082	19.2844	20.2451
10.3928	9.59158	10.1755	10.2049	10.5866	10.8275	10.9455	11.1453	12.0854	12.7836	11.8338	12.0278	12.2342	12.6474	12.6406	13.0356	12.3701	13.0102	13.1189	13.1792	13.4141	13.1302	14.1086	13.0455	13.7114	13.3364	13.6308	13.1789	13.1884	13.4193	13.0575	12.8522	13.3356	13.0732	13.0239	13.4542	13.9695	13.6246	15.7951	15.3371	16.4157	17.3541	18.9998	18.6847	20.7007	18.7731	19.8891	19.6082	19.2844	20.2451
10.0498	10.0519	10.4109	10.7196	10.6037	10.536	10.997	10.8351	11.2091	11.6354	10.8803	12.0142	13.0245	13.2642	12.7672	13.6888	12.2194	12.3646	12.69	13.7123	12.1918	12.4536	13.3877	13.4806	13.1989	13.0298	12.845	12.7795	13.6291	12.8179	13.472	13.953	15.07	14.2196	14.4314	14.6931	15.4677	16.7378	16.8907	16.5012	16.3211	17.2182	17.4946	18.7707	18.2932	19.7827	19.3583	18.9705	19.6055	20.103
10.0498	10.0519	10.4109	10.7196	10.6037	10.536	10.997	10.8351	11.2091	11.6354	10.8803	12.0142	13.0245	13.2642	12.7672	13.6888	12.2194	12.3646	12.69	13.7123	12.1918	12.4536	13.3877	13.4806	13.1989	13.0298	12.845	12.7795	13.6291	12.8179	13.472	13.953	15.07	14.2196	14.4314	14.6931	15.4677	16.7378	16.8907	16.5012	16.3211	17.2182	17.4946	18.7707	18.2932	19.7827	19.3583	18.9705	19.6055	20.103
10.0498	10.0519	10.4109	10.7196	10.6037	10.536	10.997	10.8351	11.2091	11.6354	10.8803	12.0142	13.0245	13.2642	12.7672	13.6888	12.2194	12.3646	12.69	13.7123	12.1918	12.4536	13.3877	13.4806	13.1989	13.0298	12.845	12.7795	13.6291	12.8179	13.472	13.953	15.07	14.2196	14.4314	14.6931	15.4677	16.7378	16.8907	16.5012	16.3211	17.2182	17.4946	18.7707	18.2932	19.7827	19.3583	18.9705	19.6055	20.103
10.0498	10.0519	10.4109	10.7196	10.6037	10.536	10.997	10.8351	11.2091	11.6354	10.8803	12.0142	13.0245	13.2642	12.7672	13.6888	12.2194	12.3646	12.69	13.7123	12.1918	12.4536	13.3877	13.4806	13.1989	13.0298	12.845	12.7795	13.6291	12.8179	13.472	13.953	15.07	14.2196	14.4314	14.6931	15.4677	16.7378	16.8907	16.5012	16.3211	17.2182	17.4946	18.7707	18.2932	19.7827	19.3583	18.9705	19.6055	20.103
10.0498	10.0519	10.4109	10.7196	10.6037	10.536	10.997	10.8351	11.2091	11.6354	10.8803	12.0142	13.0245	13.2642	12.7672	13.6888	12.2194	12.3646	12.69	13.7123	12.1918	12.4536	13.3877	13.4806	13.1989	13.0298	12.845	12.7795	13.6291	12.8179	13.472	13.953	15.07	14.2196	14.4314	14.6931	15.4677	16.7378	16.8907	16.5012	16.3211	17.2182	17.4946	18.7707	18.2932	19.7827	19.3583	18.9705	19.6055	20.103
10.0498	10.0519	10.4109	10.7196	10.6037	10.536	10.997	10.8351	11.2091	11.6354	10.8803	12.0142	13.0245	13.2642	12.7672	13.6888	12.2194	12.3646	12.69	13.7123	12.1918	12.4536	13.3877	13.4806	13.1989	13.0298	12.845	12.7795	13.6291	12.8179	13.472	13.953	15.07	14.2196	14.4314	14.6931	15.4677	16.7378	16.8907	16.5012	16.3211	17.2182	17.4946	18.7707	18.2932	19.7827	19.3583	18.9705	19.6055	20.103
10.0498	10.0519	10.4109	10.7196	10.6037	10.536	10.997	10.8351	11.2091	11.6354	10.8803	12.0142	13.0245	13.2642	12.7672	13.6888	12.2194	12.3646	12.69	13.7123	12.1918	12.4536	13.3877	13.4806	13.1989	13.0298	12.845	12.7795	13.6291	12.8179	13.472	13.953	15.07	14.2196	14.4314	14.6931	15.4677	16.7378	16.8907	16.5012	16.3211	17.2182	17.4946	18.7707	18.2932	19.7827	19.3583	18.9705	19.6055	20.103
10.0498	10.0519	10.4109	10.7196	10.6037	10.536	10.997	10.8351	11.2091	11.6354	10.8803	12.0142	13.0245	13.2642	12.7672	13.6888	12.2194	12.3646	12.69	13.7123	12.1918	12.4536	13.3877	13.4806	13.1989	13.0298	12.845	12.7795	13.6291	12.8179	13.472	13.953	15.07	14.2196	14.4314	14.6931	15.4677	16.7378	16.8907	16.5012	16.3211	17.2182	17.4946	18.7707	18.2932	19.7827	19.3583	18.9705	19.6055	20.103
10.0498	10.0519	10.4109	10.7196	10.6037	10.536	10.997	10.8351	11.2091	11.6354	10.8803	12.0142	13.0245	13.2642	12.7672	13.6888	12.2194	12.3646	12.69	13.7123	12.1918	12.4536	13.3877	13.4806	13.1989	13.0298	12.845	12.7795	13.6291	12.8179	13.472	13.953	15.07	14.2196	14.4314	14.6931	15.4677	16.7378	16.8907	16.5012	16.3211	17.2182	17.4946	18.7707	18.2932	19.7827	19.3583	18.9705	19.6055	20.103
10.0498	10.0519	10.4109	10.7196	10.6037	10.536	10.997	10.8351	11.2091	11.6354	10.8803	12.0142	13.0245	13.2642	12.7672	13.6888	12.2194	12.3646	12.69	13.7123	12.1918	12.4536	13.3877	13.4806	13.1989	13.0298	12.845	12.7795	13.6291	12.8179	13.472	13.953	15.07	14.2196	14.4314	14.6931	15.4677	16.7378	16.8907	16.5012	16.3211	17.2182	17.4946	18.7707	18.2932	19.7827	19.3583	18.9705	19.6055	20.103
9.82768	10.2972	10.0009	10.954	10.3493	11.3734	11.0003	11.2105	11.3087	10.9446	12.7336	11.8644	12.4219	13.754	13.7155	12.9394	12.6643	12.5585	12.4736	12.2198	12.8589	12.4947	12.9204	12.8586	12.3332	12.7783	13.1676	14.5424	13.1221	13.7802	14.038	14.9192	14.1146	14.7638	15.0503	16.0522	14.8398	16.0762	16.4324	16.3161	16.6401	15.9694	16.4003	16.563	17.1055	18.0097	17.5669	18.5185	18.0773	19.8984
9.82768	10.2972	10.0009	10.954	10.3493	11.3734	11.0003	11.2105	11.3087	10.9446	12.7336	11.8644	12.4219	13.754	13.7155	12.9394	12.6643	12.5585	12.4736	12.2198	12.8589	12.4947	12.9204	12.8586	12.3332	12.7783	13.1676	14.5424	13.1221	13.7802	14.038	14.9192	14.1146	14.7638	15.0503	16.0522	14.8398	16.0762	16.4324	16.3161	16.6401	15.9694	16.4003	16.563	17.1055	18.0097	17.5669	18.5185	18.0773	19.8984
9.82768	10.2972	10.0009	10.954	10.3493	11.3734	11.0003	11.2105	11.3087	10.9446	12.7336	11.8644	12.4219	13.754	13.7155	12.9394	12.6643	12.5585	12.4736	12.2198	12.8589	12.4947	12.9204	12.8586	12.3332	12.7783	13.1676	14.5424	13.1221	13.7802	14.038	14.9192	14.1146	14.7638	15.0503	16.0522	14.8398	16.0762	16.4324	16.3161	16.6401	15.9694	16.4003	16.563	17.1055	18.0097	17.5669	18.5185	18.0773	19.8984
9.82768	10.2972	10.0009	10.954	10.3493	11.3734	11.0003	11.2105	11.3087	10.9446	12.7336	11.8644	12.4219	13.754	13.7155	12.9394	12.6643	12.5585	12.4736	12.2198	12.8589	12.4947	12.9204	12.8586	12.3332	12.7783	13.1676	14.5424	13.1221	13.7802	14.038	14.9192	14.1146	14.7638	15.0503	16.0522	14.8398	16.0762	16.4324	16.3161	16.6401	15.9694	16.4003	16.563	17.1055	18.0097	17.5669	18.5185	18.0773	19.8984
9.82768	10.2972	10.0009	10.954	10.3493	11.3734	11.0003	11.2105	11.3087	10.9446	12.7336	11.8644	12.4219	13.754	13.7155	12.9394	12.6643	12.5585	12.4736	12.2198	12.8589	12.4947	12.9204	12.8586	12.3332	12.7783	13.1676	14.5424	13.1221	13.7802	14.038	14.9192	14.1146	14.7638	15.0503	16.0522	14.8398	16.0762	16.4324	16.3161	16.6401	15.9694	16.4003	16.563	17.1055	18.0097	17.5669	18.5185	18.0773	19.8984
9.82768	10.2972	10.0009	10.954	10.3493	11.3734	11.0003	11.2105	11.3087	10.9446	12.7336	11.8644	12.4219	13.754	13.7155	12.9394	12.6643	12.5585	12.4736	12.2198	12.8589	12.4947	12.9204	12.8586	12.3332	12.7783	13.1676	14.5424	13.1221	13.7802	14.038	14.9192	14.1146	14.7638	15.0503	16.0522	14.8398	16.0762	16.4324	16.3161	16.6401	15.9694	16.4003	16.563	17.1055	18.0097	17.5669	18.5185	18.0773	19.8984
9.82768	10.2972	10.0009	10.954	10.3493	11.3734	11.0003	11.2105	11.3087	10.9446	12.7336	11.8644	12.4219	13.754	13.7155	12.9394	12.6643	12.5585	12.4736	12.2198	12.8589	12.4947	12.9204	12.8586	12.3332	12.7783	13.1676	14.5424	13.1221	13.7802	14.038	14.9192	14.1146	14.7638	15.0503	16.0522	14.8398	16.0762	16.4324	16.3161	16.6401	15.9694	16.4003	16.563	17.1055	18.0097	17.5669	18.5185	18.0773	19.8984
9.82768	10.2972	10.0009	10.954	10.3493	11.3734	11.0003	11.2105	11.3087	10.9446	12.7336	11.8644	12.4219	13.754	13.7155	12.9394	12.6643	12.5585	12.4736	12.2198	12.8589	12.4947	12.9204	12.8586	12.3332	12.7783	13.1676	14.5424	13.1221	13.7802	14.038	14.9192	14.1146	14.7638	15.0503	16.0522	14.8398	16.0762	16.4324	16.3161	16.6401	15.9694	16.4003	16.563	17.1055	18.0097	17.5669	18.5185	18.0773	19.8984
9.82768	10.2972	10.0009	10.954	10.3493	11.3734	11.0003	11.2105	11.3087	10.9446	12.7336	11.8644	12.4219	13.754	13.7155	12.9394	12.6643	12.5585	12.4736	12.2198	12.8589	12.4947	12.9204	12.8586	12.3332	12.7783	13.1676	14.5424	13.1221	13.7802	14.038	14.9192	14.1146	14.7638	15.0503	16.0522	14.8398	16.0762	16.4324	16.3161	16.6401	15.9694	16.4003	16.563	17.1055	18.0097	17.5669	18.5185	18.0773	19.8984
9.82768	10.2972	10.0009	10.954	10.3493	11.3734	11.0003	11.2105	11.3087	10.9446	12.7336	11.8644	12.4219	13.754	13.7155	12.9394	12.6643	12.5585	12.4736	12.2198	12.8589	12.4947	12.9204	12.8586	12.3332	12.7783	13.1676	14.5424	13.1221	13.7802	14.038	14.9192	14.1146	14.7638	15.0503	16.0522	14.8398	16.0762	16.4324	16.3161	16.6401	15.9694	16.4003	16.563	17.1055	18.0097	17.5669	18.5185	18.0773	19.8984
10.1514	9.87043	9.89737	10.2477	10.2683	11.1749	11.0994	11.7864	12.0399	12.029	13.6951	12.4716	12.1588	12.1252	12.8673	12.5549	12.8538	13.6288	13.5374	13.2792	13.6375	12.668	12.5684	13.4278	13.8697	14.3108	13.4821	14.0248	14.082	15.0889	14.1522	14.1838	14.4152	14.6387	15.9575	14.7021	15.709	15.132	14.7074	15.7865	16.8994	16.6156	18.7543	17.056	18.7961	17.4085	17.0648	19.3963	19.7748	19.136
10.1514	9.87043	9.89737	10.2477	10.2683	11.1749	11.0994	11.7864	12.0399	12.029	13.6951	12.4716	12.1588	12.1252	12.8673	12.5549	12.8538	13.6288	13.5374	13.2792	13.6375	12.668	12.5684	13.4278	13.8697	14.3108	13.4821	14.0248	14.082	15.0889	14.1522	14.1838	14.4152	14.6387	15.9575	14.7021	15.709	15.132	14.7074	15.7865	16.8994	16.6156	18.7543	17.056	18.7961	17.4085	17.0648	19.3963	19.7748	19.136
10.1514	9.87043	9.89737	10.2477	10.2683	11.1749	11.0994	11.7864	12.0399	12.029	13.6951	12.4716	12.1588	12.1252	12.8673	12.5549	12.8538	13.6288	13.5374	13.2792	13.6375	12.668	12.5684	13.4278	13.8697	14.3108	13.4821	14.0248	14.082	15.0889	14.1522	14.1838	14.4152	14.6387	15.9575	14.7021	15.709	15.132	14.7074	15.7865	16.8994	16.6156	18.7543	17.056	18.7961	17.4085	17.0648	19.3963	19.7748	19.136
10.1514	9.87043	9.89737	10.2477	10.2683	11.1749	11.0994	11.7864	12.0399	12.029	13.6951	12.4716	12.1588	12.1252	12.8673	12.5549	12.8538	13.6288	13.5374	13.2792	13.6375	12.668	12.5684	13.4278	13.8697	14.3108	13.4821	14.0248	14.082	15.0889	14.1522	14.1838	14.4152	14.6387	15.9575	14.7021	15.709	15.132	14.7074	15.7865	16.8994	16.6156	18.7543	17.056	18.7961	17.4085	17.0648	19.3963	19.7748	19.136
10.1514	9.87043	9.89737	10.2477	10.2683	11.1749	11.0994	11.7864	12.0399	12.029	13.6951	12.4716	12.1588	12.1252	12.8673	12.5549	12.8538	13.6288	13.5374	13.2792	13.6375	12.668	12.5684	13.4278	13.8697	14.3108	13.4821	14.0248	14.082	15.0889	14.1522	14.1838	14.4152	14.6387	15.9575	14.7021	15.709	15.132	14.7074	15.7865	16.8994	16.6156	18.7543	17.056	18.7961	17.4085	17.0648	19.3963	19.7748	19.136
10.1514	9.87043	9.89737	10.2477	10.2683	11.1749	11.0994	11.7864	12.0399	12.029	13.6951	12.4716	12.1588	12.1252	12.8673	12.5549	12.8538	13.6288	13.5374	13.2792	13.6375	12.668	12.5684	13.4278	13.8697	14.3108	13.4821	14.0248	14.082	15.0889	14.1522	14.1838	14.4152	14.6387	15.9575	14.7021	15.709	15.132	14.7074	15.7865	16.8994	16.6156	18.7543	17.056	18.7961	17.4085	17.0648	19.3963	19.7748	19.136
10.1514	9.87043	9.89737	10.2477	10.2683	11.1749	11.0994	11.7864	12.0399	12.029	13.6951	12.4716	12.1588	12.1252	12.8673	12.5549	12.8538	13.6288	13.5374	13.2792	13.6375	12.668	12.5684	13.4278	13.8697	14.3108	13.4821	14.0248	14.082	15.0889	14.1522	14.1838	14.4152	14.6387	15.9575	14.7021	15.709	15.132	14.7074	15.7865	16.8994	16.6156	18.7543	17.056	18.7961	17.4085	17.0648	19.3963	19.7748	19.136
10.1514	9.87043	9.89737	10.2477	10.2683	11.1749	11.0994	11.7864	12.0399	12.029	13.6951	12.4716	12.1588	12.1252	12.8673	12.5549	12.8538	13.6288	13.5374	13.2792	13.6375	12.668	12.5684	13.4278	13.8697	14.3108	13.4821	14.0248	14.082	15.0889	14.1522	14.1838	14.4152	14.6387	15.9575	14.7021	15.709	15.132	14.7074	15.7865	16.8994	16.6156	18.7543	17.056	18.7961	17.4085	17.0648	19.3963	19.7748	19.136
10.1514	9.87043	9.89737	10.2477	10.2683	11.1749	11.0994	11.7864	12.0399	12.029	13.6951	12.4716	12.1588	12.1252	12.8673	12.5549	12.8538	13.6288	13.5374	13.2792	13.6375	12.668	12.5684	13.4278	13.8697	14.3108	13.4821	14.0248	14.082	15.0889	14.1522	14.1838	14.4152	14.6387	15.9575	14.7021	15.709	15.132	14.7074	15.7865	16.8994	16.6156	18.7543	17.056	18.7961	17.4085	17.0648	19.3963	19.7748	19.136
10.1514	9.87043	9.89737	10.2477	10.2683	11.1749	11.0994	11.7864	12.0399	12.029	13.6951	12.4716	12.1588	12.1252	12.8673	12.5549	12.8538	13.6288	13.5374	13.2792	13.6375	12.668	12.5684	13.4278	13.8697	14.3108	13.4821	14.0248	14.082	15.0889	14.1522	14.1838	14.4152	14.6387	15.9575	14.7021	15.709	15.132	14.7074	15.7865	16.8994	16.6156	18.7543	17.056	18.7961	17.4085	17.0648	19.3963	19.7748	19.136
10.2442	9.70871	10.0159	10.4568	10.5064	9.94367	10.878	10.5937	11.5007	12.0833	12.0794	11.8147	12.3845	12.5934	12.9511	13.5025	12.7719	12.7351	12.4008	12.2607	11.8545	12.8355	13.7961	13.849	13.2272	13.6111	14.2885	13.7781	14.9619	13.8012	13.4465	14.215	14.5961	14.9787	14.1683	14.5133	14.9926	15.734	14.6789	16.0872	16.4217	16.2441	17.8741	16.9515	17.9083	18.3987	17.7761	18.6813	18.7961	20.1503
10.2442	9.70871	10.0159	10.4568	10.5064	9.94367	10.878	10.5937	11.5007	12.0833	12.0794	11.8147	12.3845	12.5934	12.9511	13.5025	12.7719	12.7351	12.4008	12.2607	11.8545	12.8355	13.7961	13.849	13.2272	13.6111	14.2885	13.7781	14.9619	13.8012	13.4465	14.215	14.5961	14.9787	14.1683	14.5133	14.9926	15.734	14.6789	16.0872	16.4217	16.2441	17.8741	16.9515	17.9083	18.3987	17.7761	18.6813	18.7961	20.1503
10.2442	9.70871	10.0159	10.4568	10.5064	9.94367	10.878	10.5937	11.5007	12.0833	12.0794	11.8147	12.3845	12.5934	12.9511	13.5025	12.7719	12.7351	12.4008	12.2607	11.8545	12.8355	13.7961	13.849	13.2272	13.6111	14.2885	13.7781	14.9619	13.8012	13.4465	14.215	14.5961	14.9787	14.1683	14.5133	14.9926	15.734	14.6789	16.0872	16.4217	16.2441	17.8741	16.9515	17.9083	18.3987	17.7761	18.6813	18.7961	20.1503
10.2442	9.70871	10.0159	10.4568	10.5064	9.94367	10.878	10.5937	11.5007	12.0833	12.0794	11.8147	12.3845	12.5934	12.9511	13.5025	12.7719	12.7351	12.4008	12.2607	11.8545	12.8355	13.7961	13.849	13.2272	13.6111	14.2885	13.7781	14.9619	13.8012	13.4465	14.215	14.5961	14.9787	14.1683	14.5133	14.9926	15.734	14.6789	16.0872	16.4217	16.2441	17.8741	16.9515	17.9083	18.3987	17.7761	18.6813	18.7961	20.1503
10.2442	9.70871	10.0159	10.4568	10.5064	9.94367	10.878	10.5937	11.5007	12.0833	12.0794	11.8147	12.3845	12.5934	12.9511	13.5025	12.7719	12.7351	12.4008	12.2607	11.8545	12.8355	13.7961	13.849	13.2272	13.6111	14.2885	13.7781	14.9619	13.8012	13.4465	14.215	14.5961	14.9787	14.1683	14.5133	14.9926	15.734	14.6789	16.0872	16.4217	16.2441	17.8741	16.9515	17.9083	18.3987	17.7761	18.6813	18.7961	20.1503
10.2442	9.70871	10.0159	10.4568	10.5064	9.94367	10.878	10.5937	11.5007	12.0833	12.0794	11.8147	12.3845	12.5934	12.9511	13.5025	12.7719	12.7351	12.4008	12.2607	11.8545	12.8355	13.7961	13.849	13.2272	13.6111	14.2885	13.7781	14.9619	13.8012	13.4465	14.215	14.5961	14.9787	14.1683	14.5133	14.9926	15.734	14.6789	16.0872	16.4217	16.2441	17.8741	16.9515	17.9083	18.3987	17.7761	18.6813	18.7961	20.1503
10.2442	9.70871	10.0159	10.4568	10.5064	9.94367	10.878	10.5937	11.5007	12.0833	12.0794	11.8147	12.3845	12.5934	12.9511	13.5025	12.7719	12.7351	12.4008	12.2607	11.8545	12.8355	13.7961	13.849	13.2272	13.6111	14.2885	13.7781	14.9619	13.8012	13.4465	14.215	14.5961	14.9787	14.1683	14.5133	14.9926	15.734	14.6789	16.0872	16.4217	16.2441	17.8741	16.9515	17.9083	18.3987	17.7761	18.6813	18.7961	20.1503
10.2442	9.70871	10.0159	10.4568	10.5064	9.94367	10.878	10.5937	11.5007	12.0833	12.0794	11.8147	12.3845	12.5934	12.9511	13.5025	12.7719	12.7351	12.4008	12.2607	11.8545	12.8355	13.7961	13.849	13.2272	13.6111	14.2885	13.7781	14.9619	13.8012	13.4465	14.215	14.5961	14.9787	14.1683	14.5133	14.9926	15.734	14.6789	16.0872	16.4217	16.2441	17.8741	16.9515	17.9083	18.3987	17.7761	18.6813	18.7961	20.1503
10.2442	9.70871	10.0159	10.4568	10.5064	9.94367	10.878	10.5937	11.5007	12.0833	12.0794	11.8147	12.3845	12.5934	12.9511	13.5025	12.7719	12.7351	12.4008	12.2607	11.8545	12.8355	13.7961	13.849	13.2272	13.6111	14.2885	13.7781	14.9619	13.8012	13.4465	14.215	14.5961	14.9787	14.1683	14.5133	14.9926	15.734	14.6789	16.0872	16.4217	16.2441	17.8741	16.9515	17.9083	18.3987	17.7761	18.6813	18.7961	20.1503
10.2442	9.70871	10.0159	10.4568	10.5064	9.94367	10.878	10.5937	11.5007	12.0833	12.0794	11.8147	12.3845	12.5934	12.9511	13.5025	12.7719	12.7351	12.4008	12.2607	11.8545	12.8355	13.7961	13.849	13.2272	13.6111	14.2885	13.7781	14.9619	13.8012	13.4465	14.215	14.5961	14.9787	14.1683	14.5133	14.9926	15.734	14.6789	16.0872	16.4217	16.2441	17.8741	16.9515	17.9083	18.3987	17.7761	18.6813	18.7961	20.1503
10.0232	9.75308	10.096	10.0751	10.3046	10.6931	10.9269	11.2853	11.3002	12.6514	13.0115	11.9191	12.3459	12.6095	13.1822	12.7333	12.2978	12.2772	12.5468	13.2192	13.1088	12.5133	12.5672	13.6732	13.6747	12.7268	13.6954	13.4018	13.4321	13.6192	14.1711	13.0555	13.8425	14.1287	15.2943	14.0404	14.5452	15.6514	14.6582	15.467	16.1703	17.4944	18.0656	17.3884	20.04	18.5548	18.9394	20.9362	21.224	21.2944
10.0232	9.75308	10.096	10.0751	10.3046	10.6931	10.9269	11.2853	11.3002	12.6514	13.0115	11.9191	12.3459	12.6095	13.1822	12.7333	12.2978	12.2772	12.5468	13.2192	13.1088	12.5133	12.5672	13.6732	13.6747	12.7268	13.6954	13.4018	13.4321	13.6192	14.1711	13.0555	13.8425	14.1287	15.2943	14.0404	14.5452	15.6514	14.6582	15.467	16.1703	17.4944	18.0656	17.3884	20.04	18.5548	18.9394	20.9362	21.224	21.2944
10.0232	9.75308	10.096	10.0751	10.3046	10.6931	10.9269	11.2853	11.3002	12.6514	13.0115	11.9191	12.3459	12.6095	13.1822	12.7333	12.2978	12.2772	12.5468	13.2192	13.1088	12.5133	12.5672	13.6732	13.6747	12.7268	13.6954	13.4018	13.4321	13.6192	14.1711	13.0555	13.8425	14.1287	15.2943	14.0404	14.5452	15.6514	14.6582	15.467	16.1703	17.4944	18.0656	17.3884	20.04	18.5548	18.9394	20.9362	21.224	21.2944
10.0232	9.75308	10.096	10.0751	10.3046	10.6931	10.9269	11.2853	11.3002	12.6514	13.0115	11.9191	12.3459	12.6095	13.1822	12.7333	12.2978	12.2772	12.5468	13.2192	13.1088	12.5133	12.5672	13.6732	13.6747	12.7268	13.6954	13.4018	13.4321	13.6192	14.1711	13.0555	13.8425	14.1287	15.2943	14.0404	14.5452	15.6514	14.6582	15.467	16.1703	17.4944	18.0656	17.3884	20.04	18.5548	18.9394	20.9362	21.224	21.2944
10.0232	9.75308	10.096	10.0751	10.3046	10.6931	10.9269	11.2853	11.3002	12.6514	13.0115	11.9191	12.3459	12.6095	13.1822	12.7333	12.2978	12.2772	12.5468	13.2192	13.1088	12.5133	12.5672	13.6732	13.6747	12.7268	13.6954	13.4018	13.4321	13.6192	14.1711	13.0555	13.8425	14.1287	15.2943	14.0404	14.5452	15.6514	14.6582	15.467	16.1703	17.4944	18.0656	17.3884	20.04	18.5548	18.9394	20.9362	21.224	21.2944
10.0232	9.75308	10.096	10.0751	10.3046	10.6931	10.9269	11.2853	11.3002	12.6514	13.0115	11.9191	12.3459	12.6095	13.1822	12.7333	12.2978	12.2772	12.5468	13.2192	13.1088	12.5133	12.5672	13.6732	13.6747	12.7268	13.6954	13.4018	13.4321	13.6192	14.1711	13.0555	13.8425	14.1287	15.2943	14.0404	14.5452	15.6514	14.6582	15.467	16.1703	17.4944	18.0656	17.3884	20.04	18.5548	18.9394	20.9362	21.224	21.2944
10.0232	9.75308	10.096	10.0751	10.3046	10.6931	10.9269	11.2853	11.3002	12.6514	13.0115	11.9191	12.3459	12.6095	13.1822	12.7333	12.2978	12.2772	12.5468	13.2192	13.1088	12.5133	12.5672	13.6732	13.6747	12.7268	13.6954	13.4018	13.4321	13.6192	14.1711	13.0555	13.8425	14.1287	15.2943	14.0404	14.5452	15.6514	14.6582	15.467	16.1703	17.4944	18.0656	17.3884	20.04	18.5548	18.9394	20.9362	21.224	21.2944
10.0232	9.75308	10.096	10.0751	10.3046	10.6931	10.9269	11.2853	11.3002	12.6514	13.0115	11.9191	12.3459	12.6095	13.1822	12.7333	12.2978	12.2772	12.5468	13.2192	13.1088	12.5133	12.5672	13.6732	13.6747	12.7268	13.6954	13.4018	13.4321	13.6192	14.1711	13.0555	13.8425	14.1287	15.2943	14.0404	14.5452	15.6514	14.6582	15.467	16.1703	17.4944	18.0656	17.3884	20.04	18.5548	18.9394	20.9362	21.224	21.2944
10.0232	9.75308	10.096	10.0751	10.3046	10.6931	10.9269	11.2853	11.3002	12.6514	13.0115	11.9191	12.3459	12.6095	13.1822	12.7333	12.2978	12.2772	12.5468	13.2192	13.1088	12.5133	12.5672	13.6732	13.6747	12.7268	13.6954	13.4018	13.4321	13.6192	14.1711	13.0555	13.8425	14.1287	15.2943	14.0404	14.5452	15.6514	14.6582	15.467	16.1703	17.4944	18.0656	17.3884	20.04	18.5548	18.9394	20.9362	21.224	21.2944
10.0232	9.75308	10.096	10.0751	10.3046	10.6931	10.9269	11.2853	11.3002	12.6514	13.0115	11.9191	12.3459	12.6095	13.1822	12.7333	12.2978	12.2772	12.5468	13.2192	13.1088	12.5133	12.5672	13.6732	13.6747	12.7268	13.6954	13.4018	13.4321	13.6192	14.1711	13.0555	13.8425	14.1287	15.2943	14.0404	14.5452	15.6514	14.6582	15.467	16.1703	17.4944	18.0656	17.3884	20.04	18.5548	18.9394	20.9362	21.224	21.2944
10.3154	10.0917	10.0401	10.6192	10.5315	10.3641	11.16	10.6047	11.3599	11.39	11.562	11.6888	12.7045	12.326	12.0951	12.0901	13.9827	12.0599	12.1643	11.1526	12.7447	12.8055	13.3787	13.6035	13.0438	13.1925	13.6807	12.8129	13.1401	12.7726	13.0238	13.99	13.1703	13.2332	13.6722	15.4239	14.6478	14.8187	14.7325	15.8917	15.7332	16.8206	17.4008	19.8007	18.9573	18.9183	19.6833	19.8976	22.1365	20.9355
10.3154	10.0917	10.0401	10.6192	10.5315	10.3641	11.16	10.6047	11.3599	11.39	11.562	11.6888	12.7045	12.326	12.0951	12.0901	13.9827	12.0599	12.1643	11.1526	12.7447	12.8055	13.3787	13.6035	13.0438	13.1925	13.6807	12.8129	13.1401	12.7726	13.0238	13.99	13.1703	13.2332	13.6722	15.4239	14.6478	14.8187	14.7325	15.8917	15.7332	16.8206	17.4008	19.8007	18.9573	18.9183	19.6833	19.8976	22.1365	20.9355
10.3154	10.0917	10.0401	10.6192	10.5315	10.3641	11.16	10.6047	11.3599	11.39	11.562	11.6888	12.7045	12.326	12.0951	12.0901	13.9827	12.0599	12.1643	11.1526	12.7447	12.8055	13.3787	13.6035	13.0438	13.1925	13.6807	12.8129	13.1401	12.7726	13.0238	13.99	13.1703	13.2332	13.6722	15.4239	14.6478	14.8187	14.7325	15.8917	15.7332	16.8206	17.4008	19.8007	18.9573	18.9183	19.6833	19.8976	22.1365	20.9355
10.3154	10.0917	10.0401	10.6192	10.5315	10.3641	11.16	10.6047	11.3599	11.39	11.562	11.6888	12.7045	12.326	12.0951	12.0901	13.9827	12.0599	12.1643	11.1526	12.7447	12.8055	13.3787	13.6035	13.0438	13.1925	13.6807	12.8129	13.1401	12.7726	13.0238	13.99	13.1703	13.2332	13.6722	15.4239	14.6478	14.8187	14.7325	15.8917	15.7332	16.8206	17.4008	19.8007	18.9573	18.9183	19.6833	19.8976	22.1365	20.9355
10.3154	10.0917	10.0401	10.6192	10.5315	10.3641	11.16	10.6047	11.3599	11.39	11.562	11.6888	12.7045	12.326	12.0951	12.0901	13.9827	12.0599	12.1643	11.1526	12.7447	12.8055	13.3787	13.6035	13.0438	13.1925	13.6807	12.8129	13.1401	12.7726	13.0238	13.99	13.1703	13.2332	13.6722	15.4239	14.6478	14.8187	14.7325	15.8917	15.7332	16.8206	17.4008	19.8007	18.9573	18.9183	19.6833	19.8976	22.1365	20.9355
10.3154	10.0917	10.0401	10.6192	10.5315	10.3641	11.16	10.6047	11.3599	11.39	11.562	11.6888	12.7045	12.326	12.0951	12.0901	13.9827	12.0599	12.1643	11.1526	12.7447	12.8055	13.3787	13.6035	13.0438	13.1925	13.6807	12.8129	13.1401	12.7726	13.0238	13.99	13.1703	13.2332	13.6722	15.4239	14.6478	14.8187	14.7325	15.8917	15.7332	16.8206	17.4008	19.8007	18.9573	18.9183	19.6833	19.8976	22.1365	20.9355
10.3154	10.0917	10.0401	10.6192	10.5315	10.3641	11.16	10.6047	11.3599	11.39	11.562	11.6888	12.7045	12.326	12.0951	12.0901	13.9827	12.0599	12.1643	11.1526	12.7447	12.8055	13.3787	13.6035	13.0438	13.1925	13.6807	12.8129	13.1401	12.7726	13.0238	13.99	13.1703	13.2332	13.6722	15.4239	14.6478	14.8187	14.7325	15.8917	15.7332	16.8206	17.4008	19.8007	18.9573	18.9183	19.6833	19.8976	22.1365	20.9355
10.3154	10.0917	10.0401	10.6192	10.5315	10.3641	11.16	10.6047	11.3599	11.39	11.562	11.6888	12.7045	12.326	12.0951	12.0901	13.9827	12.0599	12.1643	11.1526	12.7447	12.8055	13.3787	13.6035	13.0438	13.1925	13.6807	12.8129	13.1401	12.7726	13.0238	13.99	13.1703	13.2332	13.6722	15.4239	14.6478	14.8187	14.7325	15.8917	15.7332	16.8206	17.4008	19.8007	18.9573	18.9183	19.6833	19.8976	22.1365	20.9355
10.3154	10.0917	10.0401	10.6192	10.5315	10.3641	11.16	10.6047	11.3599	11.39	11.562	11.6888	12.7045	12.326	12.0951	12.0901	13.9827	12.0599	12.1643	11.1526	12.7447	12.8055	13.3787	13.6035	13.0438	13.1925	13.6807	12.8129	13.1401	12.7726	13.0238	13.99	13.1703	13.2332	13.6722	15.4239	14.6478	14.8187	14.7325	15.8917	15.7332	16.8206	17.4008	19.8007	18.9573	18.9183	19.6833	19.8976	22.1365	20.9355
10.3154	10.0917	10.0401	10.6192	10.5315	10.3641	11.16	10.6047	11.3599	11.39	11.562	11.6888	12.7045	12.326	12.0951	12.0901	13.9827	12.0599	12.1643	11.1526	12.7447	12.8055	13.3787	13.6035	13.0438	13.1925	13.6807	12.8129	13.1401	12.7726	13.0238	13.99	13.1703	13.2332	13.6722	15.4239	14.6478	14.8187	14.7325	15.8917	15.7332	16.8206	17.4008	19.8007	18.9573	18.9183	19.6833	19.8976	22.1365	20.9355
9.8908	10.1064	10.2405	10.4874	10.3855	10.5891	10.7882	10.6391	10.9069	11.3077	10.9656	11.2702	12.4268	12.3517	12.1985	13.8173	12.4899	12.1195	12.7484	11.7995	12.1634	12.6625	12.773	12.4041	12.9411	13.171	13.137	12.7912	12.5391	12.5158	12.7611	13.0886	13.5178	13.7256	14.0433	14.4993	14.1901	14.2802	15.8714	16.3556	16.0192	17.0359	16.9404	17.059	19.1623	19.1329	19.4697	20.5744	21.6192	20.2094
9.8908	10.1064	10.2405	10.4874	10.3855	10.5891	10.7882	10.6391	10.9069	11.3077	10.9656	11.2702	12.4268	12.3517	12.1985	13.8173	12.4899	12.1195	12.7484	11.7995	12.1634	12.6625	12.773	12.4041	12.9411	13.171	13.137	12.7912	12.5391	12.5158	12.7611	13.0886	13.5178	13.7256	14.0433	14.4993	14.1901	14.2802	15.8714	16.3556	16.0192	17.0359	16.9404	17.059	19.1623	19.1329	19.4697	20.5744	21.6192	20.2094
9.8908	10.1064	10.2405	10.4874	10.3855	10.5891	10.7882	10.6391	10.9069	11.3077	10.9656	11.2702	12.4268	12.3517	12.1985	13.8173	12.4899	12.1195	12.7484	11.7995	12.1634	12.6625	12.773	12.4041	12.9411	13.171	13.137	12.7912	12.5391	12.5158	12.7611	13.0886	13.5178	13.7256	14.0433	14.4993	14.1901	14.2802	15.8714	16.3556	16.0192	17.0359	16.9404	17.059	19.1623	19.1329	19.4697	20.5744	21.6192	20.2094
9.8908	10.1064	10.2405	10.4874	10.3855	10.5891	10.7882	10.6391	10.9069	11.3077	10.9656	11.2702	12.4268	12.3517	12.1985	13.8173	12.4899	12.1195	12.7484	11.7995	12.1634	12.6625	12.773	12.4041	12.9411	13.171	13.137	12.7912	12.5391	12.5158	12.7611	13.0886	13.5178	13.7256	14.0433	14.4993	14.1901	14.2802	15.8714	16.3556	16.0192	17.0359	16.9404	17.059	19.1623	19.1329	19.4697	20.5744	21.6192	20.2094
9.8908	10.1064	10.2405	10.4874	10.3855	10.5891	10.7882	10.6391	10.9069	11.3077	10.9656	11.2702	12.4268	12.3517	12.1985	13.8173	12.4899	12.1195	12.7484	11.7995	12.1634	12.6625	12.773	12.4041	12.9411	13.171	13.137	12.7912	12.5391	12.5158	12.7611	13.0886	13.5178	13.7256	14.0433	14.4993	14.1901	14.2802	15.8714	16.3556	16.0192	17.0359	16.9404	17.059	19.1623	19.1329	19.4697	20.5744	21.6192	20.2094
9.8908	10.1064	10.2405	10.4874	10.3855	10.5891	10.7882	10.6391	10.9069	11.3077	10.9656	11.2702	12.4268	12.3517	12.1985	13.8173	12.4899	12.1195	12.7484	11.7995	12.1634	12.6625	12.773	12.4041	12.9411	13.171	13.137	12.7912	12.5391	12.5158	12.7611	13.0886	13.5178	13.7256	14.0433	14.4993	14.1901	14.2802	15.8714	16.3556	16.0192	17.0359	16.9404	17.059	19.1623	19.1329	19.4697	20.5744	21.6192	20.2094
9.8908	10.1064	10.2405	10.4874	10.3855	10.5891	10.7882	10.6391	10.9069	11.3077	10.9656	11.2702	12.4268	12.3517	12.1985	13.8173	12.4899	12.1195	12.7484	11.7995	12.1634	12.6625	12.773	12.4041	12.9411	13.171	13.137	12.7912	12.5391	12.5158	12.7611	13.0886	13.5178	13.7256	14.0433	14.4993	14.1901	14.2802	15.8714	16.3556	16.0192	17.0359	16.9404	17.059	19.1623	19.1329	19.4697	20.5744	21.6192	20.2094
9.8908	10.1064	10.2405	10.4874	10.3855	10.5891	10.7882	10.6391	10.9069	11.3077	10.9656	11.2702	12.4268	12.3517	12.1985	13.8173	12.4899	12.1195	12.7484	11.7995	12.1634	12.6625	12.773	12.4041	12.9411	13.171	13.137	12.7912	12.5391	12.5158	12.7611	13.0886	13.5178	13.7256	14.0433	14.4993	14.1901	14.2802	15.8714	16.3556	16.0192	17.0359	16.9404	17.059	19.1623	19.1329	19.4697	20.5744	21.6192	20.2094
9.8908	10.1064	10.2405	10.4874	10.3855	10.5891	10.7882	10.6391	10.9069	11.3077	10.9656	11.2702	12.4268	12.3517	12.1985	13.8173	12.4899	12.1195	12.7484	11.7995	12.1634	12.6625	12.773	12.4041	12.9411	13.171	13.137	12.7912	12.5391	12.5158	12.7611	13.0886	13.5178	13.7256	14.0433	14.4993	14.1901	14.2802	15.8714	16.3556	16.0192	17.0359	16.9404	17.059	19.1623	19.1329	19.4697	20.5744	21.6192	20.2094
9.8908	10.1064	10.2405	10.4874	10.3855	10.5891	10.7882	10.6391	10.9069	11.3077	10.9656	11.2702	12.4268	12.3517	12.1985	13.8173	12.4899	12.1195	12.7484	11.7995	12.1634	12.6625	12.773	12.4041	12.9411	13.171	13.137	12.7912	12.5391	12.5158	12.7611	13.0886	13.5178	13.7256	14.0433	14.4993	14.1901	14.2802	15.8714	16.3556	16.0192	17.0359	16.9404	17.059	19.1623	19.1329	19.4697	20.5744	21.6192	20.2094
9.91152	10.4157	9.92695	10.1038	10.94	11.18	10.619	10.6769	10.7239	11.5514	10.9326	11.2595	11.3827	12.0245	12.2944	11.5313	12.2758	12.0775	11.6264	11.7397	11.5875	11.9572	12.6538	13.2979	12.2785	13.9157	12.6666	13.7011	12.3944	12.4131	13.0064	13.048	13.0697	12.6508	13.7452	13.6018	15.3454	15.4271	15.4577	15.1348	16.005	17.6495	17.2854	18.5597	17.9395	18.837	18.8729	20.0516	20.0856	20.5627
9.91152	10.4157	9.92695	10.1038	10.94	11.18	10.619	10.6769	10.7239	11.5514	10.9326	11.2595	11.3827	12.0245	12.2944	11.5313	12.2758	12.0775	11.6264	11.7397	11.5875	11.9572	12.6538	13.2979	12.2785	13.9157	12.6666	13.7011	12.3944	12.4131	13.0064	13.048	13.0697	12.6508	13.7452	13.6018	15.3454	15.4271	15.4577	15.1348	16.005	17.6495	17.2854	18.5597	17.9395	18.837	18.8729	20.0516	20.0856	20.5627
9.91152	10.4157	9.92695	10.1038	10.94	11.18	10.619	10.6769	10.7239	11.5514	10.9326	11.2595	11.3827	12.0245	12.2944	11.5313	12.2758	12.0775	11.6264	11.7397	11.5875	11.9572	12.6538	13.2979	12.2785	13.9157	12.6666	13.7011	12.3944	12.4131	13.0064	13.048	13.0697	12.6508	13.7452	13.6018	15.3454	15.4271	15.4577	15.1348	16.005	17.6495	17.2854	18.5597	17.9395	18.837	18.8729	20.0516	20.0856	20.5627
9.91152	10.4157	9.92695	10.1038	10.94	11.18	10.619	10.6769	10.7239	11.5514	10.9326	11.2595	11.3827	12.0245	12.2944	11.5313	12.2758	12.0775	11.6264	11.7397	11.5875	11.9572	12.6538	13.2979	12.2785	13.9157	12.6666	13.7011	12.3944	12.4131	13.0064	13.048	13.0697	12.6508	13.7452	13.6018	15.3454	15.4271	15.4577	15.1348	16.005	17.6495	17.2854	18.5597	17.9395	18.837	18.8729	20.0516	20.0856	20.5627
9.91152	10.4157	9.92695	10.1038	10.94	11.18	10.619	10.6769	10.7239	11.5514	10.9326	11.2595	11.3827	12.0245	12.2944	11.5313	12.2758	12.0775	11.6264	11.7397	11.5875	11.9572	12.6538	13.2979	12.2785	13.9157	12.6666	13.7011	12.3944	12.4131	13.0064	13.048	13.0697	12.6508	13.7452	13.6018	15.3454	15.4271	15.4577	15.1348	16.005	17.6495	17.2854	18.5597	17.9395	18.837	18.8729	20.0516	20.0856	20.5627
9.91152	10.4157	9.92695	10.1038	10.94	11.18	10.619	10.6769	10.7239	11.5514	10.9326	11.2595	11.3827	12.0245	12.2944	11.5313	12.2758	12.0775	11.6264	11.7397	11.5875	11.9572	12.6538	13.2979	12.2785	13.9157	12.6666	13.7011	12.3944	12.4131	13.0064	13.048	13.0697	12.6508	13.7452	13.6018	15.3454	15.4271	15.4577	15.1348	16.005	17.6495	17.2854	18.5597	17.9395	18.837	18.8729	20.0516	20.0856	20.5627
9.91152	10.4157	9.92695	10.1038	10.94	11.18	10.619	10.6769	10.7239	11.5514	10.9326	11.2595	11.3827	12.0245	12.2944	11.5313	12.2758	12.0775	11.6264	11.7397	11.5875	11.9572	12.6538	13.2979	12.2785	13.9157	12.6666	13.7011	12.3944	12.4131	13.0064	13.048	13.0697	12.6508	13.7452	13.6018	15.3454	15.4271	15.4577	15.1348	16.005	17.6495	17.2854	18.5597	17.9395	18.837	18.8729	20.0516	20.0856	20.5627
9.91152	10.4157	9.92695	10.1038	10.94	11.18	10.619	10.6769	10.7239	11.5514	10.9326	11.2595	11.3827	12.0245	12.2944	11.5313	12.2758	12.0775	11.6264	11.7397	11.5875	11.9572	12.6538	13.2979	12.2785	13.9157	12.6666	13.7011	12.3944	12.4131	13.0064	13.048	13.0697	12.6508	13.7452	13.6018	15.3454	15.4271	15.4577	15.1348	16.005	17.6495	17.2854	18.5597	17.9395	18.837	18.8729	20.0516	20.0856	20.5627
9.91152	10.4157	9.92695	10.1038	10.94	11.18	10.619	10.6769	10.7239	11.5514	10.9326	11.2595	11.3827	12.0245	12.2944	11.5313	12.2758	12.0775	11.6264	11.7397	11.5875	11.9572	12.6538	13.2979	12.2785	13.9157	12.6666	13.7011	12.3944	12.4131	13.0064	13.048	13.0697	12.6508	13.7452	13.6018	15.3454	15.4271	15.4577	15.1348	16.005	17.6495	17.2854	18.5597	17.9395	18.837	18.8729	20.0516	20.0856	20.5627
9.91152	10.4157	9.92695	10.1038	10.94	11.18	10.619	10.6769	10.7239	11.5514	10.9326	11.2595	11.3827	12.0245	12.2944	11.5313	12.2758	12.0775	11.6264	11.7397	11.5875	11.9572	12.6538	13.2979	12.2785	13.9157	12.6666	13.7011	12.3944	12.4131	13.0064	13.048	13.0697	12.6508	13.7452	13.6018	15.3454	15.4271	15.4577	15.1348	16.005	17.6495	17.2854	18.5597	17.9395	18.837	18.8729	20.0516	20.0856	20.5627
10.1008	10.3383	10.8874	10.0477	10.4099	10.7447	10.2025	10.7403	11.0615	11.5104	10.977	11.8917	11.1986	11.5112	11.2736	11.5307	11.358	11.3779	11.5489	11.2726	11.97	12.5501	11.6747	11.9466	11.7554	12.0913	11.9634	11.747	12.1735	12.3612	12.9897	13.5287	12.9245	13.1297	12.8254	14.2107	15.0534	14.1829	14.5216	14.6899	15.7951	16.3055	17.5422	17.1514	18.2316	18.382	17.3691	17.8556	18.9879	20.3506
10.1008	10.3383	10.8874	10.0477	10.4099	10.7447	10.2025	10.7403	11.0615	11.5104	10.977	11.8917	11.1986	11.5112	11.2736	11.5307	11.358	11.3779	11.5489	11.2726	11.97	12.5501	11.6747	11.9466	11.7554	12.0913	11.9634	11.747	12.1735	12.3612	12.9897	13.5287	12.9245	13.1297	12.8254	14.2107	15.0534	14.1829	14.5216	14.6899	15.7951	16.3055	17.5422	17.1514	18.2316	18.382	17.3691	17.8556	18.9879	20.3506
10.1008	10.3383	10.8874	10.0477	10.4099	10.7447	10.2025	10.7403	11.0615	11.5104	10.977	11.8917	11.1986	11.5112	11.2736	11.5307	11.358	11.3779	11.5489	11.2726	11.97	12.5501	11.6747	11.9466	11.7554	12.0913	11.9634	11.747	12.1735	12.3612	12.9897	13.5287	12.9245	13.1297	12.8254	14.2107	15.0534	14.1829	14.5216	14.6899	15.7951	16.3055	17.5422	17.1514	18.2316	18.382	17.3691	17.8556	18.9879	20.3506
10.1008	10.3383	10.8874	10.0477	10.4099	10.7447	10.2025	10.7403	11.0615	11.5104	10.977	11.8917	11.1986	11.5112	11.2736	11.5307	11.358	11.3779	11.5489	11.2726	11.97	12.5501	11.6747	11.9466	11.7554	12.0913	11.9634	11.747	12.1735	12.3612	12.9897	13.5287	12.9245	13.1297	12.8254	14.2107	15.0534	14.1829	14.5216	14.6899	15.7951	16.3055	17.5422	17.1514	18.2316	18.382	17.3691	17.8556	18.9879	20.3506
10.1008	10.3383	10.8874	10.0477	10.4099	10.7447	10.2025	10.7403	11.0615	11.5104	10.977	11.8917	11.1986	11.5112	11.2736	11.5307	11.358	11.3779	11.5489	11.2726	11.97	12.5501	11.6747	11.9466	11.7554	12.0913	11.9634	11.747	12.1735	12.3612	12.9897	13.5287	12.9245	13.1297	12.8254	14.2107	15.0534	14.1829	14.5216	14.6899	15.7951	16.3055	17.5422	17.1514	18.2316	18.382	17.3691	17.8556	18.9879	20.3506
10.1008	10.3383	10.8874	10.0477	10.4099	10.7447	10.2025	10.7403	11.0615	11.5104	10.977	11.8917	11.1986	11.5112	11.2736	11.5307	11.358	11.3779	11.5489	11.2726	11.97	12.5501	11.6747	11.9466	11.7554	12.0913	11.9634	11.747	12.1735	12.3612	12.9897	13.5287	12.9245	13.1297	12.8254	14.2107	15.0534	14.1829	14.5216	14.6899	15.7951	16.3055	17.5422	17.1514	18.2316	18.382	17.3691	17.8556	18.9879	20.3506
10.1008	10.3383	10.8874	10.0477	10.4099	10.7447	10.2025	10.7403	11.0615	11.5104	10.977	11.8917	11.1986	11.5112	11.2736	11.5307	11.358	11.3779	11.5489	11.2726	11.97	12.5501	11.6747	11.9466	11.7554	12.0913	11.9634	11.747	12.1735	12.3612	12.9897	13.5287	12.9245	13.1297	12.8254	14.2107	15.0534	14.1829	14.5216	14.6899	15.7951	16.3055	17.5422	17.1514	18.2316	18.382	17.3691	17.8556	18.9879	20.3506
10.1008	10.3383	10.8874	10.0477	10.4099	10.7447	10.2025	10.7403	11.0615	11.5104	10.977	11.8917	11.1986	11.5112	11.2736	11.5307	11.358	11.3779	11.5489	11.2726	11.97	12.5501	11.6747	11.9466	11.7554	12.0913	11.9634	11.747	12.1735	12.3612	12.9897	13.5287	12.9245	13.1297	12.8254	14.2107	15.0534	14.1829	14.5216	14.6899	15.7951	16.3055	17.5422	17.1514	18.2316	18.382	17.3691	17.8556	18.9879	20.3506
10.1008	10.3383	10.8874	10.0477	10.4099	10.7447	10.2025	10.7403	11.0615	11.5104	10.977	11.8917	11.1986	11.5112	11.2736	11.5307	11.358	11.3779	11.5489	11.2726	11.97	12.5501	11.6747	11.9466	11.7554	12.0913	11.9634	11.747	12.1735	12.3612	12.9897	13.5287	12.9245	13.1297	12.8254	14.2107	15.0534	14.1829	14.5216	14.6899	15.7951	16.3055	17.5422	17.1514	18.2316	18.382	17.3691	17.8556	18.9879	20.3506
10.1008	10.3383	10.8874	10.0477	10.4099	10.7447	10.2025	10.7403	11.0615	11.5104	10.977	11.8917	11.1986	11.5112	11.2736	11.5307	11.358	11.3779	11.5489	11.2726	11.97	12.5501	11.6747	11.9466	11.7554	12.0913	11.9634	11.747	12.1735	12.3612	12.9897	13.5287	12.9245	13.1297	12.8254	14.2107	15.0534	14.1829	14.5216	14.6899	15.7951	16.3055	17.5422	17.1514	18.2316	18.382	17.3691	17.8556	18.9879	20.3506
10.1677	9.59718	10.0136	10.3773	9.8105	10.1471	10.975	10.4887	10.6983	11.6444	10.921	11.0691	11.0707	10.88	10.9747	11.5201	11.6714	11.2884	11.494	11.7543	11.6893	11.9358	12.0655	12.2253	11.9953	12.3232	12.3771	11.8807	12.7925	12.5211	12.7598	12.8448	12.8259	13.1851	12.7824	13.8721	13.4809	14.1433	14.8181	15.613	15.5548	16.3913	16.3703	17.5947	17.2668	18.5287	18.0606	17.8233	17.8877	19.2235
10.1677	9.59718	10.0136	10.3773	9.8105	10.1471	10.975	10.4887	10.6983	11.6444	10.921	11.0691	11.0707	10.88	10.9747	11.5201	11.6714	11.2884	11.494	11.7543	11.6893	11.9358	12.0655	12.2253	11.9953	12.3232	12.3771	11.8807	12.7925	12.5211	12.7598	12.8448	12.8259	13.1851	12.7824	13.8721	13.4809	14.1433	14.8181	15.613	15.5548	16.3913	16.3703	17.5947	17.2668	18.5287	18.0606	17.8233	17.8877	19.2235
10.1677	9.59718	10.0136	10.3773	9.8105	10.1471	10.975	10.4887	10.6983	11.6444	10.921	11.0691	11.0707	10.88	10.9747	11.5201	11.6714	11.2884	11.494	11.7543	11.6893	11.9358	12.0655	12.2253	11.9953	12.3232	12.3771	11.8807	12.7925	12.5211	12.7598	12.8448	12.8259	13.1851	12.7824	13.8721	13.4809	14.1433	14.8181	15.613	15.5548	16.3913	16.3703	17.5947	17.2668	18.5287	18.0606	17.8233	17.8877	19.2235
10.1677	9.59718	10.0136	10.3773	9.8105	10.1471	10.975	10.4887	10.6983	11.6444	10.921	11.0691	11.0707	10.88	10.9747	11.5201	11.6714	11.2884	11.494	11.7543	11.6893	11.9358	12.0655	12.2253	11.9953	12.3232	12.3771	11.8807	12.7925	12.5211	12.7598	12.8448	12.8259	13.1851	12.7824	13.8721	13.4809	14.1433	14.8181	15.613	15.5548	16.3913	16.3703	17.5947	17.2668	18.5287	18.0606	17.8233	17.8877	19.2235
10.1677	9.59718	10.0136	10.3773	9.8105	10.1471	10.975	10.4887	10.6983	11.6444	10.921	11.0691	11.0707	10.88	10.9747	11.5201	11.6714	11.2884	11.494	11.7543	11.6893	11.9358	12.0655	12.2253	11.9953	12.3232	12.3771	11.8807	12.7925	12.5211	12.7598	12.8448	12.8259	13.1851	12.7824	13.8721	13.4809	14.1433	14.8181	15.613	15.5548	16.3913	16.3703	17.5947	17.2668	18.5287	18.0606	17.8233	17.8877	19.2235
10.1677	9.59718	10.0136	10.3773	9.8105	10.1471	10.975	10.4887	10.6983	11.6444	10.921	11.0691	11.0707	10.88	10.9747	11.5201	11.6714	11.2884	11.494	11.7543	11.6893	11.9358	12.0655	12.2253	11.9953	12.3232	12.3771	11.8807	12.7925	12.5211	12.7598	12.8448	12.8259	13.1851	12.7824	13.8721	13.4809	14.1433	14.8181	15.613	15.5548	16.3913	16.3703	17.5947	17.2668	18.5287	18.0606	17.8233	17.8877	19.2235
10.1677	9.59718	10.0136	10.3773	9.8105	10.1471	10.975	10.4887	10.6983	11.6444	10.921	11.0691	11.0707	10.88	10.9747	11.5201	11.6714	11.2884	11.494	11.7543	11.6893	11.9358	12.0655	12.2253	11.9953	12.3232	12.3771	11.8807	12.7925	12.5211	12.7598	12.8448	12.8259	13.1851	12.7824	13.8721	13.4809	14.1433	14.8181	15.613	15.5548	16.3913	16.3703	17.5947	17.2668	18.5287	18.0606	17.8233	17.8877	19.2235
10.1677	9.59718	10.0136	10.3773	9.8105	10.1471	10.975	10.4887	10.6983	11.6444	10.921	11.0691	11.0707	10.88	10.9747	11.5201	11.6714	11.2884	11.494	11.7543	11.6893	11.9358	12.0655	12.2253	11.9953	12.3232	12.3771	11.8807	12.7925	12.5211	12.7598	12.8448	12.8259	13.1851	12.7824	13.8721	13.4809	14.1433	14.8181	15.613	15.5548	16.3913	16.3703	17.5947	17.2668	18.5287	18.0606	17.8233	17.8877	19.2235
10.1677	9.59718	10.0136	10.3773	9.8105	10.1471	10.975	10.4887	10.6983	11.6444	10.921	11.0691	11.0707	10.88	10.9747	11.5201	11.6714	11.2884	11.494	11.7543	11.6893	11.9358	12.0655	12.2253	11.9953	12.3232	12.3771	11.8807	12.7925	12.5211	12.7598	12.8448	12.8259	13.1851	12.7824	13.8721	13.4809	14.1433	14.8181	15.613	15.5548	16.3913	16.3703	17.5947	17.2668	18.5287	18.0606	17.8233	17.8877	19.2235
10.1677	9.59718	10.0136	10.3773	9.8105	10.1471	10.975	10.4887	10.6983	11.6444	10.921	11.0691	11.0707	10.88	10.9747	11.5201	11.6714	11.2884	11.494	11.7543	11.6893	11.9358	12.0655	12.2253	11.9953	12.3232	12.3771	11.8807	12.7925	12.5211	12.7598	12.8448	12.8259	13.1851	12.7824	13.8721	13.4809	14.1433	14.8181	15.613	15.5548	16.3913	16.3703	17.5947	17.2668	18.5287	18.0606	17.8233	17.8877	19.2235
[truncated: 37 more columns]

## Sheet: d
Figure1d
Brachyury (T)
NodalCit/Cit			Nodal+/Cit			Nodal+/+
Distance	Mean	Error	Distance	Mean	Error	Distance	Mean	Error
5	0.236901	0.0811081	5	0.147808	0.0323447	5	0.222479	0.0449356
15.1516	0.305423	0.116677	15.1516	0.177879	0.0522212	15.1516	0.298337	0.0716598
25.621	0.429857	0.1526	25.621	0.25164	0.0924368	25.621	0.42489	0.102761
36.4402	0.614102	0.18846	36.4402	0.401379	0.144661	36.4402	0.586118	0.134024
47.6468	0.819549	0.209048	47.6468	0.6151	0.189697	47.6468	0.762986	0.154802
59.2857	0.983261	0.199117	59.2857	0.838201	0.219346	59.2857	0.916521	0.154101
71.4113	1.05054	0.17707	71.4113	1.01041	0.225742	71.4113	1	0.13961
84.0904	0.973909	0.16484	84.0904	1.05169	0.207597	84.0904	0.973767	0.135571
97.4067	0.771111	0.165115	97.4067	0.90991	0.182376	97.4067	0.834496	0.155767
111.468	0.51895	0.145885	111.468	0.641943	0.153361	111.468	0.611163	0.155789
126.414	0.298027	0.0994073	126.414	0.368002	0.108689	126.414	0.376672	0.12016
142.441	0.17262	0.0485577	142.441	0.18566	0.056977	142.441	0.204954	0.0665426
159.822	0.123831	0.0179309	159.822	0.111396	0.0233573	159.822	0.122048	0.0233794
178.979	0.108823	0.0078478	178.979	0.0935199	0.0136276	178.979	0.10123	0.00939933
200.612	0.106892	0.00753452	200.612	0.0918304	0.0127333	200.612	0.10194	0.00861241
226.08	0.108453	0.0082705	226.08	0.0918722	0.0122841	226.08	0.107527	0.00911694
258.944	0.114466	0.00940689	258.944	0.094635	0.0126917	258.944	0.113133	0.00956789
313.944	0.124572	0.0109675	313.944	0.0994584	0.012947	313.944	0.117659	0.0103835
SOX2
Nodal+/+			Nodal+/Cit			NodalCit/Cit
Distance	Mean	Error	Distance	Mean	Error	Distance	Mean	Error
5	0.0595711	0.00704177	5	0.0476906	0.00718035	5	0.0936665	0.0163735
15.1516	0.0680296	0.0100871	15.1516	0.0504756	0.00795439	15.1516	0.104971	0.0185862
25.621	0.0851238	0.0159025	25.621	0.0562487	0.00998328	25.621	0.125457	0.0224375
36.4402	0.118372	0.0265656	36.4402	0.0691329	0.0138462	36.4402	0.155992	0.0276675
47.6468	0.171485	0.0418319	47.6468	0.0920623	0.0197425	47.6468	0.198594	0.034442
59.2857	0.251812	0.0605741	59.2857	0.128421	0.0285061	59.2857	0.252744	0.0415909
71.4113	0.364135	0.0791808	71.4113	0.186633	0.0417549	71.4113	0.317842	0.0485964
84.0904	0.511804	0.0927577	84.0904	0.277691	0.0607716	84.0904	0.399383	0.0559043
97.4067	0.682685	0.0945973	97.4067	0.407525	0.0832036	97.4067	0.49515	0.0627809
111.468	0.849652	0.0837924	111.468	0.563981	0.101167	111.468	0.598624	0.0669024
126.414	0.976772	0.0692033	126.414	0.718501	0.111741	126.414	0.694064	0.0677672
142.441	1.04409	0.061682	142.441	0.839093	0.115664	142.441	0.769575	0.0697789
159.822	1.05906	0.0579471	159.822	0.921249	0.120448	159.822	0.816888	0.0747948
178.979	1.05883	0.0549213	178.979	0.980041	0.125204	178.979	0.844582	0.0803669
200.612	1.07611	0.0587764	200.612	1.02734	0.129773	200.612	0.871505	0.0868305
226.08	1.13251	0.0699509	226.08	1.05347	0.131256	226.08	0.910267	0.0962402
258.944	1.23844	0.0854535	258.944	1.07602	0.137838	258.944	0.949715	0.106416
313.944	1.34927	0.105593	313.944	1.11113	0.146934	313.944	1	0.11059
anti-GFP (Citrine)
Nodal+/+			Nodal+/Cit			NodalCit/Cit
Distance	Mean	Error	Distance	Mean	Error	Distance	Mean	Error
5	1.10415	0.225794	5	0.744488	0.0601617	5	0.531299	0.0584046
15.1516	1.33605	0.33034	15.1516	0.778902	0.0868178	15.1516	0.528617	0.0513491
25.621	1.77206	0.47264	25.621	0.876146	0.154155	25.621	0.534944	0.046448
36.4402	2.53258	0.665618	36.4402	1.11701	0.269161	36.4402	0.553242	0.0438645
47.6468	3.55943	0.828227	47.6468	1.54531	0.396559	47.6468	0.590766	0.0428038
59.2857	4.63263	0.893691	59.2857	2.13502	0.49324	59.2857	0.637103	0.0416328
71.4113	5.43588	0.833632	71.4113	2.73331	0.524872	71.4113	0.681382	0.0418951
84.0904	5.69514	0.722989	84.0904	3.15905	0.509942	84.0904	0.724274	0.0456948
97.4067	5.29639	0.667109	97.4067	3.27795	0.488377	97.4067	0.765126	0.0501788
111.468	4.37431	0.653001	111.468	3.02643	0.453842	111.468	0.808045	0.053592
126.414	3.22442	0.587253	126.414	2.53822	0.402407	126.414	0.853811	0.0528392
142.441	2.16704	0.466528	142.441	1.93221	0.320531	142.441	0.897583	0.048349
159.822	1.409	0.305998	159.822	1.40236	0.210169	159.822	0.932593	0.0405723
178.979	0.983874	0.148053	178.979	1.07725	0.0995198	178.979	0.949017	0.0338161
200.612	0.829217	0.0509595	200.612	0.977035	0.044321	200.612	0.949911	0.0301524
226.08	0.822373	0.034151	226.08	0.991481	0.0388071	226.08	0.952411	0.0292618
258.944	0.881809	0.0353205	258.944	1.02088	0.0355768	258.944	0.963457	0.0318789
313.944	0.94308	0.0350797	313.944	1.06896	0.0458689	313.944	1	0.030402
